# Supplementary material for: Orange-Derived Extracellular Vesicles: Characterization and Therapeutic Applications in Normal and Diabetic Wound Healing in In Vivo Models
Source: Cells. 2026 Jan 27;15(3):244. doi: 10.3390/cells15030244 (PMC12896877; doi:10.3390/cells15030244)
Supplement: Supplementary file 1 [file cells-15-00244-s001.zip]

Archive with 3 entries (3 files):
- cells-4071149 260114 Supplementary.pdf
- cells-4071149 260114 Supplementary_Table_S2.xlsx
- cells-4071149 260114 Supplementary_Table_S3.xlsx
