# Supplementary material for: Orange-Derived Extracellular Vesicles: Characterization and Therapeutic Applications in Normal and Diabetic Wound Healing in In Vivo Models
Source: Cells. 2026 Jan 27;15(3):244. doi: 10.3390/cells15030244 (PMC12896877; doi:10.3390/cells15030244)
Supplement: Supplementary file 1 [file cells-15-00244-s001.zip › cells-4071149 260114 Supplementary_Table_S2.xlsx]

## Sheet: Sheet1
Geneid	AVG	run_230302_1	run_230302_10	run_230302_11	run_230302_12	run_230302_2	run_230302_3	run_230302_4	run_230302_5	run_230302_6	run_230302_7	run_230302_8	run_230302_9	run_230828_BS1-TFB_A	run_230828_BS1-TFB_B	run_230828_BS1-TFB_C	run_230828_BS1-UC2_A	run_230828_BS1-UC2_B	run_230828_BS1-UC2_C	run_230828_L12TF1_A	run_230828_L12TF1_B	run_230828_L12TF1_C	run_230828_L15TF1_A	run_230828_L15TF1_B	run_230828_L15TF1_C	run_230828_L15UC4-UC5_A	run_230828_L15UC4-UC5_B	run_230828_L15UC4-UC5_C	run_230828_L8TF1_A	run_230828_L8TF1_B	run_230828_L8TF1_C
LOC102614003	12.5656	12.5047	12.8721	12.8878	12.945	12.5208	12.5435	12.5975	12.6057	12.5826	12.7775	12.728	12.7254	11.4589	11.0846	11.4175	11.5347	11.3082	11.4535	13.3534	13.5798	13.3221	12.6183	12.6013	12.6139	13.3276	13.2987	13.3051	12.8529	12.8215	12.725
LOC102607844	12.5588	11.9722	11.8281	11.8559	11.9374	12.1565	12.1559	11.6181	11.5226	11.4781	11.8439	11.8454	11.9168	12.3026	11.8493	12.1576	13.479	13.594	13.4569	12.485	12.2685	12.4707	13.6536	13.7144	13.745	12.6394	12.6158	12.733	13.7725	13.8244	13.8719
LOC102616437	12.5296	12.4583	12.6665	12.6851	12.6878	12.4312	12.5007	12.5809	12.6837	12.6371	12.6033	12.5886	12.5905	11.693	11.3563	11.6232	12.1599	12.2369	12.2481	12.6959	12.699	12.584	12.6196	12.5444	12.6937	13.0277	12.9809	12.9893	12.9141	12.9705	12.7362
LOC102619500	12.4043	13.0981	12.8922	12.9793	12.8543	13.1527	13.1685	12.7914	12.7739	12.7983	13.1188	13.1408	13.1108	11.1772	11.2818	11.1003	10.9436	11.0404	10.9139	12.5767	12.4866	12.5305	12.1833	12.2249	12.2177	12.9072	12.9289	12.9853	12.2211	12.2595	12.2711
LOC102630644	12.3784	13.0994	12.8516	12.8771	12.8046	13.0443	13.0314	13.169	13.0804	13.1457	12.7912	12.838	12.8238	11.0889	11.2001	11.1808	11.213	11.1234	11.1986	12.2439	12.403	12.295	11.9946	12.0024	11.954	12.7101	12.6938	12.6656	12.6365	12.6432	12.5493
LOC102611214	12.1656	12.4203	12.5339	12.4536	12.4259	12.447	12.4283	12.4708	12.4874	12.508	12.2203	12.1705	12.2085	11.1511	11.3983	11.3957	11.1581	11.14	11.1688	12.5935	12.715	12.5472	11.9279	11.9032	11.9033	12.5234	12.4886	12.4896	12.5508	12.6273	12.5111
LOC102612467	12.1587	12.6722	12.2459	12.2181	12.3466	12.7442	12.7158	13.1064	13.0835	13.0862	12.161	12.1184	12.1786	10.6855	10.3068	10.5494	10.8654	10.8001	10.8747	12.0879	12.2266	12.0549	12.1047	12.1823	12.1814	12.7019	12.6823	12.7373	13.0402	13.0509	12.9515
LOC102630700	12.1072	12.303	12.1662	12.2331	12.1056	12.392	12.4219	11.8937	11.8873	11.8385	12.4539	12.4656	12.5218	11.1224	10.9383	11.2433	11.1237	11.1258	11.2211	12.4174	12.2621	12.3297	12.2539	12.1932	12.3189	12.9294	12.9663	13.0721	12.195	12.4035	12.4159
LOC102626594	12.0412	11.5512	11.6691	11.7397	11.6194	11.5464	11.5584	11.9097	11.7951	11.8796	11.4989	11.5717	11.478	12.7236	12.829	12.8022	12.831	12.9048	12.8259	12.0888	12.1108	12.1258	12.3052	12.3773	12.2275	11.6743	11.6898	11.7468	12.1138	11.9564	12.0842
LOC102615388	12.0187	12.4899	12.1935	12.1872	12.1771	12.5904	12.6158	12.4985	12.498	12.4867	12.1088	12.0988	12.0722	11.0371	10.8622	10.9915	10.9632	11.1516	11.0953	11.8173	11.7694	11.7769	11.9438	11.9197	11.8923	12.4523	12.4422	12.5452	12.5783	12.6424	12.6624
DHN	11.9523	11.9099	11.9356	11.9256	12.0055	12.0321	12.0283	12.1491	12.1654	12.0656	11.9518	11.9348	11.9779	10.9924	10.5301	10.8778	11.7866	11.8007	11.6353	12.1019	12.1174	12.0159	12.1692	12.1823	12.1777	12.3799	12.313	12.4441	12.3542	12.3137	12.2964
LOC102629046	11.9153	12.3776	12.1729	12.4436	12.3627	12.3469	12.443	11.2143	11.2643	11.2184	12.3186	12.451	12.2968	11.147	11.3304	11.2974	11.141	11.0898	11.0806	11.812	11.8705	11.8695	12.1538	12.0142	12.0998	12.5441	12.6526	12.6749	11.8755	11.9385	11.9574
LOC102622068	11.9046	12.1399	11.9152	11.8616	11.8005	12.1778	12.2512	11.7817	11.8826	11.9107	12.1551	12.0682	12.0656	11.3534	11.5969	11.2915	10.7379	10.7941	10.849	12.234	12.3964	12.1189	11.9404	11.876	12.0258	12.5833	12.5418	12.5188	11.9773	12.2198	12.0726
LOC102616696	11.8344	12.9992	12.4559	12.5187	12.3708	12.9623	12.9878	12.7685	12.7841	12.8079	12.6187	12.6537	12.598	10.3493	10.4682	10.4254	10.2189	10.2145	10.1999	11.5881	11.6915	11.5664	11.3641	11.2928	11.3325	12.1408	12.1283	12.082	11.8092	11.7519	11.8838
LOC102624646	11.7825	12.3926	12.0049	11.9973	11.9918	12.3836	12.3431	12.3402	12.4159	12.396	11.8366	11.7169	11.8428	10.7105	10.4891	10.7415	11.259	11.1609	11.2166	11.744	11.7561	11.7756	11.3713	11.4709	11.5593	11.8544	11.7388	11.8014	12.4296	12.3913	12.3433
LOC102609479	11.6566	12.1197	12.1708	12.1804	12.1489	12.191	12.1704	12.2805	12.2406	12.2141	12.1955	12.1577	12.2393	9.83115	9.47298	9.81706	10.918	10.764	10.7128	11.6195	11.6092	11.5008	11.6088	11.6038	11.5837	12.2196	12.1889	12.2238	11.9433	11.9389	11.8336
LOC102606655	11.6109	11.663	11.996	12.0076	11.9764	11.6423	11.6527	11.9961	12.0249	12.025	12.1748	12.1522	12.1496	11.0804	11.1969	11.1287	11.0782	11.1234	11.1098	11.6531	11.649	11.5407	11.1973	11.1988	11.2718	12.0084	11.9961	11.935	11.2591	11.2549	11.1852
LOC102616823	11.5397	12.0879	11.8591	11.8224	11.8327	12.1033	12.1113	12.2638	12.2751	12.2417	11.9024	11.8799	11.8714	10.273	10.1514	10.3648	10.6368	10.4218	10.4753	11.4945	11.6045	11.4947	11.2966	11.3228	11.3488	11.9415	11.9411	11.9225	11.7574	11.7669	11.7246
LOC102608938	11.5356	11.6015	11.6165	11.5907	11.7128	11.6805	11.7305	11.6609	11.6832	11.6609	11.6435	11.6231	11.6585	10.5256	10.1182	10.4784	11.047	10.9628	10.9918	12.0256	12.0307	11.9999	11.5117	11.5771	11.6537	11.9593	11.959	11.9332	11.8606	11.8482	11.7227
LOC102577980	11.5258	11.469	11.7128	11.7263	11.7872	11.4764	11.4565	11.5979	11.5944	11.5935	11.6519	11.6628	11.6051	11.0804	11.0463	11.1808	11.091	10.9441	10.9167	12.1384	12.2792	12.1024	11.2869	11.4116	11.3478	11.7496	11.7309	11.707	11.5288	11.4779	11.421
LEA5	11.4853	11.2804	11.1511	11.2176	11.2783	11.244	11.1864	10.7752	10.7411	10.7295	10.8227	10.8348	10.7734	12.2906	11.9413	12.2692	12.6099	12.3987	12.527	11.6801	11.8513	11.6832	11.4836	11.7092	11.6265	10.929	10.9316	10.7869	12.0813	11.9277	11.7986
LOC102629684	11.4607	11.742	11.6899	11.6954	11.6499	11.8197	11.8361	12.009	11.9515	11.9439	11.6324	11.6538	11.6179	10.4616	10.4576	10.4308	10.3609	10.4599	10.338	11.6696	11.7067	11.654	11.3916	11.3498	11.3297	12.0101	11.9798	12.0232	11.6544	11.6344	11.6685
LOC112496006	11.4586	11.505	11.4342	11.3261	11.3509	11.5742	11.5684	11.5219	11.5886	11.5884	11.5038	11.4164	11.4476	11.2773	11.2127	11.2676	10.7215	10.764	10.7566	12.1678	12.2972	12.0928	11.4383	11.4355	11.3954	11.8279	11.7452	11.7553	11.2704	11.27	11.2365
LOC102628865	11.3953	12.0333	11.8722	11.9125	11.8131	12.1536	12.1441	12.0136	12.1316	12.039	11.9273	11.9158	11.9189	9.86619	10.0139	9.92785	9.50368	9.61509	9.59571	11.2346	11.2611	11.1822	11.2606	11.2987	11.3478	12.1807	12.1082	12.1768	11.6974	11.8654	11.8487
LOC102626352	11.3605	11.5355	11.7649	11.7054	11.6458	11.523	11.5236	11.667	11.6648	11.6621	11.7697	11.7846	11.76	10.5067	10.4709	10.4964	10.6193	10.7049	10.7348	11.4391	11.3563	11.2752	11.1798	11.3392	11.2887	11.7579	11.8224	11.8147	11.3344	11.3044	11.3647
LOC102608167	11.2221	11.4907	11.4586	11.4617	11.6077	11.6132	11.6204	11.5466	11.5859	11.6416	11.4169	11.4015	11.434	10.1685	9.61772	10.0021	9.95919	10.1692	10.1351	11.5555	11.7476	11.497	11.2639	11.1707	11.3525	11.84	11.7843	11.8171	11.4545	11.4451	11.4031
LOC102614197	11.191	11.3917	11.4397	11.471	11.4749	11.4047	11.3928	11.3985	11.4416	11.4886	11.2989	11.2883	11.3217	10.5003	10.3814	10.5812	10.4349	10.3465	10.4564	11.4467	11.5909	11.399	10.9644	11.0828	11.0176	11.5691	11.5348	11.5278	11.415	11.3579	11.3104
LOC102628035	11.1908	11.9226	11.9409	11.8947	11.7433	11.889	11.9445	12.2483	12.2491	12.2908	11.9389	11.9012	11.8913	10.1071	9.71858	9.95426	10.0353	9.81652	9.79474	11.0258	11.1664	11.0869	10.5896	10.5781	10.5774	11.2897	11.2524	11.3101	11.1401	11.2292	11.1967
LOC102610582	11.1288	11.826	11.3563	11.3579	11.3592	11.8697	11.9119	11.6812	11.7369	11.7631	11.5418	11.5208	11.4891	10.1645	10.158	10.2986	10.1715	9.97756	10.1015	10.9506	10.9626	10.927	10.8143	10.7364	10.9454	11.4299	11.3872	11.4357	11.3664	11.3579	11.2663
LOC102607127	11.1186	11.627	11.222	11.1598	11.0536	11.6957	11.735	11.4389	11.3189	11.4391	11.0966	11.1128	11.0908	11.2922	11.2818	11.3077	10.9688	10.9839	11.0831	11.086	10.9552	10.999	10.6998	10.6872	10.6173	10.7073	10.7384	10.765	11.1074	11.1192	11.1703
LOC102615026	11.0924	10.9946	11.3007	11.322	11.3843	11.1364	11.1075	11.2914	11.2362	11.2363	11.3706	11.3708	11.39	9.84627	9.82524	9.90481	10.2282	10.2798	10.2532	11.4183	11.284	11.3465	11.1751	11.1596	11.2507	11.8193	11.7639	11.9263	11.3432	11.3637	11.4427
LOC102609735	11.0778	11.2588	11.1277	11.1811	11.1053	11.3112	11.2897	11.4023	11.381	11.3623	11.1405	11.1471	11.1459	10.6967	10.6276	10.6242	10.8231	10.7731	10.8257	11.107	11.1228	11.0665	10.8675	10.9756	10.974	11.1758	11.1808	11.1506	11.1417	11.1814	11.1668
LOC102618414	11.0289	11.4888	11.4826	11.4648	11.4764	11.5698	11.5901	11.3671	11.4041	11.3257	11.5106	11.5208	11.5195	9.08453	8.31097	8.66459	9.74287	9.73183	9.68901	11.1697	11.1891	11.098	11.1926	11.2466	11.3005	12.0014	11.9894	12.0652	11.5768	11.5158	11.5769
LOC102630849	10.9975	11.5164	11.6121	11.6725	11.5728	11.3876	11.4565	11.5234	11.592	11.6673	11.4935	11.4026	11.4895	9.98939	9.90133	9.96914	9.97583	9.72559	9.59571	11.6543	11.7236	11.5459	10.5266	10.3248	10.4803	11.2272	11.2247	11.2352	10.8464	10.7707	10.8236
LOC102626599	10.9771	10.5286	10.6272	10.6259	10.8104	10.6113	10.6697	10.581	10.5832	10.5836	10.4309	10.5123	10.5396	11.5949	11.6788	11.701	11.2316	11.1656	11.2823	10.9745	10.9541	10.9684	11.2506	11.1002	11.2618	11.0477	11.0042	11.116	11.1781	11.293	11.406
LOC102628665	10.9767	11.4836	11.8535	11.7585	11.7632	11.5129	11.5247	11.3898	11.5063	11.4229	11.6611	11.6196	11.6895	8.87436	8.85297	8.86882	10.6157	10.5789	10.5231	11.4872	11.4967	11.5016	10.5808	10.4645	10.5397	11.2151	11.164	11.0193	10.8892	10.9241	10.5183
LOC102629500	10.9742	11.2453	11.4155	11.2417	11.3023	11.2181	11.2189	11.5412	11.5104	11.6231	11.1983	11.1235	11.1511	9.67047	9.66444	9.34444	9.98682	9.5388	9.75214	11.9372	12.1483	11.951	10.5773	10.6769	10.6744	11.3533	11.2616	11.2472	11.3378	11.2236	11.0922
LOC102609426	10.9724	11.1353	11.3166	11.2838	11.2494	11.1056	11.1568	11.9524	11.8772	11.9342	11.3706	11.4215	11.4004	9.73691	9.97361	9.91253	9.99229	10.1829	10.0115	10.9802	11.0524	11.0119	10.6801	10.6987	10.6789	11.3899	11.4978	11.4266	10.8928	10.8891	10.9614
LOC102626149	10.9177	11.4397	11.0584	11.1272	11.1131	11.4118	11.4618	11.6391	11.655	11.6485	11.194	11.2464	11.1521	10.1029	10.0246	10.0727	9.81864	9.91308	9.98019	10.8516	10.8567	10.8549	10.6415	10.6653	10.6895	11.3056	11.2642	11.3246	10.9493	11.0374	11.0317
LOC102612210	10.9119	11.1797	11.3966	11.3922	11.4027	11.2844	11.2506	11.3694	11.4362	11.4273	11.2745	11.2209	11.3404	9.076	8.57829	9.08916	9.28071	9.51728	9.47366	11.7243	11.8933	11.6575	10.8515	10.8183	11.0128	11.6748	11.583	11.6052	11.2962	11.2452	11.005
LOC102611907	10.8766	11.0624	11.0784	11.0282	11.0021	11.1576	11.1769	11.427	11.4591	11.3626	11.0426	10.9829	11.0087	9.94793	9.87376	9.958	9.82478	9.71302	9.90995	10.5792	10.5186	10.555	11.0463	11.0057	11.0471	11.6353	11.5891	11.6102	11.2034	11.3268	11.1668
LOC102616797	10.866	10.9217	10.3134	10.2773	10.3314	11.0633	11.0784	9.7218	9.83201	9.72528	10.6953	10.6421	10.633	11.4719	11.2377	11.4915	10.999	11.0995	11.1122	10.5742	10.4224	10.4904	11.3967	11.417	11.5453	11.1436	11.0628	11.011	11.5092	11.4949	11.2669
LOC102613214	10.8607	10.22	10.6113	10.6058	10.5639	10.2389	10.2889	10.1943	10.1666	10.043	10.4482	10.5018	10.5285	11.1409	10.8338	10.9933	11.7239	11.8184	11.7982	11.4711	11.5226	11.4401	11.125	11.167	11.2728	10.652	10.6286	10.6932	11.0272	11.0917	11.0089
LOC102629677	10.8447	10.612	11.0154	11.0834	11.0926	10.6353	10.7314	10.919	10.9942	10.8286	11.1197	11.1593	11.1181	9.67613	9.04883	9.73673	10.03	10.1646	10.0472	11.3628	11.1294	11.2464	11.0705	10.921	11.0506	11.6836	11.6267	11.755	11.0939	11.1829	11.2048
HSP90	10.8423	11.2151	11.2348	11.1871	11.3134	11.2461	11.2527	11.3947	11.3744	11.2842	11.3311	11.2788	11.3046	10.056	9.85777	9.95052	10.5506	10.301	10.2089	10.7642	10.8012	10.5855	10.6193	10.6692	10.6653	10.9441	10.9332	10.9105	10.7777	10.5836	10.6733
LOC102621886	10.8146	11.2391	10.7306	10.6761	10.8679	11.3528	11.3683	11.3297	11.3644	11.3402	10.5705	10.6138	10.6196	9.49605	9.34688	9.51638	9.89646	9.56701	9.69545	11.3729	11.395	11.3592	10.6567	10.7089	10.7935	11.4162	11.3363	11.4335	11.3788	11.5278	11.4686
LOC102626610	10.7786	10.9661	11.2701	11.1924	11.1628	11.0637	11.0094	11.2611	11.2631	11.2574	11.0559	10.9829	11.1075	9.5889	9.61772	9.48048	9.38408	9.44311	9.41245	11.3944	11.4105	11.3139	10.4646	10.6744	10.5758	11.3242	11.2338	11.2158	11.1401	11.0494	11.0429
LOC102626297	10.7462	11.5145	11.4272	11.4573	11.3835	11.542	11.5339	11.5417	11.6008	11.5411	11.4931	11.4337	11.5042	9.38995	9.45183	9.55141	9.54144	9.55298	9.47366	10.3183	10.3454	10.3637	10.3319	10.3702	10.2958	11.1535	11.1673	11.0541	10.7558	10.7355	10.5618
LOC102622291	10.7452	11.333	11.0623	11.0614	11.1209	11.4073	11.4265	11.6839	11.6602	11.6284	11.0606	11.066	11.0652	9.5889	9.50414	9.43832	9.62823	9.35687	9.40461	10.5166	10.6578	10.4308	10.5896	10.5628	10.5297	11.2084	11.1171	11.1315	10.9659	11.0597	11.09
LOC102616151	10.7444	10.5922	10.9088	10.813	10.942	10.6314	10.6169	10.7673	10.6704	10.7317	10.724	10.6877	10.6797	10.3528	10.0739	10.5092	10.705	10.7731	10.7191	11.3679	11.3247	11.2446	10.6834	10.7339	10.751	10.6575	10.6789	10.6406	10.7876	10.7697	10.7928
LOC102626880	10.7054	10.7742	11.0367	10.962	10.9926	10.7951	10.817	11.0317	11.0274	11.0344	10.9346	10.9586	10.9593	10.1924	9.93602	10.0165	9.81864	9.86845	9.87634	11.4405	11.6065	11.4257	10.2585	10.3702	10.3594	10.8754	10.9212	10.8099	10.691	10.7474	10.6231
LOC102627922	10.6925	11.0659	11.2913	11.2554	11.3057	11.0416	11.001	11.2709	11.3277	11.3391	10.9858	11.0244	11.0064	9.19893	9.4195	9.42759	9.61412	9.25651	9.13774	11.4232	11.6011	11.3792	10.3796	10.4434	10.391	11.0997	11.0741	10.9101	10.7757	10.7532	10.5763
LOC102611360	10.6808	11.2532	11.0039	11.0181	10.9551	11.3112	11.3045	11.3658	11.3853	11.333	11.3201	11.2983	11.3719	9.33382	9.38644	9.37827	9.53397	9.58092	9.53238	10.342	10.0995	10.0751	10.3958	10.5246	10.5578	11.2091	11.1087	11.2754	10.9909	11.0715	11.1066
LOC102615278	10.6626	11.1824	11.3961	11.434	11.3876	11.2761	11.2473	11.1689	11.2143	11.1281	11.3497	11.4715	11.371	8.78299	8.92382	9.06165	8.62502	9.0219	8.85676	11.0585	10.9509	11.0033	10.5413	10.5388	10.5562	11.4386	11.3432	11.4269	10.6254	10.7395	10.7577
LOC102606711	10.6348	9.7959	10.1297	10.1207	10.0821	9.69073	9.7757	9.85171	9.85548	9.78561	9.9527	10.0325	10.0743	11.48	11.5848	11.3164	11.4832	11.4129	11.3774	11.461	11.3499	11.4144	11.1949	11.2894	11.2136	10.4971	10.5326	10.5575	10.6286	10.5379	10.566
LOC102613504	10.6007	10.849	10.6377	10.5934	10.5893	10.8066	10.7508	10.9941	10.964	10.9381	10.4852	10.5008	10.4491	10.5627	10.587	10.5909	10.6815	10.5996	10.6677	10.0759	10.2364	10.2136	10.2978	10.3542	10.3556	10.4549	10.4281	10.4537	10.9901	10.9777	10.935
LOC102623985	10.5926	11.1115	10.9641	11.0589	11.0587	11.1268	11.1156	10.8538	10.9527	10.9257	11.1133	11.0995	11.126	9.88585	9.96617	9.5315	9.57095	9.62183	9.60258	10.6137	10.7263	10.5681	10.2249	10.0734	10.2107	11.0522	10.9747	11.0489	10.5085	10.5869	10.5032
LOC102606662	10.5876	10.5236	10.368	10.4096	10.4531	10.5464	10.6385	10.5583	10.5765	10.5745	10.3157	10.3645	10.4193	10.5749	10.4839	10.6498	10.5016	10.497	10.4024	10.7229	10.6315	10.7291	10.6618	10.6821	10.771	10.7683	10.7182	10.7093	10.8032	10.7581	10.8158
LOC102623025	10.5813	10.8685	11.2428	11.1643	11.1112	10.9091	10.884	11.2084	11.2776	11.299	10.9397	10.9345	10.9663	8.9322	9.26436	8.9905	8.97332	8.79026	8.47791	11.2837	11.5276	11.3609	10.4588	10.4525	10.3134	11.2639	11.247	11.1565	10.691	10.7936	10.6558
LOC102608049	10.5617	11.0579	10.7207	10.7359	10.6773	11.0846	11.1134	10.6194	10.5869	10.5891	10.9113	10.9683	10.8487	10.5505	10.8297	10.6242	10.0563	10.1692	10.1015	10.7024	10.7164	10.8762	10.0719	10.0356	10.0262	10.4155	10.4315	10.4012	10.3376	10.1971	10.3949
LOC102626051	10.5136	10.6052	10.7788	10.815	10.7911	10.6908	10.6654	10.9954	11.0466	10.9672	10.7072	10.7087	10.7221	9.43733	9.34688	9.49597	9.50368	9.62183	9.48857	10.7751	10.735	10.6882	10.4433	10.4081	10.4363	11.062	11.0346	11.1131	10.7345	10.8181	10.7722
LOC102621327	10.5087	11.2701	10.5844	10.7037	10.7959	11.3933	11.3883	9.78578	9.88949	9.88253	11.0881	10.9953	11.0336	8.468	8.94668	8.40487	8.34656	7.97604	7.45634	10.6487	10.7667	10.5387	11.4968	11.4716	11.6084	12.3408	12.2596	12.3682	11.0338	11.2369	11.0813
LOC102625496	10.3823	10.8719	10.8685	10.8266	10.7641	10.8898	11.0054	11.0412	11.0777	10.9769	11.1922	11.0937	11.1026	9.38995	9.34688	9.54149	9.4883	9.4507	9.56087	9.94241	9.68282	9.67926	10.0101	9.97813	10.1511	10.8202	10.8327	10.8449	10.3416	10.3939	10.3017
LOC102614816	10.372	10.1782	10.2769	10.3557	10.4668	10.1481	10.1993	9.51086	9.62907	9.39127	10.5433	10.4196	10.2795	10.9299	10.7797	10.9013	11.0178	11.0971	11.105	10.8485	10.6733	10.7827	10.1575	10.3718	10.1855	10.1988	10.2044	10.0819	10.1666	10.09	10.1681
LOC102617911	10.363	9.89441	10.0663	10.1238	10.0861	9.98821	9.96977	9.99899	9.94382	9.96124	10.0745	10.0285	9.93697	10.4616	10.28	10.4064	10.2189	10.201	10.2044	10.7173	10.6473	10.7977	10.8022	10.8041	10.6668	10.6219	10.6133	10.7829	10.8013	10.8329	10.9574
LOC102621144	10.3117	10.6603	11.0254	10.9417	10.9798	10.7537	10.756	10.7353	10.8252	10.8028	10.708	10.7827	10.7855	8.5687	8.46672	8.0323	8.96222	9.0621	8.89082	11.1113	11.2738	10.9706	10.1287	10.1974	10.1748	10.821	10.8047	10.8632	10.4562	10.5231	10.2866
LOC102609319	10.3033	10.2128	10.6086	10.6931	10.4969	10.2185	10.2053	10.4569	10.4595	10.4158	10.6987	10.691	10.7339	9.03259	8.76138	9.07547	8.72029	9.11082	9.28162	10.9849	11.101	10.9417	10.4511	10.2898	10.5229	11.1672	11.0995	11.1844	10.4325	10.5957	10.4557
LOC102626204	10.2897	10.4846	10.8339	10.7328	10.9133	10.4921	10.5393	10.7899	10.7996	10.9088	10.6352	10.6499	10.6982	8.51923	8.2753	8.86087	9.25366	9.12037	9.2644	11.2346	11.5147	11.0436	9.99417	9.96339	9.87635	10.6014	10.6486	10.5248	10.6087	10.547	10.3629
LOC102606708	10.283	10.4629	10.2803	10.3094	10.3364	10.4356	10.4743	10.1743	10.2351	10.1245	10.3702	10.4257	10.3703	9.74231	9.39755	9.5011	9.31599	9.82822	9.60941	10.3346	10.3028	10.3038	11.131	11.2604	11.1145	10.8805	10.8254	10.7326	10.0402	10.1205	10.0496
LOC102617909	10.2687	10.6543	10.9325	10.8448	10.9691	10.6171	10.6246	10.7092	10.8452	10.8575	10.7123	10.6307	10.7017	8.7512	8.09602	8.59913	8.98433	8.93798	9.30707	11.2098	11.3255	11.1917	9.82495	9.76633	9.86313	10.6279	10.5258	10.5611	10.6009	10.5869	10.202
LOC102608780	10.2678	10.8139	10.9095	10.7339	10.9409	10.8197	10.7502	11.0546	11.0842	11.0842	10.6136	10.5603	10.5724	8.62825	8.48766	8.85287	8.93978	8.87167	9.11871	10.8864	10.9562	10.7523	9.85457	9.73195	9.78398	10.7404	10.573	10.5184	10.6265	10.5345	10.2378
LOC102609988	10.2408	10.4757	10.6351	10.5635	10.5962	10.5251	10.5223	10.8631	10.7607	10.7642	10.5068	10.5454	10.465	8.90357	8.41301	8.55049	8.79722	9.28227	8.97791	10.7297	10.6975	10.5072	10.2362	10.4235	10.3037	11.0019	11.0118	11.0284	10.339	10.3814	10.4158
LOC102618355	10.2321	10.1541	10.4023	10.369	10.488	10.2159	10.201	10.3663	10.4285	10.4206	10.3956	10.3698	10.4037	9.076	8.9391	8.91566	9.35892	8.94874	9.27304	10.7576	10.6102	10.555	10.4433	10.4143	10.566	11.078	10.9874	11.1783	10.5715	10.6375	10.4387
LOC102626393	10.2298	10.027	10.4695	10.43	10.3413	10.1873	10.1453	10.2514	10.4494	10.3388	10.3179	10.2499	10.2861	9.0059	8.40202	8.9905	9.28071	9.23909	9.19339	11.1061	11.0424	11.0726	10.478	10.3477	10.431	11.0795	10.9139	10.9023	10.7212	10.6781	10.5162
LOC102629380	10.1954	9.73464	10.1628	10.1549	10.2292	9.73819	9.74085	9.5285	9.61359	9.56976	10.1698	10.1698	10.2215	11.1592	11.0428	11.0901	10.8624	10.9143	10.8432	10.7521	10.7424	10.8248	9.8487	10.0537	9.83091	9.98294	10.0196	9.85972	9.72603	9.61274	9.66446
LOC102618664	10.1901	10.7614	10.5551	10.617	10.5147	10.818	10.9036	10.8054	10.8293	10.8393	10.8117	10.8241	10.9063	8.87436	9.1508	8.54056	8.63902	8.27861	8.50748	10.3272	10.2657	10.405	10.1263	10.0754	9.96564	10.8294	10.8258	10.8998	10.1892	10.3378	10.2803
LOC102617449	10.1732	10.1588	10.8278	10.8638	10.6904	10.0855	10.0677	10.4025	10.4387	10.4681	10.7063	10.7699	10.804	9.67047	9.65983	9.65627	9.69005	9.78684	9.46615	10.8339	10.9285	10.8405	9.58808	9.79516	9.46501	10.1636	10.0827	10.0607	9.86116	9.78104	9.58244
LOC102608337	10.1708	10.5636	10.4095	10.5762	10.6428	10.5423	10.5786	10.534	10.6675	10.5523	10.4113	10.3138	10.381	8.18039	8.06849	8.06037	9.83697	9.71302	9.68901	10.5754	10.4824	10.4688	10.0258	10.0734	10.2024	10.6649	10.7601	10.6523	10.7688	10.4766	10.2534
LOC102617721	10.1662	9.97289	10.1844	10.0759	10.2907	10.0289	10.046	10.2711	10.2068	10.1721	9.95982	10.0862	10.0412	9.57686	9.41405	9.84153	9.98134	10.0493	10.0918	10.4194	10.4735	10.492	10.1552	10.2099	10.1445	10.4097	10.4802	10.6087	10.5109	10.4101	10.3819
LOC102624112	10.1624	10.6004	10.4488	10.4552	10.5147	10.5594	10.6086	10.5159	10.5227	10.4186	10.6369	10.519	10.5592	9.55247	9.48864	9.5365	9.35044	9.67464	9.46615	10.2255	10.1298	10.0335	9.87205	9.87836	9.93058	10.4008	10.3269	10.3516	10.1205	10.1549	10.018
LOC102616061	10.1563	10.6629	10.667	10.7079	10.7328	10.7122	10.5937	11.0122	10.9757	10.955	10.6226	10.5008	10.5253	8.87436	8.73535	8.89243	9.0695	9.00137	9.28162	10.6676	10.7089	10.6693	9.59512	9.65276	9.69726	10.4325	10.3324	10.1975	10.1407	10.174	9.89904
LOC102624936	10.1547	10.6256	10.6705	10.4031	10.6333	10.6073	10.6322	10.6128	10.6513	10.7653	10.5556	10.4307	10.5205	8.83446	8.76995	8.86882	8.78468	8.91622	8.95663	11.0558	11.2238	11.0654	9.69673	9.75414	9.53336	10.5895	10.5263	10.4582	10.3105	10.1885	9.99958
LOC102608585	10.1336	8.93835	8.85021	8.86584	9.16769	8.8935	9.04217	8.66287	8.70768	8.48294	8.90055	8.76391	8.81889	11.1078	10.4761	10.9933	12.123	12.1322	12.2547	11.1233	10.9562	11.121	11.3074	11.2741	11.344	9.7148	9.6413	9.74445	10.8965	10.8766	10.828
LOC102620919	10.1198	10.3317	10.4725	10.4326	10.4189	10.459	10.4464	10.4831	10.5188	10.4118	10.4892	10.5612	10.5992	8.31694	8.32267	8.57987	9.35044	9.05215	9.09941	10.2987	10.3028	10.1873	10.2249	10.0832	10.2066	10.9583	10.8969	10.9015	10.44	10.3404	10.4065
LOC102609987	10.0852	10.305	10.895	10.7225	10.7328	10.2782	10.3238	10.6314	10.5752	10.6284	10.5955	10.5677	10.6854	8.83446	8.85297	8.58953	8.75927	8.74158	8.72449	10.6805	10.8936	10.5769	9.87495	9.69417	9.78958	10.5488	10.5607	10.547	9.90534	10.1386	9.90399
LOC102618125	10.0758	9.71828	9.90895	10.0612	9.95121	9.67455	9.69182	9.77695	9.8575	9.67376	10.0915	9.97541	9.99117	10.5989	10.525	10.5519	10.7281	10.7269	10.6839	10.5879	10.6088	10.5841	9.79471	9.92259	9.84979	9.95334	10.0098	9.84869	9.82135	9.69427	9.41224
LOC102626238	10.0673	10.4546	10.7452	10.6468	10.6681	10.3776	10.4018	10.5708	10.476	10.5891	10.4523	10.4716	10.4167	9.25289	8.99866	9.18787	9.12029	9.48807	9.22043	10.5953	10.6642	10.4843	9.55599	9.71695	9.4403	10.089	10.069	10.0666	9.99325	10.0236	9.78204
LOC102629132	10.0673	10.0723	10.3469	10.3314	10.5794	10.1589	10.0983	9.82627	9.96743	9.87362	10.4664	10.4677	10.4261	9.01485	8.86102	9.01222	9.24453	9.68111	9.27304	10.3913	10.4452	10.5298	10.0844	10.0812	10.0309	10.7442	10.7251	10.7555	10.1422	10.2297	10.1571
LOC102626868	10.0605	10.6655	10.4607	10.4018	10.2924	10.7382	10.7694	10.2119	10.2132	10.226	10.7514	10.7145	10.7283	8.4549	8.08232	8.57014	8.38029	8.47003	8.78612	9.92875	9.99426	9.89881	10.1456	10.1235	10.4238	11.0348	10.949	10.9995	10.3642	10.5402	10.4945
LOC102623889	10.0587	10.0513	10.2233	10.33	10.3562	10.0132	10.0583	10.1164	10.1625	10.2236	10.1349	10.1428	10.1237	9.48964	9.46772	9.26225	9.2261	9.23029	9.34852	10.1451	10.0763	9.96441	10.2695	10.1405	10.2128	10.5696	10.6242	10.6137	10.3629	10.4636	10.3569
LOC102607582	10.0548	10.5487	10.4803	10.394	10.2577	10.5519	10.6156	10.53	10.6081	10.5806	10.3454	10.3127	10.5101	8.96952	8.57829	8.77032	9.03815	9.04214	9.05003	10.1981	10.2877	10.1489	9.87783	9.90726	9.81177	10.4406	10.4399	10.3855	10.3255	10.4564	10.1818
LOC102616537	10.0533	10.1764	10.3447	10.5519	10.5724	10.341	10.3868	10.245	10.3035	10.2522	10.6712	10.6995	10.7599	7.60062	7.59585	7.94467	8.69371	8.72915	9.15653	9.89702	9.90285	9.83251	10.554	10.6627	10.6314	11.3018	11.3435	11.4004	10.3761	10.3089	10.3629
LOC102606714	10.0419	10.6708	10.6042	10.5831	10.4078	10.7086	10.693	10.7919	10.7548	10.7674	10.7398	10.7376	10.7585	8.90357	8.67274	8.84482	8.8342	8.80217	8.66012	9.95595	9.92679	9.98854	9.79165	9.81876	9.81726	10.4747	10.399	10.4226	9.7942	9.95568	9.97627
LOC102625746	10.0359	10.4347	10.5597	10.349	10.5337	10.4764	10.4912	10.4903	10.5942	10.5411	10.4664	10.2951	10.3252	8.67418	8.62629	8.7446	8.78468	8.67834	8.93502	10.5842	10.8668	10.5912	9.79777	9.89843	9.83362	10.3458	10.2745	10.2578	10.3349	10.1842	10.1079
LOC102627845	9.98822	9.83728	9.86343	9.87386	10.0046	9.81513	9.8517	10.6011	10.7028	10.7018	9.78797	9.71464	9.66854	9.59488	9.6736	9.56616	9.2168	9.35687	9.29864	10.5891	10.5582	10.367	9.74813	9.79516	9.68829	10.2726	10.2638	10.307	10.2259	10.3801	10.3215
LOC102619305	9.98632	10.2846	10.0894	9.99569	10.1519	10.2986	10.3136	10.3239	10.4224	10.3779	9.90773	9.80326	9.84655	9.30491	9.05586	9.31562	9.50368	9.60832	9.42024	10.4208	10.5129	10.3451	9.75443	9.78562	9.84442	10.2225	10.1663	10.1928	10.0842	10.1928	10.0436
LOC102616210	9.97744	9.02482	9.16054	9.14214	9.07892	9.06368	9.12018	8.98586	8.96951	8.90431	9.29685	9.21764	9.35834	11.5293	11.3803	11.5056	11.5716	11.5658	11.4648	10.5114	10.3678	10.3704	10.7063	10.8147	10.8115	9.3971	9.31959	9.38301	9.82135	9.80005	9.67993
LOC102610293	9.97698	9.8775	9.87087	9.75709	9.97707	9.59348	9.74671	9.18731	9.18138	9.27582	9.89143	9.88969	9.78784	11.1632	11.0638	11.0006	11.1702	10.9522	11.0831	10.4444	10.5484	10.3936	9.76695	9.94849	9.68829	9.36221	9.27758	9.119	9.53067	9.36459	9.39593
LOC102608949	9.96012	9.65357	9.81643	9.81471	9.78546	9.59481	9.61435	9.51086	9.51065	9.53377	9.69882	9.79385	9.64374	11.0718	11.2159	11.1679	10.8139	10.6857	10.7749	10.5218	10.4676	10.3297	9.73863	9.78562	9.69726	9.47911	9.52044	9.40056	9.5563	9.40489	9.20058
LOC107177709	9.95204	8.57164	8.37698	8.16897	8.91466	8.60922	8.64232	7.86056	7.89902	7.97679	8.56533	8.37977	8.22027	11.8699	11.2253	11.8104	13.1013	12.4124	13.0466	10.4594	10.8304	10.5057	10.554	10.4112	10.4786	9.58412	9.71813	9.48413	11.0963	11.0302	10.7577
LOC102614954	9.94488	9.37237	9.70764	9.64106	9.36994	9.48778	9.48976	9.51323	9.51706	9.493	9.71406	9.67931	9.70988	10.1483	10.003	10.0864	10.1954	10.201	10.2044	10.3741	10.2927	10.4873	10.2673	10.2382	10.4381	10.1145	10.082	10.1395	10.0632	10.1711	10.1446
LOC102620093	9.94293	9.71955	10.1457	10.0347	10.1763	9.77484	9.65859	9.81769	9.80291	9.70979	10.0719	9.98784	9.95606	10.2692	10.3814	10.1757	9.98682	9.82822	9.93738	10.3669	10.6421	10.4244	9.72907	9.73443	9.80072	9.84162	9.91953	9.78331	9.51174	9.5867	9.51287
LOC102617192	9.94214	10.0653	9.93615	9.95385	9.89579	10.1135	10.1156	9.85171	9.94287	9.8992	9.92531	9.94031	9.88315	9.75839	9.84159	9.7711	9.39237	9.20359	9.36477	10.1718	10.2978	10.1273	9.88359	9.73938	9.90501	10.2925	10.1629	10.2597	10.1681	10.2142	10.1872
LOC102614468	9.92974	10.7503	10.4528	10.4096	10.4954	10.6758	10.6955	10.6166	10.7843	10.6923	10.2625	10.2534	10.1917	8.77247	8.47723	8.73593	9.03815	9.11082	8.89082	9.81451	10.0626	9.79071	9.62636	9.51221	9.59223	10.0653	10.0834	9.99831	10.0303	10.0822	9.92849
LOC102630338	9.91381	9.71828	9.78842	10.0229	9.76582	9.71891	9.65735	9.8813	9.83612	9.86166	9.87796	9.79385	9.88688	9.97111	9.87773	10.0343	10.0032	9.85134	9.95894	10.2803	10.3805	10.3349	9.85457	9.80465	9.91785	10.0615	10.0733	10.0511	9.7824	9.67586	9.69143
LOC102610791	9.91338	10.3829	10.5272	10.3756	10.4252	10.4885	10.5009	10.2725	10.3445	10.2734	10.7863	10.789	10.8404	9.05879	9.04883	8.96846	9.0061	8.95942	9.06998	9.47366	9.40149	9.70596	9.53053	9.5938	9.51658	10.253	10.207	10.2121	9.71573	9.88798	9.78562
LOC102619242	9.90303	9.82675	9.91184	9.96968	9.99617	9.84878	9.7996	9.9031	10.0253	10.0189	10.0811	9.93461	10.005	10.0253	9.9699	9.86559	9.90228	9.97229	9.78269	10.0126	10.0329	10.1873	9.81595	9.83042	9.74992	9.79727	9.82492	9.79662	9.76851	9.70843	9.72724
LOC102618576	9.90021	10.2761	10.2429	10.1672	10.0398	10.3148	10.374	9.8348	9.89147	9.91472	10.5705	10.5257	10.5647	9.09301	9.06285	9.22554	8.88208	9.08178	9.01956	9.90701	9.75266	9.87077	9.95643	9.74185	9.75565	10.456	10.4185	10.5049	9.83855	9.93862	9.78383
LOC102624117	9.89919	9.13322	9.53858	9.6886	9.62023	9.27484	9.24977	9.69185	9.64789	9.64961	9.36926	9.30411	9.36906	10.4908	10.2061	10.4442	10.4107	10.3424	10.3945	10.0777	10.1317	10.0377	10.4394	10.4734	10.4328	9.85032	9.89849	9.88653	10.1032	9.91962	9.89904
LOC102627411	9.89724	10.3531	10.4278	10.3914	10.3027	10.4065	10.3215	10.6133	10.5467	10.6041	10.1082	10.195	10.1279	9.46372	9.80453	9.33872	9.0798	9.26515	9.13774	9.76703	9.90505	10.0832	9.45906	9.42573	9.47894	9.58308	9.61872	9.68936	9.85178	9.75009	9.81745
LOC102615517	9.89388	9.98241	10.4388	10.4326	10.4015	10.0425	10.0517	10.3955	10.3168	10.3779	10.2157	10.2315	10.2304	8.50659	8.5083	8.41577	8.39686	8.37749	8.25194	10.7116	10.9531	10.8162	9.73863	9.89843	9.76421	10.4173	10.4466	10.4243	10.0236	10.0349	10.0134
LOC102607902	9.88171	9.54072	9.91759	9.99912	10.0171	9.6493	9.62204	9.07016	8.88476	8.93888	9.98658	9.99333	10.0732	9.70407	9.43576	9.72801	9.69005	9.92947	9.882	10.2757	10.2011	10.1797	10.1092	10.1235	10.2315	10.3829	10.3605	10.4638	10.0809	9.97755	10.0027
LOC102628579	9.87938	9.32827	9.72087	9.83597	9.79761	9.37218	9.40771	9.27072	9.25996	9.17792	9.71575	9.70296	9.76908	9.7151	9.7318	9.87352	8.87026	9.32419	9.24698	10.458	10.572	10.5178	10.1881	10.2117	10.286	10.6723	10.5847	10.8961	10.1268	10.3864	10.3605
LOC102612317	9.87905	10.2795	10.2245	10.2019	10.054	10.2741	10.312	10.2024	10.221	10.1977	10.3157	10.3645	10.2861	9.17517	8.94668	9.04067	9.10019	8.84888	8.81005	9.84393	9.9567	9.82522	9.67032	9.70687	9.77272	10.2822	10.2957	10.3033	9.96047	10.0556	9.84345
LOC102627800	9.86426	9.93962	10.0701	10.0397	10.0418	10.0171	10.0536	9.96139	10.0026	9.96684	9.93835	10.0849	9.98305	9.076	8.60728	9.06165	8.91697	8.57099	8.87956	10.1569	10.0389	10.0144	10.0179	10.1159	10.0404	10.5087	10.5268	10.6212	10.1283	10.2767	10.2701
LOC102611221	9.85459	10.7626	10.2892	10.3664	10.2993	10.8231	10.7894	10.2746	10.2863	10.3374	10.5452	10.6022	10.603	8.9787	8.99135	8.86087	9.20743	9.22145	8.91309	9.12225	9.32494	9.30964	9.59512	9.68393	9.59543	10.0335	10.0913	10.107	9.5563	9.58011	9.48671
LOC102628637	9.8523	9.48676	9.42189	9.32555	9.32366	9.43853	9.60017	9.44304	9.34317	9.39127	9.50011	9.57882	9.44869	10.6743	10.8721	10.6681	10.3566	10.3424	10.3945	10.1144	10.0822	10.1567	10.0284	9.94206	9.87898	9.80804	9.64907	9.67501	9.87233	9.83366	9.91874
LOC102621941	9.8463	9.76804	10.0506	10.0628	10.2057	9.75486	9.76649	9.98713	10.0162	10.0332	9.89143	9.83876	9.76638	8.9787	8.9391	8.7272	9.04867	9.10121	9.06004	10.6064	10.735	10.475	9.8575	9.85116	9.89466	10.4296	10.4059	10.348	9.94645	9.94033	9.90235
LOC102630249	9.83348	10.2718	10.2395	10.2255	10.289	10.2872	10.2752	10.3761	10.4258	10.3911	10.1134	10.0497	9.98189	8.42834	8.13636	8.31454	8.61089	8.45502	8.50748	10.6391	10.8211	10.5594	9.44355	9.50059	9.65493	10.1297	10.0632	10.0855	10.445	10.3456	9.93817
LOC102626305	9.83252	10.155	10.2233	10.2019	10.2664	10.1033	10.1029	10.2328	10.2788	10.2368	10.2774	10.2256	10.1866	8.53176	8.41301	8.81218	9.26273	9.1855	9.17508	10.0364	10.2206	10.0934	9.51206	9.51511	9.77836	10.0993	10.0559	10.107	9.91617	9.93174	9.83828
LOC102630635	9.82983	9.84425	9.84844	9.80297	9.8358	9.95768	9.86363	9.93959	9.95237	9.88843	9.99492	9.99606	9.94296	9.39681	9.2087	9.5113	9.30725	9.41235	9.44338	9.67883	9.62546	9.63826	9.92885	9.81172	9.88684	10.448	10.4477	10.5338	9.84044	10.0089	9.89904
LOC102626702	9.82782	10.2404	10.3254	10.2559	10.3129	10.2185	10.183	10.568	10.3989	10.4509	10.0613	10.1279	10.1673	8.62825	8.52864	8.57014	8.66662	8.991	9.03994	10.1075	10.194	10.0544	9.53419	9.53803	9.60499	10.1117	10.1541	10.0768	9.86861	9.93518	9.92037
LOC102608879	9.80551	9.74338	10.3951	10.1748	10.2541	9.84323	9.85714	10.2307	10.1159	10.1929	10.0373	10.0191	10.0765	8.71869	8.29918	8.7272	8.34656	8.74158	8.74946	10.5628	10.7176	10.4719	9.77316	9.78562	9.77272	10.3471	10.2504	10.3076	10.0136	9.82068	9.8192
LOC102619255	9.78968	10.2544	10.3806	10.2843	10.4236	10.2253	10.2138	10.3453	10.3459	10.3474	10.3777	10.2659	10.3677	8.22736	8.51851	8.65542	8.55291	8.57099	8.71185	10.2695	10.4255	10.1797	9.35928	9.46215	9.40425	10.1403	10.2064	10.0629	9.73218	9.72841	9.65078
LOC102613840	9.78928	10.155	10.2969	10.3769	10.2506	10.0656	10.1506	10.2199	10.2328	10.2719	10.4196	10.2828	10.4279	8.27284	8.57829	8.47952	8.61089	8.409	8.21657	10.0473	10.21	10.0037	9.5916	9.42573	9.80901	10.4792	10.3551	10.4604	9.82327	9.95906	9.79631
LOC102608795	9.75811	10.3016	10.2521	10.3395	10.2872	10.2823	10.3191	10.1855	10.1543	10.1656	10.384	10.3939	10.4098	8.77247	8.81206	8.98319	8.66662	8.65224	8.774	9.47097	9.52353	9.44576	9.53419	9.46813	9.51995	10.0993	10.1465	10.129	9.84612	9.68407	9.74021
LOC102630199	9.75809	9.78385	9.69261	9.7097	9.92044	9.77484	9.71355	9.83386	9.77106	9.81589	9.71406	9.63434	9.50809	9.63608	9.65983	9.71483	9.79382	9.8741	9.69545	9.86663	9.79348	9.59606	9.67032	9.77601	9.78679	9.64545	9.62858	9.73526	10.0035	10.0024	9.99185
LOC102627691	9.75675	9.64693	9.6291	9.7076	9.55017	9.53817	9.54197	9.48941	9.46494	9.48911	9.75395	9.77166	9.61551	9.76371	9.69627	9.86559	9.5927	9.60152	9.65638	10.254	10.5679	10.2862	9.60909	9.62626	9.83903	10.0757	9.99237	10.0489	9.66523	9.78486	9.57832
LOC102609236	9.75584	10.09	10.4607	10.3503	10.3887	10.1273	10.0854	10.5023	10.4251	10.472	10.1881	10.208	10.2518	8.87436	8.81206	8.65542	8.77203	8.83734	8.50748	10.4264	10.5623	10.3055	9.38386	9.18552	9.06878	9.80446	9.84789	9.72693	9.49978	9.39992	9.45558
LOC102627110	9.75501	10.1938	10.3189	10.1595	10.1984	10.2474	10.2695	10.3137	10.3681	10.3876	10.1185	10.1746	10.1436	8.01176	7.81048	8.11491	8.96222	9.21254	9.01956	10.3017	10.43	10.1663	9.57746	9.65013	9.51995	9.91152	9.94185	9.81419	9.88893	9.79627	9.62703
LOC102608733	9.74126	9.98346	10.3035	10.1207	10.2664	10.1245	10.1576	10.2577	10.2163	10.1953	10.2614	10.1625	10.1425	8.69661	8.10959	8.36041	8.74639	8.66535	8.50748	10.2803	10.1223	10.2737	9.62292	9.60199	9.54996	10.1858	10.1005	10.1395	9.81943	9.64254	9.62103
LOC102626272	9.73791	10.2271	10.3079	10.2688	10.1818	10.1126	10.1506	10.0414	10.1294	10.1929	10.3851	10.3845	10.3542	8.69661	8.86902	9.08916	8.97332	9.08178	8.8336	10.3228	10.4527	10.0994	9.29592	9.17825	9.06878	9.91981	10.0382	9.84783	9.33457	9.15609	9.14313
LOC102613216	9.73075	8.90093	9.07037	9.27831	9.48857	9.0269	9.0249	8.72538	8.80104	8.67745	9.21348	9.16753	9.12953	10.6196	10.4309	10.6382	10.6438	10.7911	10.4219	9.67181	9.47122	9.70331	10.2761	10.3493	10.4184	9.90401	9.89686	10.0444	9.98813	10.0057	10.1432
LOC102624413	9.72749	9.80665	9.87532	9.88131	9.96635	9.81626	9.71953	9.76609	9.79237	9.85965	9.98658	9.92315	9.8844	9.32665	9.14423	9.24401	9.27175	9.44311	8.98844	10.123	10.0167	9.91263	9.45519	9.69672	9.65186	10.1418	10.1026	10.18	9.66523	9.65512	9.52791
LOC102616638	9.68594	10.3563	10.164	10.2415	10.213	10.4125	10.4261	10.3967	10.4031	10.3876	10.3399	10.3687	10.373	8.468	8.32267	8.57987	8.44547	8.57099	8.49277	9.41606	9.47418	9.28151	9.38386	9.49181	9.41154	10.0282	10.061	10.068	9.697	9.6362	9.6664
LOC102611084	9.67179	8.85562	9.58997	9.65418	9.62841	8.94628	8.84407	9.70329	9.68368	9.64729	9.79913	9.63434	9.76638	9.5889	9.49383	9.62842	9.72985	9.68111	9.64976	10.2223	10.3883	10.3919	9.90357	9.894	9.87372	9.83461	9.87051	9.81331	9.42587	9.53769	9.47345
LOC102619997	9.66803	10.1065	9.85445	9.8186	9.97279	10.0474	10.1138	9.76609	9.733	9.73296	10.044	10.1154	10.1163	8.94162	8.95422	8.85287	9.04867	9.20359	8.91309	10.1685	10.0899	10.1293	9.21602	9.45011	9.34463	10.0081	9.90824	9.84099	9.58601	9.54448	9.41917
LOC102625267	9.66725	9.92872	9.8871	9.91077	9.94903	10.022	9.8925	10.0208	9.89048	9.96124	10.1599	10.055	10.1446	8.88416	8.83675	9.02652	8.70706	8.59859	8.79814	9.80813	9.63342	9.67115	9.56318	9.3757	9.66106	10.1538	10.2129	10.2964	9.58148	9.75009	9.63697
LOC102624781	9.66502	10.2666	10.1395	10.1175	10.0233	10.3067	10.3464	10.2932	10.3365	10.3624	10.0305	10.0964	9.99579	8.60472	8.79536	8.81218	8.44547	8.47003	8.8336	9.51344	9.6121	9.54374	9.22058	9.17459	9.28641	10.0495	9.98087	9.90222	9.80978	9.82626	9.7549
TIL	9.65225	8.90982	8.95191	8.78464	9.03445	9.10326	9.12379	8.32353	8.2247	8.36925	8.9094	8.88108	8.93885	10.6544	10.333	10.46	10.7604	10.7238	10.6968	10.0883	10.0607	10.0544	10.5118	10.5459	10.533	9.29108	9.35685	9.3388	10.0452	10.2367	10.3215
LOC102625647	9.64493	10.1152	10.0013	10.0347	10.0108	10.1661	10.1488	9.84891	9.83919	9.83029	9.96266	9.91015	9.92249	8.51923	8.33428	8.57014	8.78468	9.07197	8.98844	9.83349	9.99013	9.82034	9.33427	9.32388	9.34082	9.88125	9.87466	9.89481	10.0353	9.99911	9.96052
LOC102622438	9.61175	9.72334	9.61322	9.62782	9.70521	9.88816	9.8086	9.98202	9.81545	9.85965	9.73746	9.67248	9.67863	9.08453	8.41301	8.84482	9.35892	9.41235	9.09941	9.43828	9.32494	9.50169	9.74497	9.67361	9.48586	10.0205	9.96305	9.97039	9.93228	9.99085	9.98096
LOC102609279	9.60527	8.91425	9.3125	9.31458	9.21193	8.95042	8.88294	9.30932	9.24922	9.23622	9.14263	9.13064	9.18518	10.6225	10.6182	10.735	10.2466	10.3747	10.2962	10.0218	9.80056	9.97981	9.73863	9.80228	9.75279	9.40066	9.36984	9.24866	9.45093	9.4657	9.39359
LOC102628916	9.59217	9.55779	9.78055	9.6822	9.70779	9.65312	9.61435	9.6981	9.70069	9.71756	9.75886	9.7163	9.71129	8.84454	8.57829	8.60867	8.55291	8.43984	8.91309	10.185	10.2433	10.0668	9.70651	9.59654	9.59543	10.253	10.1396	10.1961	9.83474	9.8244	9.88743
LOC102628167	9.58813	9.85465	9.9404	10.0212	9.87988	9.78183	9.83638	10.0099	9.95803	9.88745	9.88845	9.9474	9.9784	8.9787	8.82856	9.04067	8.97332	8.79026	9.21148	9.65294	9.67769	9.7528	9.25208	9.4288	9.26647	9.84074	9.87217	9.82289	9.53536	9.3205	9.41455
LOC102577992	9.58774	9.21622	9.38911	9.39233	9.18629	9.21931	9.39581	9.80905	9.71638	9.68625	9.23947	9.22932	9.21321	9.70407	9.88169	9.64241	9.37574	9.35687	9.37282	9.49766	9.47418	9.42983	9.80385	9.88508	9.82274	9.81961	9.73008	9.89811	9.95348	10.0838	10.2074
LOC102609931	9.58479	9.88992	9.70098	9.67579	9.79276	10.057	10.0873	9.69394	9.72305	9.76435	9.87946	9.80326	9.80768	9.09301	9.21499	8.87674	9.01686	8.95942	8.96731	9.43828	9.63077	9.51986	9.40803	9.48887	9.42958	9.90985	9.90094	9.9347	9.57465	9.59978	9.70472
LOC102617338	9.57712	9.50448	9.61676	9.77722	9.7257	9.58552	9.58059	9.72588	9.7319	9.70868	9.7751	9.55489	9.67719	9.39681	9.5296	9.45428	9.41696	9.4201	9.3888	9.69506	9.78398	9.50777	9.45132	9.54087	9.24217	9.81072	9.85547	9.73341	9.51649	9.29928	9.30655
LOC102606881	9.57292	9.47182	9.80561	9.66934	9.94248	9.47921	9.55273	9.70948	9.75161	9.63563	9.83985	9.84939	9.93937	8.53176	8.5685	8.88461	9.26273	9.32419	9.17508	9.81663	9.83087	9.82278	9.4858	9.59926	9.50641	9.91235	9.92435	9.98597	9.63712	9.67792	9.59474
LOC102630126	9.56014	9.93962	9.79938	9.76316	9.62569	9.96691	10.0364	9.74109	9.76569	9.73733	9.89886	10.0365	9.90664	8.87436	8.95422	9.08916	8.68023	8.71662	8.84522	9.47903	9.48007	9.48328	9.33846	9.52375	9.50301	9.96702	9.9685	9.91936	9.52596	9.78295	9.45558
LOC102607656	9.55732	9.2	9.67232	9.82248	9.9337	9.35042	9.37777	9.38097	9.43002	9.38988	9.79754	9.79542	9.74871	9.30491	9.09049	8.90796	8.74639	8.557	8.87956	10.0163	10.154	9.92632	9.85164	9.72946	9.78679	10.1726	10.224	10.1793	9.22843	9.53316	9.53218
LOC102625367	9.54322	9.8809	10.0907	10.0743	9.81205	9.83542	9.86255	9.99815	10.1352	10.122	10.0719	9.9116	9.99002	8.02954	8.18844	7.94467	8.56762	8.49961	8.774	10.3017	10.2894	10.1759	9.20687	9.14876	9.22986	9.88209	9.84874	9.73249	9.67377	9.63409	9.38417
LOC102615739	9.54319	9.89776	10.2256	10.1733	10.1309	9.78531	9.84077	9.89587	9.77749	9.77821	9.84909	9.82651	9.79581	8.74044	8.57829	8.55049	8.62502	8.54286	8.63354	10.3123	10.583	10.4609	8.88965	9.24595	9.08708	9.67025	9.7172	9.54009	9.4633	9.49166	9.18711
LOC102615040	9.5429	8.74317	9.04955	8.97095	9.26538	8.74173	8.71355	8.73351	8.69642	8.68878	9.09425	9.01395	9.04738	10.9879	11.1761	10.8798	10.8015	10.7791	10.7658	10.2062	9.90505	9.94885	9.77316	9.86709	9.82274	8.73823	8.88365	8.87139	9.42081	9.36969	9.33126
LOC102628863	9.54251	9.70045	9.78842	9.77922	9.76829	9.70305	9.71833	9.87212	9.91205	9.91665	9.83366	9.66562	9.7391	8.91318	9.1508	8.93853	8.85834	8.69121	8.76179	9.78881	9.74044	9.53185	9.37162	9.4288	9.5631	9.96301	9.91229	9.97586	9.34797	9.50562	9.43521
LOC102626542	9.53952	9.79229	10.0467	9.97143	10.0295	9.83542	9.81308	9.8758	9.87359	9.83029	9.63794	9.72952	9.72248	8.60472	8.44547	8.55049	8.79722	8.98055	8.84522	9.28431	9.40149	9.42341	9.47058	9.69672	9.54334	9.77458	9.76984	9.69031	9.90896	9.85017	9.9903
LOC102618706	9.53508	10.0772	9.86045	9.80494	10.18	10.1687	10.2695	10.2577	10.4846	10.4049	9.93835	9.82805	9.835	7.62421	7.9069	7.73431	7.97932	8.2265	8.47791	9.78881	10.1373	9.83251	9.35514	9.13379	9.29824	10.0274	9.93074	9.89068	9.87973	9.91614	9.80339
LOC102631168	9.53443	9.62415	9.92619	9.77922	10.0129	9.60666	9.62968	9.95879	9.95142	10.0027	9.86436	9.66218	9.79846	8.09854	7.63391	7.88315	8.39686	8.34528	8.49277	10.2972	10.371	10.1234	9.40002	9.40093	9.42958	10.2661	10.2945	10.2187	9.91617	9.84652	9.80162
LOC102608957	9.53046	9.21443	9.34705	9.25554	9.47047	9.32991	9.30965	9.26932	9.46361	9.30261	9.31474	9.2035	9.0912	9.90523	9.82934	10.0307	9.93102	10.192	10.1632	9.75381	9.74534	9.52587	9.70975	9.72447	9.74992	9.40066	9.40584	9.25511	9.31832	9.37731	9.32389
LOC102628450	9.51536	9.4276	10.0135	9.90895	10.0781	9.48208	9.53792	9.8813	9.84532	9.92817	9.71743	9.87638	9.80636	8.22736	8.2138	8.14143	8.16495	8.58486	8.23436	10.3198	10.6861	10.3787	9.396	9.36613	9.26245	9.97977	10.0927	9.92988	9.83474	9.70035	9.4443
LOC102629888	9.50937	9.59687	9.51028	9.4661	9.70779	9.74893	9.70875	9.55169	9.66648	9.59406	9.65209	9.59877	9.57597	8.51923	8.43473	8.43733	8.66662	8.67834	8.84522	9.55723	9.29515	9.43303	9.63321	9.61282	9.87898	10.3672	10.3123	10.3243	10.0001	10.054	9.85371
LOC102623323	9.50652	8.68478	8.97695	8.98832	8.95426	8.70299	8.7326	8.74361	8.74094	8.6499	8.95859	8.85719	8.89255	10.6771	10.4813	10.6795	10.8444	10.9388	10.8804	9.40765	9.41694	9.42019	10.167	10.2556	10.2397	9.1302	9.12987	9.17988	9.57237	9.47045	9.42147
LOC102624985	9.49703	9.87637	9.64481	9.77522	9.59261	9.89999	9.90514	9.30796	9.1684	9.20025	9.93546	9.89116	9.9152	9.36915	9.70523	9.23788	9.01686	8.94874	9.05003	9.75381	9.81696	9.83008	9.26095	9.21783	9.01242	9.80983	9.89849	9.81157	9.02987	8.95702	9.07161
LOC102626082	9.49424	9.48973	9.56634	9.5919	9.5673	9.42966	9.55139	9.84703	9.86355	9.88942	9.51179	9.52488	9.47705	8.59282	8.12304	8.26716	8.63902	8.67834	8.8682	9.76484	9.86956	9.698	9.62292	9.72946	9.72967	10.146	10.1139	10.1995	9.72398	9.94033	9.81044
LOC102609060	9.48935	8.77759	8.77924	8.78464	8.6985	8.72007	8.71115	8.27699	8.27097	8.1276	8.78016	8.85719	8.78193	10.4779	9.9474	10.4679	10.7016	10.9495	10.7286	9.88494	9.7006	9.97981	10.0127	10.1311	10.1445	9.1529	9.15329	9.1105	10.0937	10.2241	10.2534
LOC102619013	9.47358	10.4106	9.7486	9.80689	9.77813	10.3975	10.3702	9.98713	10.0062	10.0099	9.88546	9.88083	9.80899	9.13467	8.49801	8.65542	9.0061	8.95942	9.03994	8.7705	8.67882	8.56538	9.06205	9.08791	9.19652	9.57259	9.56529	9.60105	9.58374	9.65721	9.48231
LOC102622874	9.47121	9.86155	9.54418	9.53865	9.57296	9.99724	9.98673	9.78773	9.76029	9.81693	9.55758	9.56045	9.61101	9.10982	9.09049	8.80391	8.52302	8.63901	8.71185	9.14606	9.11366	9.14769	9.45906	9.41028	9.45447	9.77914	9.73192	9.81506	9.72398	9.88976	9.99185
LOC102629290	9.4561	10.3813	10.0094	10.0759	9.99617	10.3002	10.3348	9.98968	9.96368	10.0288	10.2602	10.2453	10.2265	8.55649	8.53871	8.25507	8.04388	7.79707	8.4012	9.3648	9.25789	9.32005	8.90672	8.88828	9.18382	9.7262	9.62759	9.68172	9.54237	9.47519	9.30406
LOC102611503	9.45376	9.6824	9.69429	9.49799	9.5559	9.62749	9.69182	9.54708	9.50292	9.5525	9.72414	9.88675	9.82205	8.86448	8.90837	8.90796	8.53804	8.84888	8.71185	10.2461	10.355	10.357	9.27854	9.35002	9.08708	9.91484	9.89196	9.96332	8.87925	8.76911	8.95562
LOC102608532	9.42678	9.89553	9.96841	10.0363	9.84987	9.93488	9.95059	10.043	9.95898	9.93294	10.1856	10.1539	10.2117	8.53176	8.60728	8.7446	8.52302	8.36148	8.50748	9.25645	9.13624	9.0676	9.03125	9.07621	9.13186	9.65442	9.75911	9.79751	9.16624	9.10196	9.22715
LOC102623879	9.4267	9.62685	9.77104	9.72636	9.54153	9.76899	9.81755	9.98373	9.94572	9.989	9.72246	9.67931	9.63785	8.61653	7.79377	8.38281	8.66662	8.557	8.60646	9.66477	9.84006	9.67656	9.3216	9.34027	9.27847	9.90735	9.82577	9.94191	9.39522	9.43196	9.34346
LOC102607489	9.42358	9.10639	9.65346	9.56204	9.63655	9.09206	8.98574	9.07016	9.12035	9.10368	9.4031	9.27511	9.3403	9.56472	9.51438	9.89316	9.45702	9.23029	9.22934	10.2078	10.475	10.2791	9.05186	9.12624	9.03145	9.40066	9.36984	9.35808	9.37179	9.54448	9.25325
LOC102626809	9.42319	10.1315	9.93047	9.89427	10.0701	10.1916	10.1647	10.2507	10.2506	10.2353	9.62725	9.59877	9.58978	8.18039	8.34579	8.26716	8.68023	8.42451	8.47791	9.30259	9.22317	9.10017	8.92358	9.11485	9.05023	9.46444	9.49047	9.49288	9.86116	9.64884	9.71227
LOC102617424	9.4149	9.69532	10.1046	10.1672	9.77567	9.62101	9.72072	9.92812	9.89048	10.0225	9.85674	9.81415	9.99579	8.21187	8.32267	8.34908	8.24035	8.34528	8.02537	9.52905	9.56017	9.56431	9.19765	9.17825	9.31775	9.69173	9.64519	9.77347	9.63275	9.58011	9.68952
LOC102613171	9.40883	9.34148	9.67232	9.74692	9.78302	9.46047	9.46435	9.37318	9.33448	9.38849	9.5781	9.63082	9.65838	8.69661	8.61681	8.69175	8.24035	8.57099	8.19855	10.3002	10.407	10.1313	9.37571	9.43492	9.48241	10.0034	9.97933	9.97742	9.208	9.28315	9.23503
LOC102625450	9.40411	10.1123	9.81489	9.97666	9.94029	10.1899	10.2373	10.2357	10.2765	10.1977	9.80072	9.69792	9.77447	6.874	6.31602	6.16028	8.24035	8.37749	7.73162	9.41326	9.45933	9.27439	9.68028	9.70434	9.72967	10.1282	10.0827	10.2559	10.1666	10.1311	10.1432
LOC102621376	9.39989	9.72586	10.1072	10.1112	10.1575	9.72133	9.75605	9.9501	9.99066	9.92434	10.056	10.0913	10.0754	7.7149	7.03773	7.78565	7.74048	8.03782	7.9627	9.81663	9.9922	9.76047	9.31309	9.15989	9.472	10.1029	10.0367	10.0392	9.32376	9.56907	9.46455
LOC102618448	9.39396	9.6133	9.98496	9.8626	9.91599	9.6493	9.66852	9.84891	9.77535	9.84251	9.89143	9.85694	9.77581	8.0471	7.47524	7.58775	7.71427	8.03782	8.38536	9.95595	10.1632	9.88018	9.21602	9.45313	9.55325	10.0638	10.0812	9.95067	9.54703	9.74224	9.27888
LOC102614920	9.38863	9.91554	9.65518	9.41306	9.31015	9.88708	9.98673	9.67295	9.68596	9.71645	9.78155	9.70964	9.88688	9.36915	9.44113	9.21933	8.91697	9.01167	9.20246	9.03384	8.99104	8.94743	9.04673	8.9016	8.98827	9.39591	9.43872	9.47532	9.14797	9.36969	9.14034
LOC102616112	9.37386	9.93636	9.83329	9.99397	9.95772	9.98921	9.98772	9.1991	9.17329	9.22069	9.75067	9.80638	9.76368	8.63987	8.52864	8.64619	8.79722	8.71662	8.69909	9.77142	9.88074	9.85176	9.16493	9.12624	8.903	9.59763	9.60279	9.61314	9.11071	8.87332	9.08038
LOC102618748	9.36258	9.45369	9.44798	9.5574	9.53284	9.35042	9.52159	9.55742	9.68596	9.62623	9.62007	9.58973	9.63192	8.54418	8.59768	8.6369	8.65289	8.59859	8.4012	9.68581	9.50919	9.42019	9.27854	9.29388	9.38589	9.85984	9.89686	9.8367	9.46083	9.7044	9.53856
LOC102613219	9.35256	9.27592	9.55345	9.44109	9.47653	9.39514	9.27435	9.34824	9.30365	9.33181	9.41144	9.31731	9.48528	9.26044	9.38644	9.38384	8.98433	9.09153	8.68621	9.79097	9.88074	9.67386	9.12173	9.16358	9.30217	9.40658	9.43423	9.41559	9.32647	9.42952	9.22452
LOC102625215	9.35246	9.17439	9.04955	9.1328	9.32701	9.27814	9.32228	9.28324	9.28122	9.21286	8.99788	9.12315	8.97439	9.49605	9.15735	9.26225	9.51131	9.30757	9.52517	9.19906	9.28172	9.32005	9.79165	9.89177	9.92296	9.27435	9.31471	9.31432	9.72808	9.52175	9.59678
LOC102617918	9.35105	9.61738	9.42795	9.34995	9.612	9.73699	9.68083	9.42683	9.55371	9.48001	9.46048	9.51346	9.45206	7.45035	7.47524	7.78565	8.42945	8.43984	8.47791	9.74046	9.89626	9.5108	9.60561	9.53519	9.69726	10.1995	10.1251	10.0999	10.0035	9.98588	9.76219
LOC102616624	9.34247	9.92434	9.9986	9.8186	9.70263	9.82981	9.83638	10.1349	10.1235	10.2032	9.92821	9.89557	9.81554	8.38757	8.1756	8.0879	8.08538	8.15396	8.30343	9.65768	9.79348	9.73736	8.76418	8.89717	8.6739	9.78642	9.68732	9.50591	9.31287	8.98388	9.06868
LOC102629707	9.34151	9.56626	9.53671	9.62115	9.55304	9.44734	9.47711	9.12684	9.22435	9.22381	9.5253	9.45895	9.45038	8.84454	9.25217	9.25011	9.38408	9.0219	9.10909	9.99206	9.91379	9.90574	9.06712	8.88828	8.85574	9.15572	9.06308	9.14838	9.51649	9.35434	9.31153
LOC102616538	9.34039	9.47931	9.94745	9.99912	9.87072	9.3768	9.42684	9.74109	9.8575	9.68285	9.98936	9.97402	10.0004	7.7149	7.3664	8.00368	8.00116	8.2087	8.04567	10.5009	10.5734	10.5193	8.92916	9.06046	8.92352	9.81873	9.74557	9.7167	9.12946	9.30461	9.30406
LOC102614671	9.34002	9.84657	10.1084	10.1285	10.1911	9.71526	9.76417	10.0241	9.9777	9.98349	9.80072	9.81415	9.79713	8.11528	8.04043	8.19304	8.31202	7.97604	8.41687	10.2446	10.5456	10.3229	8.66737	8.81977	8.7274	9.09839	9.25229	9.01348	9.36916	9.16199	8.7729
LOC102616566	9.33105	10.0473	9.61499	9.6256	9.5673	9.94736	10.0045	9.97518	10.036	9.97611	9.83521	9.84181	9.70001	8.49384	8.2632	8.58953	8.14546	8.05784	8.50748	8.924	8.88394	8.7614	8.97842	9.02032	9.10965	9.82934	9.83858	9.87151	9.44845	9.5286	9.50854
LOC102621441	9.32787	9.39788	9.84391	9.67149	9.74087	9.45465	9.32071	9.57564	9.4081	9.54379	9.81021	9.70964	9.78784	9.19105	8.88489	9.11615	8.55291	8.81399	9.10909	9.70196	9.94182	9.53185	8.90105	9.08012	8.95377	9.39114	9.39779	9.39006	8.75195	8.82588	9.03598
LOC102614164	9.32187	9.74213	9.93047	9.91985	9.98347	9.6442	9.62331	9.51912	9.47156	9.53	10.171	10.2221	10.1714	8.25784	8.47723	8.06037	8.22187	8.45502	7.85178	9.00064	8.93205	9.0799	9.33846	9.19637	9.06878	9.73938	9.83603	9.78687	9.37964	9.49399	9.55123
LOC102620041	9.32129	10.2535	9.80561	9.5987	9.69745	10.2211	10.2784	10.0208	10.0432	9.96498	10.021	9.97263	9.99002	8.5687	8.87698	8.56035	8.18417	8.54286	8.19855	8.65195	8.61596	8.72532	8.71336	8.84756	8.98827	9.49586	9.38038	9.44971	9.3453	9.4148	9.21127
LOC102625078	9.31941	9.7947	9.84844	9.85125	9.77567	9.71405	9.7607	9.98713	10.1361	10.0596	9.6937	9.65527	9.71409	7.88078	7.34361	7.85138	8.12571	7.74863	7.9627	9.99018	10.0724	9.89185	9.02606	9.09566	8.94877	9.71193	9.62661	9.57553	9.6886	9.67173	9.37944
LOC102612866	9.31562	9.77171	9.96285	9.83213	10.0841	9.75012	9.77799	9.61799	9.78282	9.75684	9.95555	9.84485	9.8103	8.58081	8.40202	8.38281	8.36352	8.05784	8.1431	9.88494	10.0389	9.7451	8.95674	8.72804	8.73902	9.56203	9.48614	9.34847	9.28805	8.93998	8.87389
LOC102625825	9.31463	9.57746	9.40559	9.3713	9.36994	9.64292	9.68816	9.8813	9.82168	9.86366	9.42386	9.21764	9.19726	8.28769	8.0118	8.41577	8.16495	8.31233	8.04567	8.66142	8.9869	8.73053	10.4665	10.463	10.3743	10.1297	10.1139	10.2253	9.15409	9.19396	9.24026
LOC102619953	9.31245	7.80129	8.18981	8.08749	8.15794	8.08446	8.03836	7.80762	7.53445	7.54471	8.32169	8.32422	8.31939	11.0349	10.8318	10.986	11.0259	11.2636	11.1001	9.43276	9.20192	9.40071	10.4058	10.46	10.6189	8.61692	8.55383	8.65453	10.3813	10.5759	10.6171
LOC102626438	9.31135	9.91222	9.78055	9.72221	9.84285	10.0309	10.0564	10.1	9.92369	9.95375	9.84294	9.81105	9.92733	7.82079	6.94993	7.71679	7.86484	7.77305	7.73162	9.22804	9.31178	9.32005	9.28291	9.13379	9.30608	9.93953	9.93631	10.0848	9.5678	9.78486	9.68377
LOC102624529	9.30859	8.60762	8.50871	8.79257	8.62951	8.75835	8.74906	8.31543	8.27097	8.3494	8.16779	8.22037	8.30085	10.0945	9.55958	9.92403	10.3093	10.3747	10.3462	10.0089	9.95881	10.0272	10.0048	9.93128	10.0497	9.03411	9.04257	9.18664	9.89076	9.9109	9.93334
LOC102631003	9.30256	9.48676	9.52167	9.63886	9.57013	9.48208	9.40771	8.5079	8.39872	8.4245	9.47845	9.51155	9.57288	8.24268	8.36855	8.40487	9.11027	8.98055	8.82187	10.0163	10.0167	9.93085	9.62292	9.58557	9.69129	9.79637	9.66161	9.76446	9.43092	9.32313	9.30655
LOC102618932	9.29845	8.66127	8.95472	8.86584	8.80341	8.64542	8.68695	8.59753	8.73215	8.57617	8.82454	8.78306	8.84215	10.3279	10.1547	10.2537	10.2916	9.92947	10.2401	9.79097	9.76479	9.68195	9.65694	9.90946	9.61449	8.91133	8.91461	8.68731	9.39004	9.23366	9.22715
LOC102627525	9.28324	9.49417	9.7486	9.51487	9.62023	9.49772	9.5325	9.80713	9.74179	9.8076	9.45444	9.54371	9.43005	8.09854	7.87547	8.40487	7.84081	8.557	8.12413	10.0236	10.2189	10.0123	9.08722	9.07229	8.94376	9.68687	9.52889	9.48083	9.55398	9.50098	9.29404
LOC102610942	9.28033	8.90316	9.41783	9.48825	9.52993	8.88704	9.04789	9.15133	9.15366	9.11044	9.46249	9.51728	9.42321	9.44397	9.07674	9.36708	9.36736	9.26515	9.25572	9.19581	9.23716	9.30615	9.34682	9.24595	9.20493	9.53636	9.4991	9.56	9.208	9.15314	9.04796
LOC102624433	9.27266	10.0372	9.77104	9.96442	9.85685	9.94113	10.0743	9.72385	9.65954	9.74495	9.69199	9.72292	9.57597	7.90024	8.02619	7.95965	8.44547	8.13524	8.23436	9.46827	9.53774	9.49252	8.84313	8.96641	9.12745	9.45762	9.42634	9.41789	9.33457	9.331	9.31153
LOC102609558	9.27194	9.23581	9.16781	9.19995	9.17888	9.28799	9.25472	9.54823	9.49124	9.4656	9.07601	9.22232	9.15659	9.47025	9.30621	9.47005	9.14011	9.33243	9.40461	9.41326	9.42918	9.23461	9.17435	9.20356	9.20912	9.25349	9.39085	9.26024	9.15103	9.05525	8.97457
LOC102623961	9.26774	9.22694	8.87113	8.94271	9.07892	9.0425	9.17863	9.66553	9.6514	9.73405	8.83077	8.73143	8.68803	9.20676	9.36962	9.43832	8.80966	9.01167	9.00926	9.25645	9.1325	9.18991	9.23416	9.31062	9.4006	9.70042	9.62661	9.76446	9.61068	9.6676	9.65078
LOC102612235	9.26356	9.73839	9.38911	9.56668	9.45522	9.77834	9.81196	9.7994	9.7352	9.76756	9.37354	9.42685	9.51132	8.35973	8.09602	8.31454	8.84632	8.65224	8.68621	9.41886	9.4947	9.37432	9.11685	8.82909	9.02672	9.38036	9.56529	9.34243	9.27688	9.53769	9.23503
LOC102611070	9.25984	9.77901	9.58455	9.59417	9.45215	9.76547	9.9156	10.0504	10.0929	10.0899	9.42592	9.3689	9.41116	7.88078	7.81048	7.73431	8.14546	7.99693	8.1431	9.5496	9.59861	9.39744	8.98915	9.08791	9.04087	9.55139	9.49155	9.55792	9.67164	9.74224	9.87572
LOC102613887	9.24953	9.50595	9.19651	9.02918	9.03034	9.58419	9.52569	9.5085	9.46891	9.50586	9.13761	9.12815	9.23486	8.79343	8.84488	8.86087	9.34191	9.32419	9.27304	8.74399	8.55582	8.67755	9.45132	9.56619	9.49959	9.1529	9.14507	9.21996	9.78634	9.74224	9.65078
LOC102630001	9.23632	10.1229	9.97809	9.90895	9.76829	10.1427	10.0686	10.2598	10.2028	10.2643	10.1121	10.1453	10.049	7.45035	7.38884	7.64447	7.51612	7.35454	7.22669	9.47903	9.46826	9.4771	8.72623	8.94083	8.7902	9.52117	9.62759	9.61214	9.19025	9.40489	9.24807
LOC102627239	9.2361	9.45824	9.42391	9.54336	9.42422	9.38141	9.42684	10.0698	9.98512	10.0018	8.88566	8.98669	8.97906	9.17517	9.03468	9.12282	9.01686	8.557	8.64689	9.01179	9.24063	9.35082	9.05696	8.81508	8.70386	8.95719	9.11452	9.16353	9.49497	9.52404	9.53004
LOC102621992	9.23238	10.3267	9.99725	10.0824	9.9315	10.3481	10.3671	10.2773	10.239	10.2613	10.0183	10.0497	10.0688	7.25262	7.22394	7.11243	7.88847	8.17244	8.21657	8.26138	8.26624	8.41167	9.20687	9.12624	8.95377	9.64043	9.66736	9.69979	9.36389	9.30727	9.23241
LOC102624019	9.22967	9.83261	9.53484	9.45865	9.52409	9.82192	9.83087	9.79843	9.87458	9.83947	9.75559	9.73935	9.78784	8.37372	7.9528	8.18031	8.58219	8.72915	8.81005	8.80937	8.75373	8.82124	8.83721	8.87933	8.98827	9.4358	9.45433	9.34001	9.36916	9.37224	9.40294
LOC102620384	9.22065	9.82087	9.75986	9.81276	9.5559	9.91171	9.82311	9.56997	9.69843	9.54504	9.68168	9.68101	9.75825	8.38757	8.33428	8.18031	8.16495	8.62566	8.46289	9.01918	9.32821	9.14378	8.94577	8.96641	8.91842	9.37192	9.46097	9.31555	9.19619	9.03292	9.14592
LOC102626621	9.17271	8.87618	9.27037	9.30352	9.23355	8.91696	8.93114	9.38485	9.38725	9.40644	9.1351	9.10298	9.15039	8.74044	8.77847	8.94607	8.47699	8.65224	8.41687	9.63141	9.75266	9.45208	9.20687	9.24943	9.16671	9.64144	9.55498	9.5745	9.44346	9.28585	9.1121
LOC102627699	9.17266	9.41047	9.27037	9.12654	9.30676	9.33625	9.36563	9.10193	9.12372	9.24084	9.11737	9.31731	9.24653	8.96028	9.11088	8.99778	9.0695	9.1855	9.06998	9.105	9.12875	8.86927	9.14109	8.91479	9.24624	9.32646	9.36513	9.273	9.16926	9.12326	9.15978
LOC102608772	9.16899	8.91646	8.86816	8.91754	8.95426	8.94835	8.96978	8.43746	8.50062	8.3551	9.16499	8.98117	9.04516	9.79002	9.92455	9.78799	9.30725	9.42781	9.64976	9.82719	9.87851	9.78321	9.26095	9.23547	9.10965	9.1863	9.15192	9.18799	8.71932	8.86251	8.92023
LOC102617516	9.16799	9.01866	9.52356	9.45115	9.52993	9.00915	8.87439	9.29839	9.20223	9.20499	9.34553	9.3689	9.41977	9.34806	9.09049	9.35013	9.16935	8.76613	9.01956	9.56735	9.5685	9.55259	9.08222	8.98322	8.95377	9.04477	9.16418	8.88807	8.88661	8.76137	8.59661
LOC102624652	9.16205	9.46127	9.444	9.4182	9.51235	9.4341	9.40919	9.57903	9.7385	9.69751	9.37354	9.33255	9.38323	8.01176	8.2138	7.89878	8.06478	8.2087	7.9627	9.55469	9.80761	9.52587	8.87238	8.92787	9.01242	9.68784	9.65969	9.6301	9.35861	9.42218	9.25841
LOC102613333	9.16073	9.31829	9.52733	9.40273	9.49753	9.30264	9.29691	9.2035	9.25229	9.20184	9.44025	9.4023	9.38146	8.51923	8.6909	8.62755	8.53804	8.62566	8.52204	9.63382	9.74779	9.62153	8.98379	8.85214	8.92861	9.34012	9.33412	9.34485	9.03319	9.08346	9.16803
LOC102621015	9.15631	9.27764	9.50647	9.52681	9.61475	9.38447	9.48976	9.43309	9.46361	9.51735	9.6326	9.54558	9.50809	7.62421	7.89127	7.56834	7.84081	7.95485	7.73162	9.8314	10.0066	9.79321	9.14589	9.19637	9.25031	9.68979	9.70327	9.6702	9.25997	9.30727	9.32389
LOC102618722	9.1488	9.31494	9.15568	9.30352	9.42108	9.3091	9.33635	9.50612	9.35324	9.43632	9.38628	9.26153	9.2504	8.49384	8.34579	8.37165	8.27663	8.2265	8.57887	9.58736	9.42613	9.52287	8.90672	8.95794	8.903	9.53311	9.62563	9.50374	9.47067	9.33622	9.36276
LOC102609065	9.14786	9.13322	9.40968	9.39494	9.41479	9.23637	9.3144	9.78578	9.8575	9.74603	9.75067	9.74912	9.63192	7.57664	8.16264	7.94467	7.81637	8.01752	7.60054	9.16617	9.23018	9.04268	9.09716	9.20714	9.15807	9.95496	9.89686	10.0999	9.25997	9.46092	9.31896
LOC102612685	9.14661	8.93835	8.6082	8.67734	8.9928	9.11068	9.12919	9.28462	9.35467	9.33036	8.82141	8.70825	8.84983	9.0059	9.18966	9.14919	8.72029	8.72915	9.03994	9.3266	9.07523	9.15545	9.10211	9.28035	9.38958	9.62428	9.60679	9.66537	9.42587	9.55347	9.55333
LOC102625928	9.14517	9.63223	9.56817	9.61892	9.64733	9.72012	9.72548	9.46885	9.55869	9.51735	9.89143	9.85544	9.83886	7.86106	7.63391	8.14143	8.25861	8.47003	8.04567	8.78357	8.8016	8.74089	9.08222	9.01216	9.02197	9.71766	9.69109	9.68364	9.10125	9.15904	9.10638
LOC102609615	9.14403	8.97907	9.06779	9.34186	9.05888	8.8978	8.98574	8.65218	8.55897	8.58347	9.07339	9.12064	9.14	9.30491	9.43576	9.55141	9.77493	9.51728	9.29864	9.29348	9.20192	9.22725	9.0772	9.18552	9.23397	9.07629	9.11171	9.18394	9.15103	9.09274	9.14313
LOC102630620	9.14261	9.8512	9.4988	9.36066	9.42108	9.72738	9.84734	9.43808	9.46494	9.39404	9.59832	9.55303	9.61101	8.66283	8.89276	8.71842	8.52302	8.2265	8.57887	9.03748	8.81098	8.83098	8.77041	8.79142	8.71568	9.27694	9.31959	9.27427	9.04311	8.99712	9.04198
LOC102622872	9.14011	9.64693	9.97946	9.82441	9.64733	9.57483	9.54602	10.1195	10.1828	10.226	9.77349	9.74587	9.81684	8.16438	8.29918	7.86735	7.79152	7.6985	7.51576	10.1315	10.194	10.0627	8.27904	7.98083	8.30304	9.13163	9.0876	9.02408	8.9157	8.93311	8.74006
LOC102623813	9.13804	8.66127	8.69793	8.47531	8.34832	8.70054	8.57533	8.84469	8.86479	8.82849	8.56906	8.64687	8.49276	10.1237	9.9957	10.1465	10.1275	10.3866	10.1445	9.20231	9.21612	9.32694	9.37162	9.40717	9.27048	8.42041	8.46415	8.51758	9.45589	9.40985	9.44883
LOC102610294	9.13566	9.38678	9.33204	9.29795	9.22638	9.20032	9.29851	9.07016	8.96577	9.10199	9.54248	9.46686	9.49998	9.0059	8.85297	8.93095	8.88208	8.77824	8.73703	9.34729	9.50341	9.15932	8.95126	8.97484	9.0172	9.10277	9.22655	9.16763	9.0232	9.08346	8.93643
LOC102628005	9.13454	9.2862	9.24541	9.24112	9.41479	9.34414	9.32699	9.35353	9.39841	9.28928	9.31252	9.18922	9.38146	8.33135	7.92236	8.12823	8.58219	8.65224	8.52204	9.12568	9.10606	8.9608	9.22058	9.24595	9.38218	9.47574	9.41042	9.53903	9.60399	9.54673	9.49767
LOC102607443	9.13297	9.32329	9.6825	9.51487	9.50348	9.36909	9.43121	9.81194	9.92465	9.89725	9.70392	9.60774	9.63932	7.95708	7.8595	7.91424	8.16495	8.15396	7.65441	9.22804	9.39838	9.28151	8.78279	8.95794	8.9785	9.67123	9.60479	9.58067	9.12946	9.20256	9.05983
LOC102618549	9.13296	8.6639	9.01505	8.71121	8.85081	8.70544	8.48275	8.86149	8.94879	9.12051	8.85542	8.83901	8.91467	10.0987	9.77927	9.91638	9.68331	9.64186	9.5538	9.62174	9.59318	9.57594	9.30453	9.32717	9.14503	8.90632	8.72539	8.81493	8.87184	8.64841	8.81204
LOC102609831	9.13185	9.56062	9.39118	9.21774	9.31354	9.54639	9.4283	9.66233	9.69164	9.71977	9.35636	9.14797	9.3165	8.99689	8.82033	8.96103	8.8342	8.74158	8.67322	9.105	8.79215	8.82124	8.66068	8.73301	8.82879	9.27952	9.03518	9.10337	9.07892	9.18242	8.95562
LOC102622440	9.12865	9.6759	9.76626	9.71805	9.71036	9.72012	9.80636	9.57224	9.55496	9.56115	9.89441	9.92603	9.92975	7.88078	7.827	8.21817	8.06478	8.27861	7.75647	9.10846	8.94489	9.1082	8.77661	8.67214	8.82879	9.44847	9.44989	9.54114	9.0757	9.01676	9.02693
LOC102614909	9.12601	9.83261	9.68587	9.71388	9.7206	9.89247	9.8776	9.84891	9.71415	9.86665	9.49619	9.65007	9.54794	8.468	8.6357	8.57987	8.04388	8.36148	7.89718	8.32237	8.41521	8.52397	8.73263	8.84756	8.75629	9.1515	9.19901	9.36287	9.23422	9.15609	9.24547
LOC102577954	9.10777	9.32329	9.45394	9.56668	9.45215	9.37218	9.36104	9.73402	9.64555	9.59165	9.42386	9.56414	9.55422	8.01176	8.14956	8.10147	8.46132	8.26145	8.46289	9.48704	9.6121	9.18232	8.72623	8.85214	9.09615	9.34012	9.2713	9.28439	9.11386	8.92966	8.84673
LOC102609791	9.09366	9.13701	9.72581	9.7097	9.5786	9.1544	9.11837	9.49421	9.40396	9.52242	9.64326	9.66562	9.57905	8.38757	8.18844	8.26716	8.25861	8.07758	7.94119	9.73599	9.82393	9.67656	8.80723	8.75764	8.66783	9.44962	9.38969	9.35689	8.71519	8.86973	8.70645
LOC102626801	9.077	9.59135	9.53484	9.55507	9.48557	9.63394	9.65236	9.40153	9.45562	9.54004	9.69711	9.6639	9.75417	7.84107	8.06849	8.00368	7.51612	7.97604	7.82854	8.66142	8.82031	8.80651	8.95126	8.96641	9.1923	9.77366	9.84282	9.82115	9.05297	9.1737	9.04796
LOC102607718	9.07237	9.04514	9.42795	9.53393	9.56161	9.06559	9.04408	8.99604	8.93352	8.96147	9.67304	9.63082	9.60497	8.44168	8.59768	8.73593	8.41325	8.62566	8.41687	9.74493	9.68792	9.66572	8.81327	8.60858	8.88742	9.31014	9.38272	9.20273	8.79955	8.7379	8.62086
LOC102613422	9.07142	9.73214	9.42795	9.32282	9.24778	9.85432	9.80972	9.78186	9.79765	9.77927	9.46449	9.37101	9.35295	8.0471	7.671	7.83523	7.42209	7.74863	7.85178	8.56377	8.67882	8.577	8.84313	8.91917	9.05954	9.62833	9.59979	9.65955	9.64148	9.70843	9.74574
LOC102607947	9.06697	8.96206	9.0909	9.00207	9.07892	8.94005	9.15059	9.43434	9.56118	9.54254	9.2627	9.04864	9.08254	7.75819	8.05453	7.54866	7.86484	7.53675	7.78089	9.68581	10.0822	9.70331	9.30453	9.04454	9.32549	9.98769	9.93789	9.97976	9.08533	9.65929	9.51287
LOC102620783	9.06612	9.68758	9.74536	9.5782	9.63925	9.52712	9.63094	9.74914	9.80501	9.8904	9.62007	9.57333	9.58366	7.7149	6.91944	7.2406	7.45412	7.67277	7.73162	9.60711	9.83087	9.45838	8.73263	8.83373	8.85574	9.52987	9.46207	9.51022	9.19619	9.11721	9.0862
LOC102619973	9.0655	8.27735	8.50871	8.54741	8.64034	8.42811	8.40178	8.04506	8.16387	8.00969	8.69734	8.68129	8.67944	9.61856	9.34688	9.37269	9.6629	9.81652	9.80072	9.43828	9.61746	9.3235	9.77006	9.72946	9.86313	9.20543	9.10748	9.30068	9.33188	9.31787	9.26098
LOC102619172	9.05341	8.75062	8.74726	8.74431	8.59095	8.86088	8.77685	8.55685	8.51351	8.55156	8.8493	8.72814	8.81889	9.82097	9.86978	9.66999	9.41696	9.4201	9.30707	9.17281	9.11745	9.30615	9.18372	9.19997	9.23808	9.04021	8.92425	8.79383	9.1783	9.30195	9.15148
LOC102619945	9.04289	8.713	8.80121	8.77666	8.93239	8.71277	8.7607	8.66712	8.78199	8.89456	8.81828	8.65382	8.72744	9.26044	9.07674	9.0477	9.61412	9.7748	9.62973	9.5948	9.7551	9.66844	9.09716	9.15989	9.31387	8.85878	8.72723	8.63687	8.72755	9.13528	8.96828
LOC102624957	9.03849	9.7971	9.59537	9.49313	9.43359	9.74655	9.85497	9.99646	10.1252	10.0553	9.71069	9.69118	9.71969	8.71869	8.80373	8.91566	8.42945	8.83734	8.53646	8.03231	7.74611	8.1646	8.33894	8.60858	8.47971	8.88105	8.82138	8.9241	8.74386	8.49818	8.45539
LOC102617874	9.03702	9.25861	9.18701	8.97444	9.10652	9.32832	9.2298	9.40917	9.46228	9.56485	9.14263	8.95609	9.08471	8.35973	8.33428	8.14143	8.14546	7.565	7.87466	10.0273	10.2468	10.0058	8.8193	8.69782	8.85574	9.12734	9.2043	9.1456	9.20211	9.37731	9.27633
LOC102609128	9.03637	9.60237	9.22465	9.42076	9.57296	9.62101	9.68938	9.63437	9.57477	9.62506	9.30806	9.33903	9.26195	8.01176	8.2138	7.88315	8.08538	8.01752	7.78089	8.8051	8.93205	9.03427	8.75792	9.13379	8.81238	9.28723	9.38737	9.4709	9.11699	9.16492	9.32143
LOC102609530	9.03243	7.76254	8.21808	8.06801	8.48678	7.79785	7.80187	7.92945	7.9224	7.96566	7.82496	7.97054	7.82297	10.1726	10.0282	10.3732	9.74934	9.8456	9.90441	9.18927	9.28509	9.23827	10.2518	10.3396	10.3251	8.88783	8.86709	8.96241	9.90352	10.0381	10.0406
LOC102606859	9.02936	8.17409	8.36439	8.47531	8.26679	8.18275	8.23816	7.90805	8.10378	7.93174	8.38233	8.35012	8.2592	9.04138	8.66356	8.99778	10.3223	10.3747	10.2962	9.6022	9.45335	9.40071	10.0516	9.9948	10.1159	9.16133	9.04257	9.13026	9.46083	9.53996	9.59474
LOC102618601	9.0273	8.47607	9.11616	8.9569	9.15264	8.42811	8.64735	8.8105	8.76053	8.85488	8.99788	9.05653	9.08037	9.19105	9.4195	9.41678	9.45702	9.51003	9.32379	9.14943	9.28509	9.26005	9.23416	9.33701	9.11857	8.98435	9.17094	9.19739	8.46758	8.44118	8.517
LOC102618527	9.02206	8.87391	9.02841	8.9569	9.15642	8.87402	8.72549	8.64573	8.79261	8.60993	8.92986	8.84206	8.74126	9.14286	8.90059	8.83673	8.8342	8.93798	8.93502	9.69506	9.90505	9.44259	9.06205	8.83373	9.06416	9.21895	9.22004	9.10765	9.36653	9.04891	8.9332
LOC102611505	9.01713	9.53785	9.3598	9.42332	9.18998	9.57483	9.57664	9.57903	9.526	9.50073	9.33899	9.48451	9.37261	8.13184	8.6357	8.7446	8.77203	8.74158	8.26931	8.37514	8.26624	8.27571	8.87238	8.76251	8.7846	8.94424	8.97616	8.98119	9.18129	9.10808	9.22715
LOC102618817	9.01503	7.66609	7.86571	8.00795	8.26679	7.71267	7.85498	6.84752	6.85605	6.91734	8.15295	8.09831	8.01719	11.1792	11.0725	11.0661	11.4298	11.4071	11.2388	10.0144	10.0248	10.1372	9.70975	9.87612	9.77554	7.86528	7.81256	7.81988	9.29637	9.25311	9.2086
LOC102614334	9.00584	9.67459	9.35131	9.53393	9.18629	9.72738	9.81196	9.97604	9.96368	9.91665	9.60197	9.60236	9.57443	8.22736	8.5685	8.42659	7.84081	8.19069	8.08544	8.21066	8.18194	8.01034	8.65396	8.46643	8.57359	9.19453	9.05725	9.17852	9.12946	9.07412	9.1844
LOC102614324	9.00534	8.97695	8.7729	8.6026	8.90121	8.98514	8.92701	8.87074	8.73215	8.74847	8.73769	8.85116	8.89255	9.61856	9.43576	9.52144	9.24453	9.26515	9.34852	9.31764	9.47122	9.47088	8.88965	8.88828	9.03145	8.7844	8.80234	8.70436	8.70689	8.86251	8.79793
LOC102607738	8.99375	9.58304	9.98907	9.87199	9.91821	9.4341	9.53521	9.75514	9.66532	9.76863	9.73912	9.63785	9.71969	7.97554	7.99728	7.83523	7.66038	7.50793	7.87466	9.57488	9.61478	9.60176	8.09276	8.22643	8.25527	9.00789	8.90653	8.97027	8.95477	8.65678	8.48212
LOC102612201	8.99242	9.17439	9.0909	9.05249	9.08686	9.24987	9.3017	8.73554	8.77345	8.65453	9.30583	9.34118	9.26003	8.42834	8.78694	8.53057	8.47699	8.63901	8.47791	9.32064	9.20548	9.28151	8.96219	8.92787	8.90816	9.38756	9.36277	9.41675	8.92646	8.91229	8.79438
LOC102625630	8.99199	8.15177	8.24122	8.30829	8.11199	8.17216	8.2214	8.08057	8.24029	8.07331	8.46876	8.4047	8.312	9.79522	9.69176	9.82935	9.90807	9.95104	9.89325	9.12568	8.94062	9.09209	9.69345	9.894	9.69129	9.1416	9.07467	9.21996	9.11699	9.40985	9.5042
LOC102610909	8.98135	8.99378	9.32772	9.5759	9.34698	9.09393	9.05358	9.38356	9.33448	9.42688	9.24881	9.42279	9.20924	8.21187	8.25101	8.19304	7.84081	7.79707	7.75647	9.46287	9.54338	9.47088	8.76418	8.87483	8.83422	9.37313	9.37805	9.44746	8.92646	9.02325	8.87389
LOC102626628	8.98105	9.16699	9.54045	9.73462	9.55304	9.07888	9.08726	9.2609	9.25076	9.28928	9.50791	9.31073	9.47539	7.80022	7.63391	7.95965	8.52302	8.61219	8.35314	9.70883	9.97768	9.7807	8.50503	8.57017	8.73902	8.93935	9.00673	9.01348	8.88661	8.64421	8.5213
LOC102617546	8.97917	9.20903	9.24082	9.34456	9.28276	9.03862	8.94141	8.63925	8.66211	8.6729	9.38628	9.48646	9.41288	8.59282	8.29918	8.20566	8.27663	8.24408	8.4012	9.76703	9.64396	9.82034	8.77041	8.87483	8.85039	9.55139	9.58872	9.47422	8.70272	8.51669	8.4777
LOC102607130	8.97206	9.10251	8.48175	8.70702	8.5398	9.20726	9.06677	8.82008	8.767	8.7571	8.58389	8.45331	8.64752	9.57686	9.38085	9.7711	9.2168	9.19457	9.39673	8.7879	8.53332	8.65581	8.89536	9.02844	8.95377	8.93771	9.06308	9.05396	9.08533	9.1997	9.29655
LOC102627738	8.96937	8.50863	7.84168	8.00795	7.97325	8.82976	8.72549	8.27142	8.05877	8.15726	7.89204	8.16307	8.11807	10.6284	11.2423	10.9032	10.5763	10.8001	10.787	7.79472	7.77517	7.71677	9.37979	9.62358	9.37475	7.87555	8.08886	8.37575	9.80201	9.67173	10.1179
LOC102614464	8.96785	9.30991	9.65173	9.5759	9.79033	9.386	9.29851	9.32151	9.29919	9.32891	9.49423	9.57882	9.4787	7.67027	7.96778	7.73431	7.66038	7.67277	7.75647	9.46557	9.74779	9.61872	8.54191	8.81038	8.6371	9.33269	9.26373	9.20805	9.00977	8.8072	8.61685
LOC102610028	8.95752	9.44759	9.66206	9.74896	9.78546	9.40423	9.36867	9.37448	9.43002	9.26828	9.44432	9.41871	9.36906	7.67027	6.82388	7.52871	8.10568	8.17244	8.36934	9.65531	9.85375	9.56723	8.6336	8.62473	8.61834	9.07778	9.10183	8.97027	8.93714	8.78065	8.51268
LOC102615221	8.95525	8.92964	8.6153	8.38375	8.5398	9.1327	9.06301	8.5841	8.55399	8.45932	8.52748	8.50419	8.64458	8.74044	8.46672	8.91566	8.97332	9.23029	8.87956	9.48438	9.4947	9.54965	9.18372	9.24943	9.12745	9.20543	9.12709	9.27681	9.18428	9.30195	9.32881
LOC102623019	8.95186	9.08887	9.10106	9.27265	9.46744	9.16335	9.05547	8.78137	9.04424	8.90042	9.23947	9.17238	9.2772	7.5022	7.55676	7.69904	8.00116	7.84393	7.87466	9.97697	9.93969	9.79321	8.95126	8.97484	8.86637	9.5342	9.5352	9.54535	9.13566	9.13229	9.12911
LOC102630407	8.95046	9.59962	9.06	9.25266	9.00123	9.55865	9.57401	9.32421	9.37741	9.26979	9.37354	9.22466	9.28477	8.7512	8.06849	8.30284	8.12571	8.27861	8.35314	8.51757	8.56694	8.84546	8.71981	8.48424	8.79578	9.00477	9.01427	9.07888	9.12635	9.45853	9.12063
LOC102615075	8.94614	9.85235	9.19888	9.00207	9.21917	9.74893	9.78485	9.51323	9.56242	9.55621	9.1351	9.17962	9.16891	8.6514	8.32267	8.18031	8.62502	8.49961	8.44771	8.44263	8.42135	8.10165	8.46718	8.66695	8.73322	8.81141	8.97924	8.82536	9.25428	9.09274	8.93964
LOC102615831	8.94458	9.32329	9.34278	9.20591	8.81302	9.44147	9.47711	9.19763	9.1321	9.17952	9.47646	9.4023	9.39726	8.11528	7.45412	7.81889	7.86484	8.07758	8.19855	8.84306	8.88394	8.79661	9.01561	8.96218	9.03617	9.43696	9.40239	9.44971	9.22262	9.19109	9.17896
LOC102609521	8.9378	8.53186	8.39361	8.26903	7.97325	8.59607	8.49395	8.08057	8.17689	8.32927	8.54653	8.48093	8.53144	9.54631	9.34114	9.79218	9.72985	9.92947	9.87634	8.46984	8.49889	8.64481	9.67365	9.63426	9.68829	8.76795	8.69004	8.72122	9.54703	9.54448	9.63499
LOC102611148	8.93667	8.69511	8.53517	8.54741	8.49277	8.72491	8.7514	8.65433	8.64816	8.49331	8.22094	8.52329	8.23986	9.55861	9.69627	9.66999	9.87887	9.72559	9.90441	9.06272	9.16214	9.19746	8.99979	8.99569	9.02197	8.20648	8.29859	8.43144	9.32104	9.23925	9.20326
LOC102621364	8.93332	8.57164	8.07083	8.1067	7.82922	8.72973	8.62459	8.19101	8.17689	8.15399	8.03919	8.09321	8.22421	10.5779	10.4036	10.5957	10.3353	10.4256	10.2445	8.68947	8.83418	8.89271	9.25208	9.38205	9.35222	8.25451	8.31579	8.41772	8.98253	9.20256	9.02996
LOC102616431	8.93245	9.20362	9.33849	9.21183	9.21917	9.03082	9.14171	9.49421	9.39702	9.37873	9.30583	9.2908	9.20525	8.4549	8.25101	8.57014	8.08538	8.37749	8.33676	9.22485	9.18758	9.06347	8.59902	8.65651	8.54739	9.15993	9.14644	8.9982	8.66895	8.64421	8.78368
LOC102627208	8.92957	9.35131	9.17022	9.31182	9.1336	9.43114	9.40622	9.448	9.44085	9.35759	9.1967	9.08509	9.19525	8.54418	8.53871	8.58953	7.84081	7.95485	8.47791	8.73953	8.8063	8.76648	8.75792	8.7029	8.64947	8.92952	9.03814	9.0919	8.94775	8.98388	8.99945
LOC102607587	8.92913	9.41829	9.17984	9.32828	9.06693	9.41625	9.38832	9.32151	9.29472	9.29225	9.46849	9.45299	9.43345	8.49384	8.05453	8.14143	8.38029	8.05784	8.02537	8.5587	8.68394	8.46892	8.70037	8.77222	8.76199	9.44157	9.34493	9.4452	8.82277	8.74184	8.91697
LOC102622582	8.92815	8.49096	8.43032	8.48513	8.47473	8.32984	8.32543	8.32891	8.29505	8.40266	8.56533	8.63989	8.43612	9.76901	9.55462	9.89705	10.0193	9.89651	9.89884	8.93576	8.89281	8.78163	9.46675	9.42573	9.54665	8.61078	8.60668	8.54098	8.92646	9.01024	8.86038
LOC102620905	8.92309	9.27247	9.27487	9.22362	9.5094	9.30749	9.23982	9.54708	9.526	9.54628	9.25577	9.27961	9.14416	8.1482	8.28729	7.98915	7.86484	7.53675	7.54458	9.04835	9.18397	9.24192	8.5564	8.80093	8.71568	9.31895	9.28882	9.30565	8.92289	8.89471	8.91697
LOC102616329	8.91074	9.0751	9.34492	9.38972	9.12976	9.1199	9.12018	9.29152	9.2569	9.1747	9.31029	9.36679	9.41633	8.37372	8.39095	8.21817	8.24035	8.42451	8.32019	9.36769	9.23716	9.32694	8.45949	8.51923	8.50717	9.07332	9.09615	8.96241	8.57177	8.67749	8.55944
LOC102616523	8.90415	9.18176	9.41783	9.34186	9.26538	9.27154	9.2298	9.44552	9.42594	9.47871	9.30135	9.21529	9.33484	7.7149	7.70715	8.01806	7.95714	7.64657	7.70634	9.54705	9.71066	9.51383	8.54191	8.50766	8.5207	9.09106	9.18304	9.15666	8.9157	8.93998	8.83641
LOC102621237	8.90404	9.08887	9.29491	9.11076	9.18998	9.34414	9.23315	8.84093	8.8768	8.78903	9.31474	9.41258	9.32018	7.67027	7.3664	7.19069	8.41325	8.69121	8.68621	8.66142	8.70422	8.87399	8.97303	9.1072	9.17101	9.24427	9.35209	9.36048	9.16018	9.25311	9.42607
LOC102607109	8.90297	9.09473	9.57547	9.53393	9.4053	9.04444	9.10198	9.4418	9.55745	9.63563	9.34987	9.25925	9.2734	7.02343	7.12049	7.35832	7.93461	7.9115	7.62772	9.88696	10.0548	10.0144	8.5564	8.36109	8.62462	9.42185	9.35803	9.2226	8.80344	8.78447	8.75109
LOC102611784	8.90191	9.01248	9.28826	9.34995	9.16019	9.08643	8.99168	9.12684	9.32866	9.19391	9.03343	9.07736	9.14	7.91943	7.49605	7.58775	7.88847	8.01752	8.25194	9.47635	9.67255	9.50777	8.62675	8.74784	8.76199	9.44157	9.37219	9.13865	9.25997	9.16492	8.93643
LOC102622261	8.90146	9.69789	9.37871	9.28114	9.47047	9.63651	9.70514	9.19174	9.14209	9.1421	9.37354	9.26153	9.24459	8.42834	8.42391	8.20566	8.00116	7.44852	7.70634	9.01918	9.15478	8.96523	8.23467	8.21225	8.16336	9.10423	8.98078	9.08468	9.29913	9.09274	8.99327
LOC102617059	8.89018	9.01866	9.44	9.28395	9.3829	9.10512	8.9976	9.45293	9.70519	9.57953	9.31918	9.23628	9.30538	7.09271	6.91944	7.11243	7.76623	7.77305	7.57283	9.74493	9.75995	9.57594	8.56359	8.67731	8.88742	9.38277	9.21088	9.20406	9.36125	9.20827	9.06573
LOC102622798	8.88919	10.1457	9.22233	9.36599	9.29994	10.0141	10.0479	9.69602	9.62432	9.66575	9.1351	9.31512	9.34935	7.67027	7.9069	7.64447	7.32149	7.82069	7.91935	8.6987	8.42746	8.46892	8.35561	8.48424	8.41597	9.011	8.90491	8.87306	9.25143	9.24481	9.3747
LOC102622942	8.88521	9.41984	9.13852	8.89928	8.86934	9.51039	9.42391	9.43932	9.51962	9.4917	9.19186	9.10044	9.06946	8.31694	8.29918	8.29104	8.34656	8.58486	8.36934	8.53313	8.42135	8.26856	8.54917	8.70796	8.67994	9.00633	9.04405	8.96241	9.05297	9.06472	8.98395
LOC102611305	8.87661	8.99796	8.80432	8.96394	8.74941	9.01509	9.09464	8.75963	9.01009	8.82233	8.86152	8.95609	8.97672	7.60062	7.65258	7.42459	8.61089	8.49961	8.71185	8.8051	8.83878	8.84065	9.21145	9.25636	9.32549	9.56309	9.52679	9.55896	9.51174	9.15018	9.1979
LOC102612558	8.87147	9.13322	9.1459	9.18797	9.26538	9.30102	9.19589	9.10035	9.02996	8.99836	9.48241	9.4767	9.41116	7.91943	7.63391	8.26716	7.51612	8.19069	8.1803	9.01179	8.92342	8.60564	8.78894	8.83373	8.903	9.3202	9.32202	9.2628	8.89394	9.01676	8.82602
LOC102612422	8.85906	8.87164	8.71456	8.66009	8.81302	8.91696	8.95364	8.62839	8.82398	8.91978	8.64527	8.79568	8.69088	8.09854	7.47524	8.12823	8.18417	7.93334	8.41687	9.22804	9.31508	9.0676	9.15067	9.1072	9.25841	9.54282	9.50339	9.58477	9.3978	9.46331	9.48231
LOC102607198	8.85101	8.73819	9.10106	9.18496	8.9928	8.74888	8.73968	8.87809	8.76053	8.7045	9.1351	9.13313	9.14416	9.0059	9.05586	8.9905	8.80966	8.86032	8.56487	9.1528	9.33798	8.9519	8.68066	8.44233	8.41597	8.79526	8.72539	8.74888	8.60341	8.45565	8.67205
LOC102607458	8.8493	8.72565	9.05739	9.17286	9.11042	8.87184	8.91664	8.91968	8.89858	8.92936	9.01986	8.97564	8.92681	8.24268	7.49605	8.10147	8.27663	7.9115	8.55073	9.51344	9.42613	9.43303	8.8549	8.80566	8.95377	9.32146	9.18438	9.18664	8.81507	9.0135	8.86715
LOC102618061	8.84792	8.90093	8.35169	8.38375	8.26679	8.79334	8.86579	8.33961	8.00138	8.03476	8.21619	8.26644	8.34857	9.76371	9.54965	9.60955	10.2143	10.1177	10.2357	8.62799	8.55582	8.61694	9.10211	9.25636	9.19652	8.43669	8.44642	8.51114	8.764	8.80344	8.86038
LOC102610428	8.84647	8.94486	8.91209	8.96394	8.69331	8.81394	8.89144	9.09563	9.06189	9.02721	9.13006	8.9645	8.98371	8.74044	8.87698	9.06858	8.53804	8.39333	8.99889	9.16617	8.98276	9.04686	8.68726	8.53071	8.70386	8.90632	8.82482	8.79914	8.60341	8.58405	8.45988
LOC102630606	8.84447	8.67438	8.94911	8.78066	9.17888	8.69314	8.60405	8.81434	9.04779	8.89064	8.99233	8.93056	8.99298	8.48098	8.10959	8.0742	8.42945	8.51417	8.4012	9.23123	9.28845	9.20496	8.82529	8.91479	9.00762	9.31392	9.26752	9.26536	8.84563	8.91578	8.69508
LOC102628282	8.84339	8.85792	8.63641	8.89928	8.62951	8.89135	8.87654	8.73958	8.90642	8.83258	8.81514	8.74125	8.73021	9.47025	9.12431	9.29214	9.33332	9.40455	9.56791	8.59376	8.75373	8.4875	8.91798	8.83373	8.69195	8.45964	8.52666	8.50033	8.56261	8.48884	8.73636
LOC102626993	8.83598	9.54643	8.88001	8.94982	8.93679	9.53541	9.53792	9.37838	9.43409	9.38988	8.96993	9.10298	8.97439	7.90024	7.8595	8.12823	8.00116	7.82069	7.80491	8.55363	8.25253	8.2469	8.66068	8.58676	8.47971	9.17664	9.13265	9.19605	9.59053	9.53769	9.51503
LOC102607686	8.83411	9.03094	9.22929	9.18496	9.20099	8.88271	9.07426	9.3336	9.30217	9.20184	9.23007	9.22466	9.22112	7.91943	7.74242	8.14143	8.16495	7.93334	8.63354	8.94354	8.9786	9.13202	8.50503	8.59224	8.87694	9.09546	9.06744	8.95768	8.69435	8.78447	8.74374
LOC102622469	8.83028	9.47781	9.54975	9.58049	9.68965	9.47491	9.55273	9.51323	9.62314	9.45369	9.40101	9.32821	9.2753	6.75081	6.31602	6.39877	8.10568	8.17244	7.98389	9.18271	9.58773	9.2492	8.61987	8.21225	8.41597	9.15431	9.08903	8.89634	9.03651	8.98055	8.83641
LOC102631439	8.82789	9.31661	9.03373	8.79652	8.97151	9.29452	9.3808	9.42558	9.42321	9.37031	9.09425	8.91039	9.09551	8.02954	7.92236	8.20566	7.68758	7.93334	7.85178	8.91214	9.0635	8.97404	8.59902	8.5646	8.52742	9.23632	9.16824	9.26791	9.00977	8.99052	8.78009
LOC102615663	8.82702	8.72565	8.31725	7.93815	8.25978	8.83648	8.88294	8.99265	9.00827	9.01825	8.46075	8.3329	8.39825	9.3122	9.18966	9.23788	8.77203	8.67834	8.94587	8.48058	8.30661	8.38549	9.16019	9.06046	9.29036	9.1529	9.10466	9.19068	9.15409	9.07412	9.14313
LOC102611722	8.82397	8.98118	8.65376	8.538	8.64034	8.89994	9.04979	8.78333	8.72551	8.83462	8.85542	8.8602	8.94125	8.35973	8.28729	8.06037	8.70706	8.36148	8.36934	9.02286	9.10606	8.84546	8.76418	8.97484	9.00762	9.38397	9.3012	9.31555	9.13875	8.95363	8.99636
LOC102614679	8.82103	9.08495	9.25226	9.18797	9.07094	9.2176	9.19761	9.40281	9.33012	9.34189	9.18701	9.31073	9.14208	6.91283	7.09343	6.81584	7.97932	7.99693	8.02537	8.95899	8.88394	8.81144	8.84903	8.84297	8.86637	9.5157	9.51301	9.50049	9.0949	9.09274	9.15148
LOC102625908	8.81894	8.78969	9.00156	9.18195	8.93239	8.94213	8.78599	9.26371	9.30217	9.17147	9.03613	8.82676	8.8975	7.77936	7.45412	7.38075	8.38029	8.2265	8.35314	8.86782	8.88394	8.96523	8.87816	8.89717	8.88742	9.38156	9.45655	9.4907	9.16321	9.00697	8.98395
LOC102621909	8.81461	9.03907	9.04692	9.07543	8.92798	9.0732	9.06865	9.26371	9.24304	9.23776	9.20631	9.2409	9.21717	8.33135	7.9826	8.25507	7.93461	8.29557	8.55073	8.71699	8.51046	8.4875	8.68066	8.57017	8.73902	9.08665	9.17094	9.06133	8.72755	8.79966	8.89725
LOC102616591	8.81034	8.32468	8.30412	8.49489	8.12747	8.40114	8.48836	8.34758	8.33335	8.30886	8.47275	8.47702	8.49602	9.08453	8.74408	8.7007	9.31599	9.14864	9.40461	9.02286	9.02772	8.97843	9.0772	9.07621	9.30998	9.16412	9.17364	9.16763	9.0949	9.05841	9.1844
LOC102624690	8.80762	8.45799	8.91209	8.83928	8.6881	8.65306	8.64484	8.99265	8.85874	8.94834	9.125	9.04864	9.10409	8.19621	8.25101	8.30284	7.91172	8.51417	8.30343	9.33255	9.13624	9.26724	8.99979	9.12245	8.90816	9.16133	9.1257	9.19872	8.58994	8.82216	8.81204
LOC102616791	8.79762	8.46102	8.6082	8.37849	8.6186	8.28464	8.35952	8.51736	8.40426	8.58104	8.26301	7.97054	8.1557	9.46372	9.52455	9.43832	9.14993	8.93798	9.08967	9.43276	9.53207	9.4771	9.27854	9.25636	9.14065	8.14269	8.10025	7.94314	9.33726	9.03613	9.04497
LOC102610033	8.79034	9.12751	9.35344	9.28957	9.36015	9.04831	9.05547	9.32824	9.12035	9.2713	9.102	9.10044	9.05625	7.39657	8.12304	7.40284	7.21336	7.18288	7.60054	10.0688	10.2029	9.96883	8.32208	8.35465	8.27935	9.00789	9.01877	8.99049	8.9157	8.79588	8.65258
LOC102608221	8.78431	8.80168	8.62589	8.80046	8.73433	8.832	8.98376	8.92856	8.81776	8.7827	8.65934	8.61873	8.7685	8.42834	8.35722	8.32614	8.92842	8.87167	8.8682	9.05556	8.81565	8.88805	8.80116	8.81977	8.6739	8.82384	8.88365	8.9062	9.12324	8.76137	8.8433
LOC102618321	8.77987	9.20181	9.42391	9.44613	9.31692	9.30587	9.26783	8.95141	9.03175	8.94834	9.64326	9.67248	9.73772	7.25262	7.45412	7.31238	7.76623	7.64657	7.89718	8.84721	8.76343	8.70957	8.64042	8.64071	8.71568	9.36464	9.32566	9.29443	8.52061	8.64841	8.64865
LOC102621232	8.77589	8.62392	9.03637	8.8431	8.83204	8.6066	8.57797	8.53142	8.54397	8.50361	8.9671	9.07477	9.11898	8.79343	8.82856	8.81218	8.22187	8.26145	8.10491	9.3935	9.48007	9.54965	8.606	8.65126	8.59933	9.10568	9.05287	9.00739	8.75195	8.50283	8.29383
LOC102627936	8.77427	8.09831	8.38947	8.25761	8.44415	8.17923	8.01132	7.43122	7.66031	7.75332	8.3992	8.37977	8.28961	9.84125	9.88564	9.85761	9.5189	9.67464	9.65638	9.6022	9.62546	9.66572	8.95674	8.87933	9.04087	8.28822	8.18556	8.17832	9.09808	8.92274	9.05687
LOC102606928	8.77195	8.76539	8.67771	8.66442	8.92355	8.90208	8.91456	9.02945	9.0389	8.95022	8.6131	8.33723	8.69088	8.468	8.16264	8.64619	8.44547	8.81399	8.78612	8.58383	8.62662	8.25416	8.90672	9.06836	8.97358	8.82384	8.9575	8.87808	9.05297	9.07099	9.13192
LOC102610083	8.76191	9.4245	9.44798	9.45865	9.58422	9.36289	9.44138	9.29565	9.45295	9.41192	9.23243	9.22699	9.28854	6.91283	6.53298	7.11243	7.68758	7.53675	7.70634	9.1325	9.28172	9.10419	8.61295	8.3675	8.36436	9.01565	9.11311	9.00586	9.02987	8.94682	8.76566
LOC102614577	8.75828	8.94702	9.1459	9.08838	9.08289	8.84095	8.85062	9.20496	9.2782	9.25158	9.12753	9.18443	9.12743	7.57664	7.75974	7.80237	7.93461	7.47853	7.70634	9.1393	9.23367	9.12412	8.61295	8.60858	8.76768	9.25349	9.26878	9.26536	8.74791	8.74184	8.59661
LOC102612451	8.75141	9.33489	8.97142	8.93556	8.81302	9.39666	9.41362	9.58128	9.63262	9.57709	8.95289	8.86619	9.01817	6.95065	7.03773	7.26493	7.51612	7.74863	7.51576	8.82631	8.69918	8.86927	8.58495	8.65651	8.68596	9.35121	9.30613	9.42134	9.15409	9.22243	9.23765
LOC102619984	8.7495	8.47607	8.47005	8.59808	8.34832	8.49199	8.51611	8.81625	8.74968	8.84479	8.5802	8.59003	8.50577	9.04138	9.12431	9.20053	8.79722	8.77824	8.8336	9.20879	8.87502	9.04686	8.83126	8.85671	8.77899	8.74758	8.76169	8.7956	8.4378	8.71003	8.67205
LOC102623736	8.73596	8.71046	8.93498	8.80439	9.1336	8.6556	8.63728	8.79115	8.8668	8.78693	8.92986	8.98393	8.85746	7.77936	8.14956	8.37165	8.24035	8.2087	7.62772	9.18599	9.18758	8.94743	8.80116	8.78185	8.7902	9.19042	9.16011	9.19336	8.92289	8.7379	8.71023
LOC102624822	8.73472	8.73319	8.53142	8.56604	8.84614	8.69561	8.75373	8.57733	8.40703	8.3551	8.9035	8.98117	8.83702	8.78299	8.37979	8.75322	8.63902	8.29557	8.26931	8.87598	8.96184	8.91118	8.91236	8.7029	8.77334	9.15009	9.15192	9.14699	8.71105	8.79209	8.64471
LOC102623366	8.7346	9.51472	9.56634	9.52681	9.46744	9.58951	9.49395	9.73503	9.83817	9.86166	9.23478	9.12315	9.22112	7.5022	7.74242	6.8484	7.01291	7.21888	6.8648	9.24389	9.71816	9.55846	7.68141	7.83109	7.75755	8.94424	8.7971	8.73788	8.67321	8.76137	8.97143
LOC102611885	8.73051	9.11986	9.49496	9.36066	9.4053	9.2465	9.28245	9.47977	9.45428	9.37453	9.36068	9.40024	9.32753	7.15882	7.29693	7.75163	7.48545	7.06913	6.95343	8.76611	8.90601	8.75118	8.65396	8.46643	8.45878	9.12016	9.2713	9.25254	8.77991	8.7379	8.72894
LOC102625401	8.73035	9.10832	9.04166	8.96042	8.88764	9.33783	9.20103	9.44552	9.43002	9.3871	9.14763	9.34977	9.22112	7.19077	7.09343	6.74844	7.09646	6.94565	7.03692	8.94354	8.86154	8.79661	8.87238	8.54209	8.80133	9.55245	9.46648	9.49397	9.21971	9.38488	9.34589
LOC102615892	8.73009	8.64804	8.72116	8.89928	8.84614	8.85648	8.68695	8.31272	8.47449	8.50618	8.72436	8.74776	8.84472	8.71869	8.54871	8.6737	8.58219	8.2265	8.32019	9.05914	9.20904	9.15545	8.80723	8.60858	8.90816	8.98751	8.86542	8.84086	8.87184	8.76911	8.48212
LOC102610261	8.72945	8.88071	8.93782	8.97444	8.95426	8.97907	8.89989	8.91789	9.06889	8.87882	9.08646	9.09789	8.9697	7.28258	7.29693	7.28885	7.74048	7.59271	7.36236	9.18271	9.20548	9.23827	8.89536	8.85214	8.75055	9.57048	9.56015	9.6865	8.82661	9.17661	8.72894
LOC102616225	8.72805	9.05319	9.17022	9.15451	9.06291	9.04056	9.06113	8.88176	8.82191	8.81615	9.36068	9.2524	9.28288	8.18039	7.7249	8.1545	8.00116	7.9115	8.00478	9.04474	8.97025	8.91576	8.42042	8.59224	8.4935	8.99224	9.02327	9.03761	8.61676	8.33046	8.46882
LOC102625355	8.72512	8.75802	8.50489	8.71539	8.71396	8.60397	8.59887	8.51027	8.46921	8.53157	8.71766	8.84206	8.55354	9.09301	9.28244	9.12282	9.10019	9.15795	9.01956	8.73505	8.66853	8.65581	8.53461	8.55339	8.54076	8.56072	8.5182	8.54098	8.74791	8.67337	8.72894
LOC102622156	8.72497	8.65335	8.92358	8.87334	8.75938	8.64542	8.61948	8.58859	8.62459	8.60516	8.86152	8.93627	8.90488	8.11528	7.75974	7.95965	8.74639	8.3289	8.44771	9.09804	9.12499	9.19746	8.77661	8.78185	8.82334	8.97641	8.92105	9.01955	8.80344	8.93655	8.93643
LOC102611703	8.72436	8.28421	8.67431	8.57986	8.27376	8.27147	8.41657	8.18805	8.193	8.23041	8.58389	8.70825	8.61487	9.14286	9.16387	8.7618	9.14011	9.1855	9.17508	8.93965	8.85248	9.0799	8.97842	9.14129	9.03145	8.80246	8.7309	8.71188	8.66038	8.53041	8.68361
LOC102627288	8.7229	8.47607	8.6153	8.55675	8.62951	8.564	8.60922	8.34227	8.3246	8.35794	8.84623	8.65035	8.75221	8.67418	8.44547	8.68276	8.68023	8.87167	8.84522	9.08401	8.9786	9.02158	8.8549	8.74291	8.84502	8.97641	8.85538	8.89798	8.68594	9.14424	8.67591
LOC102617125	8.72263	8.96633	8.6082	8.5614	8.3417	8.94421	8.94754	9.00278	8.93352	8.94456	8.79935	8.71158	8.7685	8.35973	8.10959	8.24287	8.70706	8.39333	8.57887	8.83052	8.88838	8.82124	8.54191	8.57017	8.47971	8.82384	8.76884	8.8562	9.02987	9.11113	9.03598
LOC102617627	8.72163	8.78969	9.04692	8.9814	8.94555	8.9106	8.88507	8.12143	8.1898	8.11757	8.9094	8.84206	9.03846	7.90024	7.41093	8.01806	8.58219	8.3289	8.38536	9.57238	9.10606	9.56723	8.88392	8.59224	8.70978	9.02798	9.08617	9.16353	8.93359	8.70196	8.90056
LOC102617349	8.71997	9.02482	8.9934	9.24401	9.18259	8.97298	9.0817	8.98074	8.85874	8.94456	9.06812	9.08252	9.16686	7.64743	7.68919	7.33553	7.09646	6.94565	7.32962	9.04111	8.94062	8.85025	8.81327	8.81038	8.61834	9.66729	9.64422	9.51022	8.89028	9.12023	9.04796
LOC102631472	8.7159	9.19819	8.8622	8.9814	8.91911	9.23637	9.23147	8.84844	9.01916	9.00018	9.08906	9.05653	9.12953	8.01176	8.28729	8.16746	7.54615	7.72378	7.73162	8.2042	8.10009	8.07731	8.61295	8.78665	8.64329	9.36343	9.36631	9.46979	8.85692	9.03934	8.91697
LOC102621114	8.71466	8.72565	9.16297	9.03253	9.19366	8.78873	8.83968	8.84469	8.7713	8.84276	9.09942	9.03806	9.11898	7.05848	6.9798	6.67773	7.48545	7.77305	7.29612	9.50294	9.78159	9.4771	9.00508	8.84297	8.76768	9.50692	9.47853	9.50699	9.03651	9.04253	8.76203
LOC102623686	8.71164	8.03874	8.28197	7.98043	8.32165	8.25482	8.23482	8.32084	8.34782	8.27919	8.28132	8.35439	8.30085	9.30491	9.59859	9.37827	9.13024	9.41235	9.52517	8.64719	8.58347	8.47514	9.19302	9.14129	9.18807	8.77894	8.74366	8.7598	8.83805	8.77681	8.87725
LOC102628383	8.70408	8.78486	8.82898	9.07868	8.87394	8.832	8.74672	8.33961	8.39594	8.37487	8.92696	8.97564	8.75766	8.6514	8.6357	8.5205	8.34656	8.57099	8.1803	9.05914	9.2441	9.09614	8.66737	8.51346	8.66783	8.89459	8.882	8.72122	8.61676	8.56639	8.37212
LOC102608201	8.69754	9.22872	8.92929	8.79652	8.84614	9.1916	9.13814	8.89813	8.90055	8.97264	8.88566	8.71491	8.91954	8.24268	8.09602	8.06037	7.91172	8.34528	8.46289	8.53313	8.45167	8.72532	8.31357	8.41162	8.69195	8.88952	8.97924	8.86128	8.87184	8.90528	8.75109
LOC102623059	8.69285	9.38678	9.08835	9.34726	9.07493	9.16335	9.27759	9.44056	9.42184	9.49816	9.24181	9.13313	9.09336	8.0471	8.1756	8.10147	7.91172	7.99693	7.87466	8.56377	8.43355	8.55954	8.19817	8.21225	8.08354	8.69441	8.76348	8.66618	8.19838	8.71404	8.42358
LOC102627670	8.68979	8.64005	8.33457	8.48513	8.25978	8.75835	8.79508	9.19469	9.09828	9.04847	8.46075	8.2297	8.27448	8.88416	8.6909	8.84482	8.61089	8.57099	8.32019	7.3436	7.28951	7.23499	9.04159	9.02844	8.9133	9.1302	9.22525	9.24089	9.36389	9.76564	9.615
LOC102611501	8.68483	8.22842	8.38947	8.45546	8.38742	8.19327	8.30966	8.54072	8.31286	8.42179	8.65232	8.60086	8.59065	8.82431	8.65433	8.57987	8.7334	8.91622	8.63354	8.83889	8.57798	8.63373	9.07217	8.99983	9.03145	9.10859	9.07323	9.169	8.77991	8.79966	9.03598
LOC102628320	8.68378	8.75062	8.89175	8.94982	8.90571	8.93379	8.87868	8.38162	8.42624	8.52905	8.95289	8.91329	8.92439	8.1482	8.41301	8.23058	7.91172	7.44852	8.32019	9.05914	9.12875	8.9828	8.42832	8.46044	8.57359	9.08074	9.10748	9.09333	8.98939	8.82216	8.87725
LOC102617252	8.68085	8.49983	8.68448	8.68588	8.60207	8.44581	8.51336	8.66287	8.65747	8.62888	8.71429	8.7767	8.84215	8.86448	8.76995	8.80391	8.44547	8.72915	8.56487	8.63762	8.91038	8.70957	8.5564	8.91041	8.59933	8.86395	8.91138	8.84941	8.48709	8.69791	8.40041
LOC102622672	8.6807	8.59664	8.9005	8.97792	9.07094	8.74411	8.52433	8.70897	8.48761	8.66833	8.97556	8.90166	8.91711	7.3689	7.06585	6.97174	7.91172	8.09706	8.04567	9.30561	9.03975	9.21615	9.05696	8.98322	8.94877	9.33517	9.3604	9.42134	8.7398	9.0135	9.06573
LOC102611929	8.68059	8.75309	8.98245	8.97095	8.88309	8.71521	8.66729	8.8652	8.91032	8.85689	8.78016	8.94196	8.89503	7.91943	7.47524	7.83523	8.02268	8.27861	7.91935	9.27199	9.56295	9.24192	8.45949	8.69782	8.81238	9.03869	8.93701	8.90292	8.71519	8.57525	8.52986
LOC102615827	8.67687	8.36727	8.63291	8.8316	8.91019	8.53673	8.45721	8.52675	8.64347	8.62652	8.49254	8.49648	8.50253	8.67418	8.14956	8.53057	9.01686	8.86032	9.01956	9.47635	9.54619	9.3643	8.13199	8.31537	8.29518	8.35583	8.44865	8.24717	9.14797	8.85162	8.85016
LOC102622476	8.67593	8.47906	8.54264	8.72371	8.19514	8.30742	8.4486	8.4719	8.24647	8.524	8.30389	8.39644	8.29711	9.23768	8.97661	9.42759	9.04867	9.12037	8.95663	9.38209	9.35412	9.30266	8.606	8.77704	8.48663	8.47773	8.40341	8.26261	8.55338	8.60583	8.36256
LOC102619336	8.663	9.00835	9.18939	9.26697	9.21193	8.99519	8.94957	8.91074	9.04601	9.002	9.16499	9.01934	9.19926	7.64743	7.57644	7.78565	7.60439	7.28831	7.73162	9.32362	9.50052	9.28151	8.43617	8.21936	8.47277	8.87594	8.92585	8.82882	8.46758	8.5928	8.36735
LOC102627433	8.66151	9.36754	8.98245	8.97095	8.96291	9.44	9.45003	9.16041	9.2306	9.18433	8.92113	8.9448	9.0227	7.15882	7.22394	7.21586	7.84081	6.98799	7.19068	8.76611	8.82031	8.58853	8.57787	8.46643	8.64947	9.25743	9.13956	9.14976	9.07247	9.0297	9.07161
LOC102611846	8.647	9.54358	9.45592	9.66069	9.34698	9.27814	9.24977	9.33092	9.58945	9.63211	9.35852	9.09278	9.19726	7.62421	6.64905	7.48796	7.42209	6.94565	7.03692	8.83471	9.49179	9.0799	8.03184	7.68467	7.74608	8.54793	8.43971	8.29799	9.09172	9.2966	8.96513
LOC102614309	8.64569	9.21263	9.45987	9.24112	9.28276	9.04831	9.20785	9.30932	9.2782	9.18433	9.27417	9.27961	9.12321	7.05848	6.3621	7.08537	7.28634	7.61989	7.51576	9.39918	9.53207	9.08397	8.15121	8.47239	8.29518	8.8203	8.90003	8.73604	8.93359	8.75749	8.45988
LOC102625199	8.64131	8.59112	8.87705	8.62498	9.00123	8.64031	8.52159	8.45969	8.7562	8.40815	8.82454	8.76391	8.64752	7.99376	7.68919	8.12823	8.7334	8.82571	8.69909	9.17281	9.38273	8.92942	8.61295	8.66695	8.85574	8.88952	8.83167	8.63094	8.30667	8.46043	8.3138
LOC102623600	8.64066	8.82773	9.06779	9.03588	8.79374	8.85427	8.85714	8.89451	9.02637	9.04847	9.23007	9.194	9.14416	7.90024	7.45412	7.97448	7.68758	7.53675	7.22669	9.18271	9.10224	9.22725	8.27904	8.47833	8.48663	9.12016	9.22004	9.17173	8.44281	8.44118	8.3138
LOC102613263	8.63898	8.59664	8.7824	8.63825	8.86934	8.4604	8.60922	8.70691	8.65049	8.67518	8.7737	8.72814	8.75494	7.75819	7.9069	8.0464	7.63266	8.07758	8.28647	9.56986	9.68282	9.63826	8.592	8.66174	8.7274	9.02183	9.01126	9.03311	8.40227	8.4747	8.40041
LOC102627205	8.62989	8.89646	9.18462	9.3713	8.9758	8.8454	8.83748	9.02283	9.07064	9.14704	9.22535	9.14797	9.2329	7.3689	7.19877	7.35832	7.13649	6.66158	7.22669	9.54449	9.50919	9.46777	8.42042	8.41781	8.45878	9.26787	9.14507	9.18259	8.53475	8.64841	8.39104
LOC102630187	8.62756	7.99761	8.2953	8.29159	8.15038	8.09572	8.02683	8.42746	8.41804	8.50105	8.2722	8.10846	8.28584	9.5151	9.17682	9.7711	9.67654	9.53166	9.48857	8.38089	8.40285	8.30394	8.94577	8.83373	8.82334	8.35827	8.27618	8.3252	8.72755	8.68978	8.72894
LOC102612326	8.62515	9.25861	9.29933	9.51247	9.20099	9.29777	9.23982	9.28462	9.31694	9.24852	8.8493	9.20587	9.00219	7.93838	8.0118	7.88315	7.84081	7.74863	7.73162	8.33427	8.18194	8.28282	8.12228	8.00572	8.13724	8.5415	8.66725	8.79737	8.63873	8.47943	8.69508
LOC102621787	8.61813	8.52609	8.61884	8.5094	8.18778	8.39811	8.58846	8.5384	8.51351	8.57128	8.61671	8.56813	8.66212	8.5687	8.51851	8.21817	7.71427	7.86681	7.42569	9.2344	9.53207	9.27082	8.48244	8.79142	8.7274	9.07481	9.05287	8.91273	8.89759	9.02001	8.93643
LOC102617565	8.61405	9.37559	8.92929	8.97792	9.09081	9.41175	9.33168	9.04588	9.07412	9.00744	9.21586	9.16753	9.18921	7.91943	8.25101	8.06037	7.76623	8.13524	8.00478	8.03959	8.24562	8.39864	8.13199	8.0779	8.19746	8.77894	8.70503	8.72308	8.31761	8.46521	8.38633
LOC102624523	8.60898	8.95349	8.94347	8.96745	8.93239	8.88271	8.92495	8.96356	8.90837	9.14375	8.99788	9.03806	8.98836	7.88078	8.06849	7.62581	7.71427	7.565	7.82854	8.68018	8.75373	8.75118	8.38025	8.31537	8.27137	9.09106	9.1817	9.10337	8.38157	8.43146	8.60068
LOC102608974	8.60783	8.91866	9.11115	9.2584	9.06693	8.90208	8.96576	8.7416	8.74094	8.72885	8.99511	9.02739	8.99067	7.88078	8.29918	8.12823	7.81637	7.99693	8.23436	8.63762	8.57247	8.66672	8.21654	8.26816	8.43753	8.67101	8.64216	8.69681	8.42774	8.61445	8.58021
LOC102609367	8.60699	8.11378	8.59029	8.36259	8.58535	8.17216	8.34412	7.90445	8.16714	7.97679	8.72101	8.57912	8.63573	9.14286	9.06285	9.35013	8.93978	8.90521	9.08967	8.71699	8.67368	8.83098	8.65396	8.73301	8.57359	8.64522	8.63435	8.51973	8.59893	8.6526	8.3335
LOC102619566	8.60401	8.73319	8.90341	8.91026	8.8967	8.71277	8.62714	8.89269	8.82812	9.02005	8.8493	8.71158	8.77925	7.47651	7.12049	7.81889	7.84081	7.82069	8.02537	8.68947	8.86605	8.47514	8.80723	8.67214	8.57359	9.12447	9.06163	9.15114	8.86813	8.95702	8.90714
LOC102613664	8.60376	8.66915	8.45429	8.52853	8.63494	8.78873	8.67223	8.62839	8.76053	8.62652	8.34364	8.37136	8.29711	7.86106	7.49605	8.14143	8.34656	8.26145	8.16182	8.64241	8.6213	8.59996	9.03643	8.73301	9.04556	9.08074	9.0514	8.97027	9.14183	9.08346	9.06279
LOC102631281	8.60345	8.94486	8.61176	8.71539	8.75938	9.08077	8.97178	8.66287	8.51863	8.64758	8.65934	8.54962	8.81889	7.42371	6.9798	6.97174	7.17544	7.25401	7.54458	8.47522	8.88394	8.83098	9.04673	8.91917	8.97358	9.68298	9.59879	9.69411	9.3156	9.28315	9.10924
LOC102619970	8.60206	9.17992	9.0626	9.01229	8.85081	9.29452	9.24811	9.3025	9.39841	9.4497	8.81514	8.60804	8.75494	7.97554	7.65258	7.64447	7.66038	8.13524	7.62772	8.84721	8.72919	8.79163	8.12228	7.84034	8.10166	8.72314	8.66725	8.59684	8.64309	8.7379	8.58843
LOC102609352	8.60173	8.66653	8.59748	8.61607	8.58535	8.73454	8.66481	8.46703	8.47185	8.38326	8.95575	8.89874	8.78193	8.55649	8.37979	8.51036	8.82198	8.76613	8.64689	8.68947	8.63722	8.70957	8.29641	8.55339	8.47277	8.43206	8.54136	8.50466	8.54874	8.61014	8.55105
LOC102613726	8.59638	9.06319	8.86816	8.74021	8.91466	9.1254	9.20955	8.71309	8.50836	8.60037	8.83387	8.90458	9.0159	8.86448	8.52864	8.43733	8.84632	9.03206	8.79814	8.04684	7.87698	7.73762	8.25258	8.24745	8.18901	8.28051	8.23804	8.33496	8.66467	8.48414	8.53413
LOC102625208	8.59503	7.96385	7.54701	7.37703	7.31087	7.82064	7.96778	7.97476	8.04108	7.92792	8.01203	7.66819	7.92334	10.1361	10.271	10.1134	10.3396	10.3424	10.1678	8.19117	7.80366	8.35207	9.32583	9.36933	9.2216	8.10535	8.1311	8.05964	8.81121	8.78447	8.79082
LOC102630655	8.59384	8.59664	8.48564	8.69437	8.61311	8.62225	8.63222	8.72129	8.83429	8.83462	8.67328	8.69483	8.41559	8.59282	8.6357	8.7272	8.53804	8.24408	8.62006	8.5987	8.72423	8.7614	8.65396	8.57572	8.19746	8.51545	8.56414	8.67005	8.4378	8.50283	8.4373
VPE	8.58872	7.70238	8.2775	8.03495	8.30813	7.76061	7.76996	8.32623	8.40979	8.39438	8.16779	8.20152	8.39825	9.02374	9.02754	9.24401	9.0695	9.35687	9.24698	8.45902	8.66853	8.32477	9.19302	9.26325	9.37102	8.44131	8.56209	8.48286	8.75195	8.61874	8.805
LOC102627224	8.58673	7.84368	7.86571	8.08749	8.10419	7.86079	7.89779	7.72844	7.70594	7.65971	8.25377	8.08294	7.91362	9.69296	9.53464	9.52144	9.31599	9.62183	9.29864	8.95899	9.07912	9.06347	9.04159	9.01216	9.14065	8.25713	8.30106	8.34467	8.77991	8.81096	8.82254
LOC102626551	8.58317	8.09441	8.36017	8.3357	8.41921	8.27147	8.2776	8.95663	8.90837	8.8649	8.46876	8.44532	8.42589	8.02954	8.12304	8.01806	8.12571	8.01752	8.47791	8.8841	8.47547	8.66672	8.91798	8.74291	9.12302	9.24295	9.20562	9.33393	8.7398	8.77297	8.76928
LOC102610303	8.57921	8.69768	8.92072	9.14834	9.09476	8.64287	8.65984	8.66287	8.55149	8.67518	9.13761	9.17962	9.13582	7.42371	7.45412	7.52871	7.79152	7.47853	8.1803	8.90817	8.81098	9.03848	8.37208	8.61937	8.69195	9.07183	9.13818	9.07305	8.44779	8.51208	8.3286
LOC102625669	8.57906	9.03704	8.99612	8.79652	8.99702	9.18985	9.11111	8.62621	8.76485	8.72004	9.01713	9.00854	9.08254	7.77936	7.61501	7.52871	8.38029	8.05784	7.80491	8.86372	8.93634	8.51796	8.38025	8.0857	8.28729	8.78258	8.76527	8.81493	8.62118	8.46521	8.33839
LOC102616658	8.57549	8.96633	8.71125	8.97792	8.80822	8.89565	8.91247	8.33427	8.36214	8.26714	8.89758	8.91039	8.94125	8.44168	8.57829	8.62755	8.18417	8.27861	8.47791	9.09104	9.23018	8.93395	8.22564	8.13164	8.29518	8.56919	8.56209	8.5025	8.10042	8.1466	7.90357
LOC102612434	8.57285	8.36727	8.42224	8.28035	8.5741	8.37366	8.38683	8.36601	8.33626	8.30592	8.4886	8.54588	8.30085	8.35973	8.09602	8.0879	8.62502	8.79026	8.72449	9.01179	9.01965	8.82612	8.78279	8.79619	8.56709	8.88445	8.91461	8.78317	8.74386	8.71804	8.70645
LOC102623851	8.57114	8.54905	9.18223	9.12025	9.20099	8.564	8.57797	8.95663	8.9844	9.05549	8.93854	8.97841	9.04516	6.66242	6.53298	6.48412	7.32149	7.18288	6.72074	9.27816	9.45335	9.43303	8.6336	8.53641	8.76199	9.36464	9.39201	9.36287	9.07247	8.88406	8.90385
LOC102615716	8.56961	8.31466	8.70793	8.55209	8.56844	8.25147	8.41657	8.22024	8.17689	8.23041	8.59491	8.50803	8.40521	8.63987	8.5083	8.60867	8.7334	8.74158	8.62006	8.93185	8.99927	9.00447	8.31357	8.57572	8.52742	8.70597	8.6186	8.67582	8.54409	8.79209	8.60068
LOC102627002	8.56949	8.85331	9.16054	9.33373	9.22278	8.6326	8.63475	8.91432	8.77559	8.88474	8.97275	9.00311	9.17095	7.91943	7.7249	7.73431	7.54615	7.67277	7.73162	9.14269	9.35091	9.25283	8.06262	8.34817	8.08354	8.74385	8.69943	8.64867	8.20428	8.2826	8.37687
LOC102625104	8.5683	8.77272	9.12863	9.11076	9.15264	8.87837	8.95161	9.22241	9.183	9.24852	9.04151	9.07736	8.88012	7.3407	7.00906	7.001	7.13649	6.94565	7.07693	8.86782	9.02369	8.69365	8.56359	8.50184	8.56055	9.34752	9.23561	9.33758	8.43278	8.72204	8.60474
LOC102620731	8.56632	8.43044	8.33026	8.31381	8.76928	8.64542	8.55942	8.70897	8.76053	8.58347	8.47673	8.41292	8.4429	7.75819	7.84334	7.69904	8.55291	8.81399	8.55073	8.74399	8.72423	8.72532	8.69383	8.88828	8.75629	8.88275	8.84357	8.80793	8.93003	8.57525	8.76566
LOC102608178	8.56372	8.66653	8.67771	8.66442	9.00542	8.73694	8.87439	8.87993	8.68963	8.70895	8.56159	8.60086	8.59978	8.25784	7.827	8.0742	8.42945	8.34528	8.21657	8.1581	7.88589	8.21752	8.45949	8.73797	8.63087	8.71362	8.76706	8.80968	8.85317	8.91578	8.94606
LOC102622902	8.56142	8.88973	9.18223	9.06891	8.93239	8.79565	8.85714	8.87626	9.05486	8.87486	9.1551	9.08766	9.04293	7.5022	6.75647	7.33553	7.66038	8.01752	7.70634	9.26269	9.39838	9.28151	8.02143	8.31537	8.3793	8.71553	8.76527	8.67582	8.51587	8.42658	8.28879
LOC102618173	8.56055	9.33819	9.08067	9.11393	9.22996	9.31071	9.26293	9.15588	9.1119	9.21913	9.31029	9.49035	9.38675	7.95708	7.38884	7.52871	8.41325	8.37749	8.33676	7.42372	7.39313	7.59636	8.16073	7.98918	7.99905	8.64321	8.41941	8.564	8.57633	8.44602	8.59252
LOC102627510	8.54424	8.78728	9.06779	8.94627	8.8967	8.72732	8.67715	8.88541	8.85267	9.002	8.87364	8.68129	8.87762	8.49384	8.40202	8.12823	8.4925	8.43984	8.4012	9.00808	9.00337	9.0799	8.13199	7.88573	8.02777	7.98082	8.12275	7.99642	8.04225	8.06721	8.3481
LOC102612174	8.54042	8.55189	8.91497	8.5614	8.96291	8.68571	8.74672	8.99435	8.93352	8.94645	8.45673	8.51949	8.52187	7.42371	7.5368	7.91424	7.60439	7.21888	7.85178	9.26269	9.59861	9.27082	8.28775	8.31537	8.54076	8.91962	8.84187	8.7956	8.72344	8.67749	8.63283
LOC102617514	8.53881	8.18145	7.93548	8.00112	8.45032	8.20024	8.09832	7.65754	7.6084	7.6643	8.24446	8.20152	8.37717	9.23001	8.72657	9.22554	9.05912	9.28227	9.2644	8.44811	8.33941	8.55954	9.01035	9.11866	8.99313	8.33116	8.26105	8.3543	9.04969	9.15314	9.13754
LOC102607117	8.53437	8.43661	8.60106	8.70282	8.91911	8.4575	8.31599	8.94266	8.87281	9.00744	8.4886	8.61161	8.66212	8.28769	8.2138	8.40487	8.61089	8.3289	8.23436	8.68018	8.86605	8.69365	8.21654	8.16147	8.18901	8.59636	8.63826	8.62896	8.48223	8.45084	8.3286
LOC102622704	8.53423	8.66127	8.60464	8.57066	8.91466	8.64542	8.64484	8.74563	8.73215	8.69104	8.6239	8.68808	8.65045	7.67027	7.70715	7.85138	8.00116	8.26145	8.21657	8.68484	8.66853	8.66672	8.75164	8.47833	8.43038	8.85013	8.88035	8.81143	8.78386	8.60583	8.53413
LOC102622758	8.533	8.86708	8.92644	9.07218	9.03445	8.94835	8.88932	8.8105	8.80314	8.82439	9.29009	9.31512	9.22309	7.39657	7.24868	7.50848	7.57556	7.28831	7.48636	8.17803	8.06914	8.35207	8.43617	8.47239	8.43038	9.07778	9.06454	9.09333	8.67321	8.75749	8.87725
LOC102608574	8.53201	8.94918	9.07553	9.12025	8.91911	8.86965	8.75838	8.75365	8.83635	8.84479	9.04151	8.98669	9.06946	7.69276	7.9069	8.10147	7.79152	7.59271	7.82854	8.38089	8.61059	8.55367	8.26146	8.0857	8.20586	8.91465	8.69568	8.74522	8.63437	8.46521	8.26846
LOC102627524	8.52835	8.64538	8.65721	8.64265	8.84614	8.65813	8.61692	8.54766	8.38756	8.53659	8.79617	8.78938	8.5937	8.48098	8.43473	8.5205	7.71427	8.09706	8.26931	8.77923	8.68904	8.58278	8.20739	8.35465	8.32634	8.76795	8.88858	8.77423	8.51111	8.50283	8.23219
LOC102622007	8.52584	8.83475	8.47396	8.56604	8.69331	8.9233	8.84407	8.67136	8.66211	8.68652	8.71429	8.80507	8.73298	8.468	8.6999	8.51036	8.47699	8.24408	7.80491	8.47522	8.39663	8.59425	8.38838	8.38658	8.34927	8.56919	8.54968	8.38753	8.23346	8.2608	8.37212
LOC102617109	8.5252	8.31801	7.92979	8.19913	8.25978	8.25147	8.2214	8.41234	8.39315	8.4487	8.30389	8.25734	8.33769	9.0059	8.58802	8.9905	8.90544	9.03206	9.37282	8.48593	8.53898	8.45639	8.592	8.80093	8.91842	8.17077	8.15586	8.04483	8.68171	8.79209	8.89062
LOC102615402	8.52195	8.21413	8.40595	8.57986	8.20976	8.19327	8.1873	8.39962	8.40979	8.3636	8.49254	8.35865	8.50901	8.38757	8.44547	8.34908	8.24035	8.74158	8.25194	8.72605	8.8016	8.96964	8.80116	8.5646	8.903	8.83617	8.90491	8.87808	8.49193	8.44118	8.60068
LOC102620227	8.51826	9.1141	7.87757	7.98736	8.19514	9.2176	9.21295	8.6777	8.71216	8.55156	8.19219	8.35012	8.21235	9.19893	9.18966	9.06165	9.02754	9.14864	8.89082	7.95738	7.75587	7.84722	7.98975	7.92974	8.33403	7.73216	7.91281	7.87782	9.18428	9.0297	9.17896
LOC102629411	8.51624	8.68478	8.57579	8.62053	8.68287	8.74173	8.80411	8.50553	8.70992	8.5441	9.01986	8.62582	8.98604	7.82079	7.61501	7.38075	7.68758	7.64657	7.19068	8.72153	8.66336	8.61694	8.61295	8.57017	8.7846	9.24823	9.21743	9.31308	8.4176	8.75749	8.72149
LOC102612306	8.51589	8.11763	8.43835	8.45546	8.32836	7.96268	8.09832	8.27142	8.33335	8.05241	8.19219	8.10339	8.11383	9.03259	9.18966	9.12946	9.25366	9.15795	9.02979	9.2344	9.15109	9.21615	8.51989	8.68246	8.61203	8.09073	8.06872	7.93674	8.37634	8.11658	8.21104
LOC102620552	8.51322	9.06319	9.10359	9.15143	9.14506	9.05985	9.10015	9.47007	9.49644	9.46954	9.04954	9.07477	9.00678	7.5022	7.61501	7.05779	7.05529	7.25401	6.95343	8.75288	8.68394	8.85503	8.04218	7.92104	8.00869	8.60462	8.72539	8.615	8.53005	8.52128	8.50836
LOC102610027	8.51241	8.75309	8.67091	8.5614	8.53401	8.77945	8.66976	8.54304	8.52373	8.4646	8.66284	8.71823	8.91954	7.52744	7.43268	7.58775	7.63266	7.84393	7.91935	8.45902	8.32638	8.49364	8.5564	8.57572	8.98339	9.27823	9.14919	9.34485	8.81893	8.84431	8.79793
LOC102629881	8.51066	8.75062	8.32594	8.30275	8.3417	8.90208	8.77685	8.71103	8.63406	8.58347	8.31726	8.3329	8.49602	8.09854	8.45614	8.45858	8.36352	8.27861	8.16182	8.59376	8.60521	8.52996	8.42832	8.5646	8.42319	8.6392	8.62058	8.51758	8.71105	8.73395	8.6604
LOC102612652	8.51056	8.7945	9.10611	9.03588	9.35029	8.9275	8.76302	8.97218	8.99179	9.00563	9.04687	8.99766	8.99529	7.75819	7.61501	7.66289	7.68758	7.47853	7.29612	8.93185	9.02369	8.94743	8.29641	8.0857	8.06519	8.74198	8.62846	8.68158	8.26771	8.01609	8.14568
LOC102623977	8.5095	8.27046	8.18026	8.48023	7.89401	8.25482	8.24149	8.18509	8.274	8.27016	8.50428	8.44131	8.3807	8.91318	8.82856	8.77879	8.24035	8.31233	8.59273	9.06629	9.08687	8.92942	8.30502	8.34817	8.02777	8.86051	8.71987	8.79383	8.66038	8.6857	8.75839
LOC102615364	8.50864	8.3608	8.34743	8.2461	8.26679	8.34878	8.34102	8.16117	8.30398	8.27919	8.32611	8.32422	8.2592	8.79343	8.35722	8.19304	8.52302	8.71662	8.62006	8.58881	8.68904	8.51796	8.73899	8.77704	8.84502	8.5797	8.60268	8.51758	8.94775	8.79588	8.89062
LOC102607780	8.50797	8.58281	8.33887	8.37849	8.45646	8.58279	8.3808	8.79309	8.74094	8.79952	8.1776	7.79305	8.01264	8.27284	8.78694	8.64619	8.41325	8.51417	8.69909	8.924	8.84336	8.91576	8.10267	8.16884	8.30304	8.38489	8.3376	8.5025	8.764	8.66095	8.96197
LOC102614401	8.50386	8.47007	8.69122	8.62053	8.40658	8.40114	8.47993	8.36077	8.35643	8.4054	8.40339	8.60804	8.40173	8.09854	8.53871	8.43733	8.53804	8.24408	7.91935	9.02653	9.10987	9.13987	8.20739	8.33514	8.25527	8.64121	8.70689	8.73788	8.62998	8.4019	8.54261
LOC102617681	8.50241	8.92964	9.20595	9.24401	9.05078	8.8935	8.83748	9.21226	9.32428	9.28928	9.01986	8.96729	8.88012	7.25262	7.34361	6.91139	7.42209	6.94565	7.45634	9.2689	9.34769	9.13987	7.86724	7.94697	7.92974	8.88952	8.8231	8.58052	8.59893	8.30938	8.18417
LOC102617480	8.49435	9.27935	8.96588	9.11076	8.98432	9.40724	9.30011	9.09721	9.12372	9.08151	9.14012	9.14551	9.02497	7.45035	6.79057	6.8484	7.71427	7.50793	7.11585	8.26138	8.33291	8.10165	8.21654	8.15407	8.28729	8.69247	8.8231	8.79914	8.61232	8.84064	8.62086
LOC102628631	8.4934	8.87164	8.95191	8.89928	8.79374	9.0732	8.9332	8.4719	8.57135	8.74413	8.86152	8.71823	8.79259	8.11528	7.87547	8.1545	7.74048	7.93334	8.25194	8.97047	8.91038	8.91576	7.97903	8.17616	7.92974	8.33365	8.43971	8.34225	8.54874	8.4019	8.1004
LOC102609051	8.49237	8.1997	8.1015	7.90194	8.17294	8.30095	8.3348	8.00866	8.00138	8.03831	8.06055	7.85467	7.98038	9.09301	8.81206	9.24401	9.20743	9.23029	9.06004	8.65195	8.41521	8.36553	8.45176	8.67731	8.85574	8.38249	8.3965	8.54939	9.00977	8.71404	8.69888
LOC102610337	8.49221	8.84638	8.82285	8.76058	8.70883	8.79104	8.67961	8.97732	9.11698	9.03433	8.82141	8.7767	8.83186	6.70729	7.12049	7.38075	7.32149	7.02913	7.68061	9.00064	9.28172	9.23093	8.19817	8.12408	8.11064	9.09106	9.01126	8.89963	8.78386	8.90528	8.72149
LOC102626892	8.48921	6.72188	7.07689	6.81677	6.99369	7.12516	7.1942	6.68925	6.41438	6.3256	6.92814	6.7099	6.89182	9.92436	9.53464	9.76259	10.4549	10.3424	10.4024	9.29043	9.07912	9.02158	10.148	10.2099	10.1876	8.30098	8.26863	8.41081	9.68649	9.79058	9.97313
LOC102622712	8.48769	8.34777	8.79184	8.5614	8.92798	8.45458	8.57797	8.98245	8.90837	8.98188	8.66633	8.66418	8.67657	7.73671	7.47524	7.75163	7.48545	7.565	7.80491	9.23757	9.33148	9.30615	8.09276	8.04626	8.13724	8.87253	8.71802	8.58052	8.85692	8.54401	8.54684
LOC102612054	8.48674	8.49983	8.77608	8.71539	8.36147	8.74411	8.65735	8.97903	8.97511	9.03433	8.72771	8.8451	8.87009	5.82005	5.44195	6.05262	6.78004	6.71298	6.24673	9.25018	9.25446	8.9608	9.27416	9.28035	9.10965	9.88464	9.84282	10.0257	8.96872	9.16492	9.34589
LOC102609355	8.47619	8.74317	8.9934	8.88452	8.68287	8.68819	8.58584	8.69238	8.7475	8.7827	8.82141	8.91329	8.8851	7.47651	7.34361	7.31238	7.09646	7.35454	7.57283	8.39799	8.68904	8.577	8.68066	8.69782	8.38671	9.33393	9.09899	9.26536	8.47248	8.48414	8.62486
LOC102614857	8.47217	8.16669	8.21341	8.46045	8.41291	8.20024	8.20445	8.27421	8.32753	8.3636	8.31282	8.18242	8.15982	8.63987	8.18844	8.64619	8.72029	8.90521	8.82187	8.48058	8.55023	8.88805	8.61295	8.6354	8.45173	8.35093	8.37791	8.37812	8.75999	8.81843	8.6604
LOC102612141	8.47137	8.47307	8.96588	9.00549	8.82256	8.55859	8.61179	8.84469	8.76053	8.77635	8.85236	8.95609	8.87762	6.98749	7.17314	7.21586	7.28634	7.25401	7.15375	8.66142	8.82031	8.60564	8.79506	8.41781	8.76768	9.24163	9.26752	9.4452	8.20428	8.71003	8.62885
LOC102628391	8.46999	8.40236	8.264	8.42005	8.55133	8.55043	8.40771	8.28532	8.193	8.1276	8.53513	8.65035	8.43952	8.86448	8.41301	9.00502	8.75927	8.90521	8.57887	8.90817	8.79215	8.85979	8.28775	8.26816	8.20586	8.47323	8.3965	8.25234	8.09407	8.08593	8.12322
LOC102627993	8.46943	8.7206	8.62237	8.70702	8.79374	8.54497	8.64735	8.53608	8.38756	8.32056	8.86456	8.87514	8.97439	7.86106	7.51657	7.56834	7.76623	8.07758	7.54458	8.85136	8.75373	8.7614	8.5564	8.5646	8.30304	9.04021	9.00824	9.12745	8.32847	8.14065	8.31875
LOC102611385	8.46864	8.25659	8.63641	8.69437	8.49873	8.32027	8.5023	8.34758	8.39315	8.31764	8.64173	8.73143	8.80842	7.60062	7.8595	8.00368	8.16495	8.13524	8.21657	8.6941	8.71426	8.73572	8.43617	8.53071	8.61834	8.72882	8.85705	8.87808	8.45276	8.63153	8.65258
LOC102628568	8.46636	7.81082	7.97467	7.90925	7.44046	8.12532	8.0724	8.17018	8.13747	8.09731	8.13292	8.07261	8.22027	9.01485	8.71774	8.83673	9.23535	8.90521	9.10909	8.93185	8.65296	8.88338	8.67403	8.81977	8.71568	8.36558	8.31334	8.41081	8.66467	8.79588	8.78009
LOC102609187	8.45666	8.57444	8.76972	8.74839	8.79859	8.62743	8.58846	8.31543	8.40149	8.34368	8.62749	8.59003	8.65921	8.51923	8.36855	8.37165	8.34656	8.05784	8.43238	8.86372	8.9869	8.83582	8.15121	8.34167	7.91956	8.30098	8.19356	8.10885	8.38157	8.34089	8.13449
LOC102625190	8.45634	8.89646	9.06779	9.01229	9.08289	8.94628	8.89989	8.61083	8.77559	8.77635	9.11226	8.99218	8.98371	7.7149	7.89127	7.48796	7.35581	7.47853	7.45634	8.59376	8.5162	8.74089	8.33053	8.21936	8.18051	8.74758	8.62453	8.59278	8.10042	8.19337	8.30883
LOC102612120	8.45207	9.17624	8.91785	8.91754	8.5741	9.16513	9.1821	8.82959	8.767	8.75063	8.94142	9.04864	9.03622	7.52744	7.8595	7.46714	7.88847	7.67277	7.60054	8.18462	7.99697	7.95799	8.02143	8.38025	8.18901	8.6808	8.64216	8.60696	8.58542	8.51208	8.48212
LOC102629691	8.44833	8.78728	8.69122	8.6986	8.70367	8.68074	8.73023	8.75564	8.73435	8.69104	8.75417	8.80507	8.72466	7.97554	7.81048	7.76874	7.81637	7.86681	7.65441	8.49125	8.56139	8.29694	8.44399	8.47833	8.37185	8.621	8.80408	8.73972	8.1745	8.33568	8.48212
LOC102618065	8.44613	8.95993	9.21533	9.18195	9.14506	9.04637	9.04026	9.12838	9.12203	9.12885	9.04687	9.05915	9.05183	6.98749	6.06055	6.52498	7.09646	6.71298	6.95343	8.95899	9.16214	8.98716	8.24366	8.07005	8.146	9.04021	9.07899	8.91762	8.61676	8.48414	8.21636
LOC102629082	8.44163	9.07905	9.16781	9.16982	9.17516	8.91908	9.00153	8.99435	9.00645	9.06595	8.98397	8.9448	8.98604	7.25262	7.47524	6.71352	7.01291	7.06913	7.15375	8.52277	8.75373	8.52996	8.15121	8.06217	7.92974	8.78984	8.79185	8.70436	8.83043	8.64421	8.36735
LOC102607837	8.43834	8.23197	8.62589	8.59354	8.5398	8.39811	8.34721	8.3945	8.52628	8.35794	8.36097	8.50034	8.50577	7.7149	8.12304	7.91424	8.27663	8.13524	7.51576	8.60853	8.66336	8.49364	8.53461	8.64071	8.58007	8.72124	8.70689	8.83571	8.76799	8.78065	8.75474
LOC102627802	8.43773	8.69768	8.75693	8.83544	8.80822	8.77011	8.70393	8.51736	8.54397	8.59556	8.75089	8.93342	8.72744	7.3407	7.3664	7.44603	7.13649	7.25401	7.22669	8.62315	8.68394	8.45009	8.65396	8.54775	8.52742	9.16273	9.09331	9.10194	8.53475	8.67337	8.66818
LOC102622747	8.42757	8.75556	8.55007	8.67304	8.41291	8.68571	8.74906	9.23249	9.2977	9.18753	8.63818	8.49261	8.52826	7.80022	7.93766	7.66289	7.71427	7.95485	7.62772	8.66613	8.73906	8.59996	8.05244	7.92104	8.03721	8.47773	8.408	8.26772	8.64309	8.58843	8.52559
LOC102617187	8.42693	8.5462	8.6082	8.58899	8.77421	8.6326	8.57005	9.03605	9.12707	9.19072	8.50817	8.41292	8.54726	7.7149	7.61501	7.78565	8.12571	7.79707	7.9627	8.7705	8.39663	8.41167	8.19817	8.23347	8.32634	8.45736	8.28619	8.3519	8.69855	8.51669	8.61685
LOC102608084	8.41927	8.89646	9.18223	9.00889	8.98432	8.94213	8.96978	9.01618	9.04779	9.06247	8.90646	9.01934	9.08254	7.47651	6.94993	7.48796	7.05529	7.25401	7.39437	8.52796	8.79688	8.55367	7.8903	8.11649	7.9093	8.70213	8.73273	8.69681	8.25069	8.41676	8.24785
LOC102616025	8.4185	8.73819	8.72773	8.79652	9.05888	8.72007	8.65486	8.89088	8.8384	8.77422	8.73104	8.56075	8.60281	7.57664	6.94993	7.50848	7.63266	7.99693	7.65441	8.54853	8.73413	8.6883	8.16073	8.14663	8.18901	8.68275	8.74184	8.59074	8.70272	8.46521	8.49092
LOC102627612	8.41526	8.98329	8.90631	9.06891	8.98857	9.01509	9.13278	8.85963	8.72108	8.76569	8.93854	8.96729	8.91467	7.64743	7.59585	7.6069	6.30558	6.90202	7.03692	8.22351	8.27304	8.06086	8.57787	8.51346	8.50717	8.76611	8.74547	8.82882	8.48223	8.61014	8.51268
LOC102627169	8.4138	8.58281	8.6082	8.51421	8.55133	8.62485	8.62204	8.67559	8.66211	8.73978	8.66633	8.69483	8.74675	7.82079	7.671	7.62581	8.22187	8.09706	7.89718	8.41489	8.30661	8.27571	8.46718	8.34167	8.37185	8.75502	8.73638	8.55567	8.31215	8.37679	8.4777
LOC102623764	8.41369	8.9642	8.81362	8.86584	8.55705	9.00915	8.95566	8.20862	8.34782	8.33793	8.80884	8.77352	8.83702	7.45035	7.7249	7.16507	7.79152	7.95485	7.75647	8.49655	8.56694	8.74089	8.20739	8.22643	8.40141	8.61692	8.71987	8.65648	8.62559	8.52585	8.30385
LOC102627708	8.41138	8.49983	8.35169	8.35725	8.6881	8.51453	8.50507	8.66712	8.63878	8.65453	8.50037	8.40882	8.3807	7.75819	8.12304	7.73431	7.57556	7.06913	7.42569	8.67083	8.76343	8.64481	8.35561	8.28181	8.33403	9.011	9.03518	9.15391	8.73573	8.79209	8.71023
LOC102621479	8.40838	9.1707	9.12365	9.18195	8.90571	9.24819	9.19418	8.63925	8.57873	8.61944	9.30583	9.26153	9.23681	7.09271	7.19877	7.35832	6.67524	6.55293	6.95343	8.59376	8.67368	8.5712	8.08279	8.275	8.09263	8.97163	8.81794	8.90456	8.44281	8.24424	8.28373
LOC102619229	8.40631	8.47007	8.55747	8.57066	8.63494	8.44874	8.46293	8.05807	8.1994	8.11757	8.3349	8.50803	8.48293	8.8038	8.97661	8.57014	8.14546	8.52859	8.28647	8.48058	8.63722	8.67215	8.00039	8.32858	8.11064	8.31866	8.34718	8.29549	8.34994	8.23867	8.25303
LOC102617362	8.40606	8.61579	8.96865	9.01907	9.11819	8.73694	8.70393	9.09878	9.11866	9.15523	8.76722	8.59726	8.67657	6.98749	6.85644	7.2406	7.32149	7.28831	7.75647	8.83471	9.08687	9.01305	7.85557	7.98083	7.73451	8.68859	8.63435	8.7956	8.52061	8.42168	8.58843
LOC102611695	8.403	8.67959	9.0858	8.97095	9.06693	8.69808	8.67469	8.55685	8.55399	8.74413	9.05488	9.03274	9.07383	6.75081	6.94993	7.40284	7.17544	6.98799	6.9098	9.05914	9.18397	9.01305	8.00039	8.10117	8.28729	8.83266	8.94018	8.90783	8.42268	8.53041	8.44184
LOC102609120	8.40061	8.16297	8.30412	8.18714	8.11199	8.30095	8.25472	8.29634	8.28005	8.25805	8.25377	8.12356	8.29711	8.1482	7.89127	8.00368	8.84632	8.82571	8.79814	8.43712	8.43962	8.30394	8.49001	8.49013	8.73902	8.72882	8.5662	8.62498	8.62118	8.58843	8.64471
LOC102619989	8.38843	8.49392	8.54636	8.55209	8.45646	8.38899	8.42245	8.32353	8.42351	8.33505	8.6488	8.67789	8.58759	8.06445	8.33428	8.12823	7.84081	8.13524	8.02537	8.37514	8.57247	8.43101	8.46718	8.33514	8.42319	8.61692	8.67489	8.71749	8.29565	7.96309	8.39574
LOC102616866	8.38824	8.30121	8.07598	8.18714	8.06453	8.12165	8.22477	8.15512	8.05877	8.06638	8.06055	8.11855	8.1843	8.88416	9.25828	9.20053	8.80966	8.82571	9.03994	8.24887	8.67882	8.52996	8.5564	8.46643	8.59933	7.81634	7.92567	7.80941	8.54874	8.4019	8.42817
LOC102606649	8.38824	8.11378	8.36017	8.42516	8.46257	8.20371	7.95567	8.18212	8.11735	8.04185	8.53131	8.37977	8.56291	8.08159	7.9826	8.26716	8.02268	8.409	8.49277	8.42048	8.47547	8.04422	8.56359	9.02844	8.9133	8.86739	8.73638	8.75798	8.44779	8.37171	8.42817
LOC102618548	8.38276	8.23905	8.66065	8.25761	8.11199	8.23799	8.37778	8.20862	8.46125	8.2273	8.38233	8.35439	8.28207	8.6514	8.46672	8.57014	8.77203	8.34528	8.26931	8.44263	8.76826	8.33848	8.1889	8.10885	8.31861	8.48893	8.45531	8.40386	8.558	8.13467	8.40041
LOC102612432	8.38271	8.63737	8.62941	8.5094	8.38097	8.84984	8.67961	8.60863	8.70544	8.67518	8.68019	8.72814	8.74675	6.98749	7.38884	7.31238	7.21336	7.59271	6.81836	8.63762	8.45167	8.46892	8.59902	8.36109	8.69195	9.21221	9.15056	9.10194	8.558	8.55748	8.54684
LOC102624737	8.3823	8.03468	8.36439	8.44039	8.5398	8.24137	8.21126	8.33159	8.33626	8.25195	8.6239	8.50419	8.65921	7.25262	7.59585	7.33553	7.48545	7.59271	7.60054	9.09104	8.88394	8.9828	8.59902	8.45443	8.7846	9.17803	9.23561	9.33637	8.30117	8.57966	8.64076
LOC102628121	8.37924	8.89198	8.97695	8.82774	8.91466	8.78873	8.94957	8.90355	8.88872	8.82027	8.9094	8.79882	8.82149	7.39657	7.59585	7.31238	6.50222	7.18288	7.07693	8.56881	8.63722	8.4374	7.9017	8.47239	8.22252	8.85013	8.84695	8.74888	8.45772	8.35124	8.32369
LOC102628987	8.37735	7.95528	8.3686	7.93815	8.20976	8.20718	8.01521	7.98501	7.9718	7.97679	7.92153	7.89629	7.9989	8.1482	7.70715	7.97448	8.85834	8.79026	8.71185	8.42048	8.40285	8.38549	9.01561	8.87483	8.93873	8.54365	8.51395	8.67582	8.95126	8.93311	9.02996
LOC102614619	8.37639	8.05486	8.33026	8.50458	8.21701	8.12898	8.10929	8.30455	8.09695	8.14415	8.38233	8.46916	8.37007	7.99376	7.99728	8.16746	8.42945	8.43984	8.41687	8.6987	8.82031	8.61694	8.52727	8.69272	8.5207	8.5307	8.57643	8.52187	8.34994	8.45565	8.42358
LOC102618403	8.37575	8.21772	8.59389	8.46045	8.33505	8.32347	8.24481	8.43746	8.31874	8.54659	8.42001	8.56075	8.47633	8.16438	7.5368	7.97448	8.27663	7.99693	8.30343	8.30434	8.41521	8.26138	8.35561	8.62473	8.43038	8.80246	8.72906	8.75798	8.64309	8.34607	8.41436
LOC102626216	8.37343	8.22842	8.03419	8.18714	8.23856	8.35191	8.25472	8.24606	8.20894	8.15072	8.3349	8.02516	8.13072	8.41488	8.78694	8.50015	8.80966	8.34528	8.49277	8.5071	8.33291	8.46892	8.47483	8.49013	8.35684	8.2119	8.18823	8.29299	8.62998	8.71003	8.79793
LOC102626453	8.37319	8.7921	8.63291	8.67304	8.52819	8.75599	8.93731	9.22674	9.17003	9.19232	8.88267	8.66074	8.90242	7.39657	6.9798	7.28885	6.92422	7.10805	7.54458	8.35777	8.1674	8.34529	8.24366	8.00572	7.86755	8.97482	8.89186	8.95451	8.44281	8.61874	8.72894
LOC102615181	8.3711	8.98118	8.80743	8.82774	8.63494	8.91696	9.05547	8.70897	8.61266	8.75279	8.98955	8.98117	9.20326	7.45035	7.14706	7.33553	7.13649	7.21888	7.15375	8.25514	8.1674	8.21752	8.14163	8.28181	8.39408	8.91133	8.7581	8.87306	8.31215	8.40687	8.49966
LOC102615346	8.37047	8.1367	8.05524	8.08102	8.06453	8.24475	8.11293	7.82294	7.67874	7.75332	8.01203	8.15819	8.09243	9.03259	8.5685	8.60867	8.7334	8.74158	8.81005	8.38089	8.30661	8.35882	8.77041	8.83836	8.93368	8.34601	8.41941	8.37338	8.46266	8.6651	8.55105
LOC102609484	8.37007	8.63737	8.57943	8.48513	8.48678	8.53673	8.57797	8.50316	8.59337	8.60276	8.66981	8.46126	8.62682	7.77936	7.06585	7.83523	7.45412	7.77305	7.68061	8.90019	8.95339	8.54187	8.28775	8.50766	8.35684	8.91797	8.66725	8.80266	8.50155	8.23309	8.08305
LOC102621646	8.36044	8.89646	8.52389	8.6986	8.7544	8.82074	8.81755	8.11522	8.06579	8.11085	8.45269	8.54214	8.54096	7.69276	8.06849	7.86735	7.71427	7.9115	7.98389	8.58881	8.77786	8.79661	8.14163	8.38658	8.28729	8.62709	8.5886	8.64867	8.04883	8.17601	8.1678
LOC102609952	8.36021	8.49688	8.31289	8.14439	8.41291	8.49199	8.58322	8.44243	8.33044	8.37487	8.1776	8.11351	8.32674	8.69661	8.16264	8.64619	8.55291	8.51417	8.59273	8.22989	8.51046	8.39864	8.04218	8.21225	8.13724	8.22535	8.1394	8.1592	8.74791	8.2826	8.3481
LOC102624723	8.3594	8.23551	8.23201	8.3357	8.44415	8.41019	8.43122	8.30728	8.54397	8.35794	8.30836	8.34154	8.40521	6.95065	6.61139	6.91139	8.34656	8.54286	8.59273	8.36358	8.73413	8.45009	8.78279	8.63008	9.02672	8.89795	8.7382	8.70812	8.78779	8.8072	8.54684
LOC102627807	8.3553	8.25659	8.27301	8.74431	8.40022	8.15073	8.18384	8.37123	8.4371	8.32056	8.46476	8.53839	8.5504	7.52744	7.19877	7.05779	7.28634	7.565	7.75647	8.73953	8.76826	8.91576	8.78894	8.61398	8.65561	9.09546	9.02476	9.13586	8.52061	8.40687	8.91043
LOC102616539	8.3536	9.34967	9.03637	9.16982	9.15264	9.24145	9.28083	8.65003	8.63406	8.66833	9.21586	9.10044	9.14832	6.61611	6.85644	7.001	7.35581	6.98799	6.81836	8.45902	8.5162	8.74605	7.92422	7.79347	8.23077	8.75316	8.67298	8.67582	8.18051	8.19337	8.17873
LOC102614699	8.35103	8.69253	8.66065	8.75247	8.21701	8.88704	8.72549	8.73351	8.7562	8.7134	8.4886	8.44131	8.5753	7.97554	7.61501	7.52871	7.57556	7.86681	7.85178	7.95738	7.68618	7.94908	7.98975	8.23347	8.26334	8.58388	8.49898	8.64082	8.75195	8.96041	8.9588
LOC102624375	8.34766	8.47906	8.80121	8.6071	8.7444	8.49766	8.48556	8.44985	8.33335	8.4245	8.72101	8.91039	8.744	6.56826	6.72154	7.28885	7.86484	7.84393	7.62772	8.67551	8.83878	9.03005	8.47483	8.21225	8.26334	8.89459	8.92905	8.92086	8.32847	8.29337	8.45539
LOC102618053	8.34648	8.15177	7.61946	7.68043	7.83866	8.21752	8.18038	7.69966	7.7973	7.89699	8.14797	8.27998	8.26304	9.62443	9.82524	9.60479	9.18852	9.15795	9.11871	8.19117	8.27304	8.26138	8.26146	8.46044	8.36436	7.58966	7.50517	7.5945	8.53005	8.56195	8.50836
LOC102615069	8.34076	8.48204	8.68786	8.54271	8.57974	8.59607	8.61436	8.66287	8.62933	8.70895	8.59857	8.40882	8.37717	7.52744	7.9069	7.54866	7.51612	7.50793	7.62772	8.33427	8.56139	8.22492	8.3473	8.39915	8.33403	8.72503	8.78304	8.93056	8.2901	8.41676	8.35294
LOC102618476	8.33661	8.23905	8.38116	8.538	8.6186	8.41019	8.36563	8.52675	8.51351	8.41089	8.38657	8.52329	8.53144	7.91943	7.24868	7.58775	7.81637	8.07758	8.1803	8.59376	8.65817	8.37887	8.33894	8.31537	8.30304	8.82384	8.86709	8.77781	8.25638	8.29337	8.21636
LOC102625025	8.3338	8.71554	9.03373	9.01569	9.03445	8.79334	8.6398	8.96701	9.04246	9.09859	8.9094	8.65728	8.90488	7.15882	6.64905	6.67773	6.92422	7.41787	6.95343	8.95514	9.05957	8.96523	7.92422	8.09346	7.96975	8.64921	8.68815	8.70059	8.23346	8.32522	7.85669
LOC102610902	8.33177	9.04514	8.87705	8.89192	8.9928	8.95866	8.93731	8.8105	8.83018	8.78903	8.76397	8.85116	8.78993	7.15882	7.49605	7.19069	7.57556	7.44852	7.32962	8.67551	9.00746	8.66127	7.81998	7.85867	7.82455	8.5307	8.44642	8.28293	8.06839	8.1105	7.9297
LOC102610734	8.3317	7.82499	7.92408	7.82667	7.99028	7.78863	7.86365	8.33159	8.193	8.28218	7.79978	7.79933	7.80729	9.48321	9.5296	9.15571	8.8342	9.23909	8.95663	8.11047	7.84992	7.84722	8.65396	8.65651	8.82334	8.13416	8.18021	8.29299	8.32847	8.30938	8.13449
LOC102613392	8.3306	8.74317	8.79809	8.87334	8.6186	8.85206	8.77455	8.60641	8.49283	8.63592	8.99511	9.01665	8.97204	7.25262	7.22394	7.08537	7.28634	7.10805	7.70634	8.2676	8.27982	8.52397	7.87882	8.275	8.11956	8.84491	8.73638	8.75617	8.46758	8.48414	8.24265
LOC102613581	8.33012	8.29103	8.74403	8.72371	8.75938	8.27807	8.2776	8.45478	8.46656	8.4646	8.84006	8.8632	8.81889	7.42371	7.57644	7.89878	7.79152	7.72378	7.73162	8.79222	8.70925	8.99584	8.07274	8.4054	8.29518	8.53719	8.63435	8.43371	7.89664	8.07348	7.9297
LOC102616841	8.33005	8.23551	8.41819	8.33026	8.3417	8.27477	8.25801	8.36601	8.1704	8.31472	8.29941	8.20152	8.28207	8.63987	8.55864	8.81218	8.93978	8.91622	8.79814	8.42605	8.37781	8.41167	8.12228	8.46643	8.03721	7.87214	7.86356	7.75952	8.16242	8.1105	8.13449
LOC102630053	8.3297	9.03907	8.56483	8.519	8.60207	9.00717	8.95364	9.08454	9.11866	9.08837	9.01713	9.04336	8.88012	7.39657	6.91944	7.62581	7.48545	7.67277	7.36236	7.37848	7.78473	7.67414	7.78349	8.13916	8.10166	8.80246	8.78481	8.91436	8.28454	8.41182	8.45089
LOC102612964	8.32448	8.65335	8.43032	8.39942	8.42549	8.47772	8.4486	7.92945	7.94541	7.98784	8.4886	8.42109	8.37362	8.71869	8.51851	8.38281	8.27663	8.36148	8.38536	8.32833	8.55023	8.30394	8.11251	8.39288	8.27137	8.35583	8.37088	8.21316	8.27334	8.06721	7.87024
ETR2	8.32132	8.65335	8.39773	8.49974	8.56844	8.79104	8.68939	8.43247	8.50062	8.36925	8.8676	8.59726	8.67369	7.88078	7.9528	8.34908	7.86484	8.19069	7.73162	8.12424	7.86802	7.74794	8.05244	7.88573	8.3793	8.79526	8.61464	8.55149	8.04225	8.33568	8.23219
LOC102620645	8.31951	8.58558	8.46612	8.45045	8.44415	8.61184	8.71834	8.8258	8.67134	8.78903	8.59857	8.50034	8.37362	7.42371	7.29693	7.001	6.87774	7.06913	6.99578	8.35777	8.45766	8.35207	8.58495	8.39288	8.42319	9.07481	8.9777	9.23569	8.62998	8.67749	8.72149
LOC102607807	8.31903	8.71807	8.59389	8.64703	8.77421	8.72249	8.78599	8.4174	8.57627	8.45136	8.70075	8.70825	8.7385	7.77936	8.13636	7.81889	7.63266	7.50793	7.54458	8.24257	8.45167	7.90367	8.24366	7.80297	8.09263	8.51545	8.63826	8.61098	8.32305	8.15844	8.3335
LOC102622887	8.31866	8.03874	7.96358	8.37849	7.96465	8.06168	8.12018	7.63166	7.88719	7.68255	8.2584	7.99811	8.20439	8.22736	8.13636	8.37165	8.96222	8.89412	9.03994	8.49655	8.53898	8.39208	8.69383	8.65651	8.65561	8.35827	8.23804	8.02988	8.63873	8.64421	8.39574
LOC102611484	8.31623	8.93618	8.85622	8.81222	8.74941	8.90848	8.94346	9.01284	8.89858	8.8629	8.99788	8.88404	9.06287	7.62421	8.12304	7.54866	7.28634	7.64657	7.42569	8.06123	7.7363	7.76835	7.75864	7.66398	7.91956	8.42041	8.41257	8.41542	8.34994	8.24424	8.15678
LOC102610788	8.31354	8.99587	8.72773	8.79257	8.93679	9.02101	9.04789	8.59083	8.48761	8.5391	9.06548	9.14057	9.04738	7.25262	6.79057	7.26493	6.56223	7.02913	7.22669	8.35193	8.28656	8.44375	8.03184	8.09346	8.28729	8.8203	8.80929	8.72494	8.1441	8.51208	8.38161
LOC102611340	8.31136	8.62662	8.40595	8.51421	8.18778	8.67824	8.70634	8.68401	8.60786	8.69778	8.34364	8.3629	8.39825	8.33135	8.39095	8.19304	8.34656	8.24408	7.98389	8.42605	8.53332	8.46892	8.00039	8.0779	7.74608	7.7583	7.88016	8.06551	8.029	8.2608	8.39104
LOC102620592	8.30741	7.72271	7.88934	7.64582	7.69021	7.54758	7.73733	7.87901	7.97553	7.89308	7.96182	7.76765	7.83848	9.27542	9.32378	9.33872	8.89381	9.21254	8.98844	8.50183	8.37781	8.48133	8.64042	8.53071	8.48663	8.31363	8.30599	8.15369	8.42268	8.36662	8.05958
LOC102609380	8.30546	8.30458	8.58668	8.83928	8.8178	8.29445	8.19074	8.22024	8.34782	8.42992	8.38657	8.50419	8.43272	8.1482	8.47723	8.62755	8.56762	7.61989	8.00478	8.71244	8.94062	8.87399	7.93535	7.964	8.10166	8.15961	8.30353	8.08011	7.87458	7.8214	7.59626
LOC102613896	8.30489	8.37693	8.40185	8.43026	8.54558	8.37057	8.49674	8.2489	8.29206	8.10071	8.53513	8.67789	8.51223	7.62421	6.75647	7.88315	7.66038	7.74863	7.54458	8.83471	8.96605	8.63928	8.23467	8.32858	8.37185	8.94098	8.85873	8.84258	8.36584	8.30938	8.24785
LOC102619537	8.30115	8.73819	8.85322	8.77666	8.91466	8.54497	8.71355	8.74563	8.80524	8.68426	8.99233	8.75747	8.86757	6.98749	6.75647	6.26045	6.92422	7.14595	7.26182	9.07341	9.42918	9.01305	8.05244	8.09346	8.13724	8.67885	8.7309	8.51758	8.22186	8.09827	8.25819
LOC102612012	8.30109	8.45191	8.58306	8.79257	8.61311	8.5667	8.66976	8.69446	8.73875	8.61944	8.59125	8.53839	8.59065	6.98749	6.26842	6.67773	7.84081	8.09706	8.04567	8.38661	8.29328	8.53592	8.27904	7.964	8.25527	8.83441	8.7581	8.73972	8.63437	8.706	8.27866
LOC102613838	8.3009	8.41491	7.958	7.79543	8.09634	8.32665	8.39581	7.77646	8.00503	7.99151	8.00102	8.02516	7.90382	8.13184	8.0118	8.12823	8.55291	8.29557	8.04567	8.90019	8.93205	8.72009	8.54191	8.21936	8.75055	8.62911	8.59867	8.64671	8.39712	8.52128	8.3138
LOC102611307	8.29696	8.10607	8.26852	8.47531	8.27376	8.13262	8.25143	8.48641	8.38476	8.33505	8.41587	8.42516	8.47963	7.62421	7.70715	7.46714	7.76623	8.03782	8.02537	8.56377	8.87054	8.73572	8.64042	8.26816	8.35684	8.61896	8.66534	8.68731	8.39712	8.15844	8.28373
LOC102610573	8.29671	8.44581	8.7824	8.78066	8.52235	8.55043	8.5514	8.80086	8.73655	8.70226	8.65934	8.80819	8.69657	7.22203	6.72154	7.35832	7.01291	7.67277	7.36236	8.33427	8.37781	8.13347	8.22564	8.3675	8.40871	8.70405	8.76884	8.96084	8.34994	8.45084	8.43274
LOC102609040	8.29496	8.28421	8.39361	8.48513	8.20247	8.28136	8.3503	8.17616	7.96806	7.97309	8.55408	8.53839	8.55979	7.93838	8.04043	7.85138	7.95714	7.99693	7.78089	8.40365	8.48723	8.18752	8.61987	8.43624	8.27137	8.72314	8.68815	8.79383	8.36584	8.11658	8.42358
LOC102627998	8.29488	8.488	8.55747	8.44543	8.84614	8.77011	8.63728	8.57281	8.41529	8.38883	8.69734	8.58641	8.47302	7.97554	8.09602	7.73431	7.54615	7.44852	7.94119	8.50183	8.41521	8.35207	8.00039	8.21936	8.11064	8.22535	8.29364	8.39689	8.35526	8.06721	8.28879
LOC102613187	8.29438	8.09441	8.18504	8.18714	8.46866	8.12165	8.21126	8.1307	8.31874	8.17348	8.10749	7.97054	7.889	8.30239	8.48766	8.61814	8.68023	8.34528	8.82187	8.10354	7.84992	8.21752	8.50503	8.62473	8.60569	8.25188	8.18021	8.26772	8.45772	8.32522	8.3286
LOC102616907	8.29407	8.2496	8.39773	8.42005	8.2807	8.25482	8.25143	8.06131	8.1408	8.18312	8.30389	8.31985	8.42589	8.51923	8.10959	8.43733	8.25861	8.39333	7.9627	8.6987	8.90601	8.50585	8.16073	8.2051	8.1547	8.51983	8.52032	8.44728	7.88932	8.02904	7.81525
LOC102627092	8.29205	8.54334	8.9005	8.81611	9.01793	8.5033	8.40178	8.64573	8.74313	8.65914	8.812	8.91329	8.7846	7.67027	7.19877	7.19069	7.05529	6.94565	7.22669	8.97047	8.9869	9.11219	7.75864	8.17616	7.96975	8.46645	8.42621	8.23939	8.00212	8.35638	8.26846
HMG	8.2903	7.68176	8.14633	8.02825	7.87579	7.77001	7.65985	7.79989	7.65567	7.74466	7.87405	7.84256	7.84361	8.72961	8.39095	8.7007	8.4925	8.97003	9.17508	8.35777	8.56694	7.86629	8.94577	9.04053	9.02672	8.23602	8.14216	8.28797	8.61232	8.6651	8.58021
LOC102614202	8.28735	8.70536	8.62237	8.55675	8.46866	8.564	8.65984	8.56371	8.52118	8.48813	8.50428	8.7607	8.68517	6.56826	7.24868	6.81584	6.87774	7.18288	7.19068	8.61829	8.82031	8.65032	8.33053	8.29533	8.37185	9.07778	8.97151	9.06867	8.48223	8.53496	8.41436
LOC102609619	8.28714	8.04279	8.02888	7.98043	8.09634	8.24137	7.98377	8.03193	7.85109	8.00969	8.18248	8.20152	8.19639	8.28769	7.79377	8.39388	8.20314	8.37749	8.1431	8.30434	8.31323	8.07731	8.70688	8.75764	8.64329	8.78076	8.56414	8.83915	8.48709	8.53949	8.55525
LOC102630695	8.28706	8.37371	8.48564	8.45045	8.52819	8.33934	8.41951	8.19396	8.23095	8.35225	8.54653	8.48483	8.64163	7.12614	7.34361	7.89878	7.60439	7.28831	7.42569	8.59376	8.37148	8.53592	8.36387	8.36109	8.43038	8.85706	8.85033	8.94019	8.48223	8.55748	8.53413
LOC102616913	8.28556	8.38651	8.82592	8.68588	8.65644	8.33934	8.44283	8.00194	7.99404	7.93554	8.96993	8.88699	8.91467	7.60062	7.55676	7.85138	7.93461	7.53675	7.54458	8.63281	8.63722	8.45639	8.17957	8.16147	8.1547	8.88445	8.88858	8.9241	7.87458	8.07971	7.62852
LOC102629623	8.28502	8.30121	8.58306	8.58443	8.55133	8.32665	8.43994	8.36077	8.28306	8.24583	8.51592	8.51568	8.40521	7.64743	8.32267	7.58775	7.45412	7.44852	7.29612	8.89216	8.87949	8.73572	8.10267	8.2051	8.16336	8.6392	8.78657	8.72122	8.22186	8.22185	8.11186
LOC102631263	8.28398	7.95957	8.40185	8.64265	8.56276	8.11429	8.16644	7.9816	7.99771	7.88128	8.2722	8.33723	8.20838	7.84107	8.36855	8.11491	7.97932	8.11628	7.85178	8.6941	8.88394	8.56538	8.56359	8.51346	8.34167	8.27017	8.39188	8.52613	8.26771	8.15253	8.55105
LOC102616358	8.283	8.65864	8.60106	8.43026	8.35491	8.78873	8.62968	8.16418	8.17689	8.11757	8.59125	8.35439	8.45637	7.82079	6.88828	7.66289	7.51612	7.67277	7.73162	8.74844	8.84336	8.64481	8.08279	8.22643	8.35684	8.61488	8.47294	8.6854	8.54409	8.42658	8.22693
LOC102628453	8.28092	8.31801	9.09599	8.85451	9.00542	8.15073	8.2613	8.26862	8.25571	8.14744	9.18944	8.99766	9.19926	7.82079	6.75647	7.58775	7.48545	7.38655	7.26182	9.16617	9.083	9.17087	7.73335	7.94697	8.16336	8.49561	8.6938	8.60696	7.6156	7.79889	7.91015
LOC102608969	8.27958	9.00628	8.85322	8.89192	8.65644	9.01312	9.17167	9.06695	9.09828	8.9596	9.14012	9.12565	8.98836	6.61611	6.68575	6.97174	7.21336	7.10805	6.99578	7.73317	8.12288	7.59636	8.06262	7.84953	8.1547	8.82384	8.77774	8.846	8.37634	8.24978	8.23219
LOC102617045	8.27674	8.56602	8.60106	8.43533	8.80822	8.67324	8.7514	8.73148	8.66442	8.65684	8.60222	8.71158	8.69657	6.95065	7.14706	7.11243	7.13649	7.565	7.51576	8.24887	8.23171	8.28282	8.41247	8.03824	8.32634	8.59014	8.68815	8.75617	8.44779	8.40687	8.54684
LOC102630484	8.27229	8.09831	8.18026	8.15673	8.49277	8.20024	8.32856	7.92235	7.99404	8.04538	8.07111	8.12856	8.15157	8.38757	8.40202	8.6369	8.53804	8.27861	8.49277	8.38661	8.42746	8.41167	8.33053	8.31537	8.30304	8.11983	8.18289	8.17015	8.49193	8.20483	8.31875
LOC102629820	8.26741	9.39472	9.13606	8.98832	8.80822	9.25991	9.3017	8.87258	8.8668	8.96147	9.00341	9.08252	9.09981	6.51877	7.63391	7.001	6.61984	6.55293	6.44316	8.32237	8.41521	8.20259	7.74605	7.80297	7.79144	8.50225	8.49467	8.60494	8.21603	8.23309	8.14568
LOC102619298	8.26046	8.72313	8.79809	8.85072	8.59652	8.79334	8.83968	8.87442	8.85672	8.87486	8.96993	8.81751	8.97439	7.67027	7.59585	7.28885	7.25031	6.90202	7.07693	8.50183	8.36512	8.50585	7.73335	7.93838	7.85692	8.32367	8.47075	8.38988	7.96085	8.11658	7.89697
LOC102624310	8.25839	7.84368	7.74783	7.7635	7.70059	7.87392	7.84188	7.51382	7.36277	7.25879	7.81871	7.89629	7.83848	8.67418	8.67274	8.7272	8.78468	9.24783	9.05003	8.4316	8.31323	8.40517	8.93472	8.78665	8.903	8.04594	7.98828	8.14261	8.71932	8.67337	8.79082
LOC102607243	8.25475	8.55756	8.67091	8.73199	8.74941	8.60922	8.57533	8.63492	8.68735	8.73323	8.8676	8.77032	8.77657	7.02343	7.14706	7.19069	6.92422	7.18288	7.19068	8.4316	8.33941	8.31092	7.9017	8.0857	7.94988	8.83617	8.92585	8.88807	8.23923	8.39691	8.3138
LOC102613535	8.25465	8.46404	8.87705	8.88822	8.45032	8.60397	8.61436	8.73958	8.75837	8.7614	8.76071	8.79882	8.7846	6.56826	6.45007	6.35412	6.72859	6.94565	7.22669	8.93965	9.20904	8.95636	8.09276	8.2051	8.12843	8.83266	8.69568	8.79206	8.4378	8.4019	8.17328
LOC102627084	8.24935	8.78486	8.97695	8.79652	8.62406	8.64031	8.79054	8.49121	8.73435	8.62652	9.00341	8.89287	8.82927	7.22203	7.34361	6.8484	6.82972	6.98799	7.07693	8.77487	8.94489	8.68294	7.70761	8.10117	8.01826	8.56072	8.50755	8.34708	8.1745	8.06092	8.1004
LOC102627992	8.24819	8.29782	7.9966	7.68896	8.07255	8.18275	8.14527	8.10271	7.98666	7.98049	8.36097	8.15329	8.35217	7.52744	7.32046	7.71679	7.51612	7.95485	8.1431	8.88814	8.61596	8.35882	8.37208	8.496	8.75629	8.92623	8.9777	8.90947	8.54874	8.52128	8.57608
LOC102608242	8.24667	7.89833	7.78611	7.8723	8.032	8.10689	8.06865	8.49361	8.23407	8.36077	7.55082	7.68185	7.62255	9.2223	9.58409	9.15571	8.89381	8.991	9.03994	7.31987	7.68618	7.42696	8.5564	8.34817	8.25527	8.11116	7.9944	8.22633	8.18051	8.14065	8.55944
LOC102627250	8.24542	8.80407	8.76334	8.78066	8.93679	8.71277	8.81978	9.03605	9.06189	9.02363	8.63463	8.62582	8.68231	5.73593	5.81761	6.21123	7.25031	7.28831	7.29612	8.31038	8.42746	8.28282	8.17957	8.25439	8.27935	8.75316	8.74184	8.71	8.7398	8.78828	8.41436
LOC102625059	8.24538	8.46404	8.58306	8.67304	8.65644	8.37981	8.30648	8.484	8.43168	8.35794	8.741	8.71158	8.73298	8.02954	8.02619	8.43733	7.76623	7.565	7.75647	8.62315	8.56694	8.39208	7.74605	7.99747	7.73451	8.08778	8.11996	8.09455	7.86715	8.0546	7.9743
LOC102611958	8.24303	8.41178	8.42629	8.38899	8.3417	8.4662	8.43994	8.45969	8.51607	8.51129	8.1776	8.02516	8.14742	7.12614	7.03773	6.39877	6.82972	7.14595	7.15375	8.59376	8.43962	8.14912	8.69383	8.43012	8.66173	9.18905	9.12848	9.07305	8.87555	8.96041	9.092
LOC102627665	8.24283	8.29103	8.07598	8.13193	8.34832	8.22095	8.3033	8.11833	7.98296	8.14415	8.24446	8.33723	8.30085	7.7149	7.24868	7.52871	7.84081	7.74863	7.98389	8.08957	8.02949	8.32477	8.71336	8.58676	8.70978	8.70213	8.71802	8.75253	8.48709	8.85526	8.75109
LOC107176861	8.23928	8.10219	8.18981	7.99426	8.26679	7.9951	7.93937	8.03851	7.96055	8.0489	8.1727	8.23435	8.22421	7.67027	7.87547	7.78565	7.76623	7.9115	7.85178	8.65195	8.55023	8.58853	8.68066	8.85671	8.54739	8.80066	8.83167	8.90947	8.21017	8.08593	8.4373
LOC102627746	8.2384	8.98749	8.71787	8.64703	8.78888	8.90421	8.98574	8.97389	8.96389	8.90819	8.69734	8.75424	8.55354	6.91283	7.00906	7.19069	7.17544	7.47853	7.51576	7.91048	8.07694	7.94908	7.913	7.79347	7.92974	8.39206	8.26863	8.28293	8.69435	8.2553	8.5213
LOC102617406	8.23786	8.3543	8.50871	8.30829	8.16546	8.43699	8.39581	8.39706	8.49543	8.36643	8.58389	8.32422	8.41214	7.91943	8.05453	8.12823	7.97932	8.47003	8.44771	8.2676	8.24562	8.2469	8.07274	8.11649	7.89898	8.25188	8.19621	8.16195	7.94682	8.1466	7.83612
LOC102621625	8.23723	8.74566	8.53142	8.49974	8.45032	8.61184	8.6845	8.51971	8.49022	8.3551	8.53131	8.63287	8.59674	7.90024	7.5368	8.00368	7.86484	7.86681	7.87466	7.75987	7.82234	7.67414	7.80792	8.09346	7.94988	8.34355	8.34479	8.47184	8.4074	8.42168	8.32369
LOC102625264	8.23183	8.22486	8.54636	8.7361	8.6186	8.25817	8.28407	8.41487	8.54899	8.49073	8.51978	8.48093	8.37007	7.31193	7.32046	7.13899	7.51612	7.44852	7.48636	8.40365	8.42135	8.41167	8.43617	8.24048	8.27935	8.55434	8.52032	8.57022	8.3711	8.58843	8.44184
LOC102607670	8.22936	8.66653	7.87165	8.22867	8.15038	8.73214	8.71834	7.9816	8.11058	8.11085	8.24446	8.29339	8.16803	6.51877	6.79057	7.26493	7.35581	7.06913	7.32962	8.74399	8.87949	8.66672	8.45176	8.47833	8.58652	9.12303	9.12291	9.19605	8.68594	8.66095	8.67977
LOC102612587	8.229	7.94234	8.11159	8.11937	8.33505	7.96677	8.15236	8.2057	8.3099	8.14744	8.31726	8.13354	8.2515	8.1482	8.40202	8.0323	7.57556	7.72378	8.25194	8.60362	8.52764	8.51796	8.25258	8.4054	8.38671	8.48446	8.45309	8.55149	8.29565	8.27174	7.99301
LOC102627023	8.22398	8.75309	8.62589	8.4046	8.49277	8.79334	8.82866	8.46214	8.48238	8.45136	8.66981	8.66074	8.61787	6.17981	7.27301	6.67773	6.72859	6.66158	6.56067	8.36937	8.55023	8.31786	8.39645	8.44233	8.29518	9.22297	9.30736	9.33758	8.2901	8.08593	8.78009
LOC102614644	8.2218	8.32135	8.79184	8.70702	8.58535	8.20718	8.2214	8.41234	8.10719	8.18952	8.395	8.58641	8.66792	7.91943	7.8595	7.97448	8.18417	7.59271	7.89718	8.45902	8.69412	8.52996	7.97903	7.76461	7.8136	8.25713	8.36853	8.31289	8.16847	7.84356	7.84301
LOC102609716	8.22114	7.45749	7.91835	7.78751	7.70059	7.2446	7.20787	6.92768	6.97263	6.77153	7.79341	7.75478	7.80203	9.48964	9.55462	9.32143	9.36736	9.30757	9.24698	9.43828	9.35733	9.39416	7.95736	8.3675	8.34927	8.06402	7.97906	8.07137	7.80632	7.99644	8.22693
LOC102622005	8.22103	8.82067	8.65721	8.69437	8.76928	8.7841	8.88932	8.51264	8.50836	8.52905	8.88566	8.88404	8.77925	7.47651	7.5368	7.62581	7.81637	7.18288	7.32962	7.67823	7.80366	7.78848	7.97903	7.69491	7.97958	8.47548	8.50755	8.43825	8.19245	8.2162	8.19498
LOC102608044	8.22097	7.88486	8.30412	8.56604	8.49873	8.09572	8.15942	8.06131	7.89902	7.95819	8.32169	8.2619	8.17619	8.19621	8.1756	7.92954	8.04388	7.77305	7.87466	8.2171	8.27982	8.21752	8.38838	8.44839	8.34927	8.46645	8.48601	8.65648	8.39712	8.23867	8.30385
LOC102621624	8.21973	8.15551	8.40185	8.49002	8.66707	8.02682	8.23816	7.87534	7.68786	7.85738	8.41587	8.31985	8.34857	8.11528	8.18844	8.10147	8.4925	8.17244	8.10491	8.87191	9.10224	8.85503	8.06262	7.92974	7.84621	8.23602	8.18556	8.30049	8.1193	7.67253	7.75078
LOC102623750	8.21798	7.75268	7.75428	7.64582	8.15038	7.79324	7.9062	7.8936	7.7846	7.77899	8.03379	7.89042	7.95689	8.34561	8.2138	8.77879	9.16935	9.19457	8.9241	7.75102	7.92099	8.03582	8.70037	8.78665	8.5341	8.22535	8.13664	8.05669	8.4074	8.53949	8.4777
LOC102627419	8.21551	9.15582	9.14835	9.0916	8.98007	9.09206	9.0928	8.83905	8.73435	8.70895	9.10971	9.30411	9.16071	7.22203	7.27301	7.44603	7.32149	7.18288	6.81836	7.48902	7.55827	7.29249	7.87882	7.95551	7.46734	8.46871	8.408	8.51973	7.66783	8.0546	8.02365
LOC102623970	8.21449	7.49934	7.7671	7.98736	7.55936	7.5421	7.6246	7.66181	7.45116	7.57921	7.63155	7.77404	7.63445	9.09301	8.70885	9.13606	9.05912	9.03206	8.94587	8.36937	8.35232	8.7614	8.6336	8.46044	8.75055	8.31615	8.1311	8.20519	8.03564	8.24978	8.48212
LOC102610910	8.2119	9.22872	9.02841	8.90661	8.82256	9.17754	9.20785	9.04588	8.9973	8.97819	8.99788	8.95046	8.92923	7.19077	7.09343	7.08537	7.32149	7.06913	6.9098	7.83714	7.77517	7.79844	7.69457	7.69491	7.78023	8.30859	8.29859	8.27535	7.91836	8.04188	7.99301
LOC102615531	8.21168	7.03807	7.20484	7.13645	7.01049	7.09555	7.17344	6.74664	5.85785	6.37132	7.27738	7.27622	7.21856	9.98028	9.69627	9.79218	10.0139	9.9403	9.81853	9.49766	9.60132	9.45208	9.31309	9.23897	9.25841	7.43616	7.63216	7.36589	8.42774	8.07348	8.40508
LOC102620034	8.21134	7.82499	8.29972	8.17505	8.19514	8.03464	7.97579	8.06776	7.88719	7.95819	8.35233	8.26644	8.2592	7.86106	7.93766	8.06037	8.42945	8.05784	8.1803	8.32833	8.39663	8.38549	8.21654	8.50184	8.36436	8.51983	8.48167	8.50898	8.23346	8.26628	8.3138
LOC102616292	8.20935	7.49934	8.02355	7.82667	8.0402	7.5421	7.53523	7.33828	7.48296	7.38673	8.07637	8.04115	8.09673	8.76187	8.88489	8.86882	8.70706	8.79026	8.26931	8.63281	8.72423	8.63928	8.6336	8.53071	8.41597	8.48446	8.35195	8.59481	8.029	8.0546	8.01757
LOC102615587	8.20798	7.94666	8.19456	8.28599	8.032	8.16148	7.91039	8.03851	8.00503	8.12426	7.97875	8.00899	7.93782	7.93838	8.02619	7.54866	7.91172	7.59271	7.70634	8.53828	8.70925	8.69365	8.38838	8.37389	8.50717	8.64121	8.74728	8.67774	8.46266	8.44118	8.71023
LOC102615982	8.20754	8.4055	8.80121	8.67304	8.70367	8.4604	8.43122	8.58185	8.62933	8.72445	8.71429	8.5718	8.59065	7.05848	6.61139	7.19069	7.32149	7.3218	7.42569	8.80082	8.78264	8.6883	8.14163	7.89464	7.80256	8.4505	8.45531	8.47846	8.27334	8.14065	8.1004
LOC102609782	8.2057	8.55473	8.55378	8.6514	8.25274	8.85427	8.64232	8.56371	8.69642	8.64059	8.72436	8.70491	8.82149	5.97488	6.49212	6.39877	7.25031	7.14595	6.95343	8.08957	7.82234	8.12558	8.31357	8.05424	8.25527	9.13876	9.07611	9.17988	8.89394	8.67749	8.66818
LOC102616580	8.20538	7.38917	7.61946	7.55546	7.7414	7.41005	7.43995	7.38033	7.42412	7.38673	7.44108	7.46981	7.53007	9.7096	9.78774	9.48048	9.39237	9.27373	9.22043	8.32237	8.51046	8.35207	8.66737	8.67214	8.70386	7.72081	7.56801	7.67361	8.47248	8.49818	8.3481
LOC102618190	8.19992	8.46102	8.41412	8.36791	8.3745	8.77712	8.65486	8.60863	8.70319	8.63123	8.14297	8.25277	8.1843	7.3407	7.29693	6.97174	7.17544	7.50793	7.51576	8.37514	8.30661	8.2469	8.23467	8.19071	8.23898	8.42275	8.40571	8.50898	8.45772	8.63577	8.59252
LOC102614280	8.19718	8.87618	8.25038	8.34651	8.27376	8.97298	9.14704	8.38936	8.46656	8.47249	8.3349	8.2619	8.27828	7.57664	7.41093	7.38075	7.38933	7.38655	7.32962	7.74212	7.47806	7.42696	8.02143	7.97244	8.16336	8.59843	8.48601	8.38988	9.05624	9.00041	9.03598
LOC102610273	8.19596	7.58512	7.88347	8.2747	7.97325	7.73684	7.60923	7.58298	7.57436	7.70504	7.98435	7.83646	7.83332	8.61653	8.86902	8.7272	8.58219	8.31233	8.55073	8.60362	8.5162	8.19508	8.37208	8.44839	8.50717	8.21729	8.17483	8.3567	8.43278	8.36662	8.45089
LOC102612902	8.19591	8.3543	8.56849	8.55675	8.62406	8.26483	8.24481	8.71309	8.67823	8.65453	8.68364	8.62935	8.80053	7.7149	8.12304	7.71679	7.32149	7.61989	8.19855	8.07547	8.29328	8.27571	7.72054	7.83109	7.73451	8.40867	8.33519	8.26005	8.00889	7.59627	7.87024
LOC102629221	8.19338	8.5462	8.25493	8.36791	8.08053	8.60134	8.59368	8.35551	8.38476	8.41362	8.34799	8.4047	8.45637	7.73671	7.65258	7.75163	7.79152	8.03782	8.00478	7.862	7.98042	8.04422	8.19817	8.0779	8.27935	8.30352	8.32794	8.34467	8.30117	8.32522	7.9743
LOC102623838	8.19097	8.29103	8.32594	8.34112	8.30132	8.26815	8.16293	7.48038	7.51408	7.47836	8.42825	8.28894	8.24763	7.91943	7.65258	8.23058	8.31202	8.31233	7.68061	8.4316	8.67882	8.78664	8.22564	8.28859	8.03721	8.37768	8.26611	8.26261	8.44779	8.27174	8.41897
LOC102622681	8.19056	8.30795	8.55378	8.6071	8.61311	8.43994	8.34412	8.09642	8.17689	8.20222	8.82766	8.7607	8.67081	7.15882	6.72154	6.60337	6.4396	6.71298	6.9098	8.60853	8.61596	8.59425	8.41247	8.37389	8.40141	9.07926	9.21612	9.23308	8.29565	8.37679	8.36256
LOC102611922	8.18844	8.75556	8.49722	8.58899	8.23856	8.65306	8.74672	8.77941	8.71216	8.78482	8.60222	8.49648	8.63573	7.3407	7.17314	7.16507	7.13649	7.02913	6.9098	8.39799	8.1304	8.22492	8.06262	8.0857	8.10166	8.60256	8.69004	8.619	8.11304	8.11658	8.26334
LOC102624216	8.18752	8.7028	8.65376	8.56604	8.6076	8.74411	8.66481	8.46703	8.65049	8.67061	8.60948	8.43326	8.67369	6.79305	6.88828	7.44603	7.28634	7.21888	6.66933	8.34018	8.42135	8.29694	8.01095	8.02207	7.99905	8.55434	8.66342	8.6009	8.4176	8.4019	8.15124
LOC102622673	8.18743	7.98083	8.36017	8.22281	8.45032	8.20371	8.15942	7.9575	8.08318	7.92409	8.20184	8.21568	8.30458	7.95708	8.02619	7.80237	8.04388	8.3289	7.98389	8.42605	8.0847	8.31786	8.14163	8.38658	8.48663	8.31111	8.31823	8.26005	8.18051	8.2553	8.24785
LOC102616939	8.18476	7.75268	8.0182	8.22281	8.32165	8.13262	7.93115	7.66181	7.70594	7.65047	8.36097	8.31109	8.41214	8.38757	8.46672	8.5205	8.08538	7.97604	7.89718	8.40365	8.53332	8.48133	8.16073	8.21936	8.24715	8.47773	8.45309	8.32275	8.0619	8.04825	8.31875
LOC102612236	8.18102	8.72565	8.61176	8.59354	8.93239	8.65813	8.64232	8.69238	8.65049	8.7045	8.75089	8.65382	8.71349	7.15882	7.5368	7.31238	7.42209	7.25401	7.19068	8.53313	8.87054	8.63928	7.83194	7.98083	7.62601	8.31111	8.26863	8.09455	7.54287	7.70517	7.82224
LOC102623565	8.18005	8.03468	8.24581	8.02825	8.18038	8.08446	7.93937	7.78039	7.99404	7.96566	8.29039	8.45729	8.28584	8.31694	8.18844	8.38281	8.22187	8.49961	8.64689	8.01763	8.46362	8.23229	8.16073	8.11649	8.18051	8.19285	8.12275	8.15369	8.16847	7.98984	8.05958
LOC102631183	8.17943	7.90724	7.77346	7.83438	7.81972	7.86079	7.75607	7.76857	7.95678	7.70057	8.03919	8.03051	7.92334	8.58081	8.47723	8.5205	8.68023	8.62566	8.67322	8.5071	8.25253	8.38549	8.50503	8.39915	8.73322	7.88236	7.89658	8.08301	8.2901	8.28799	8.23219
LOC102617633	8.17788	8.08266	8.26852	8.30829	8.41921	8.25147	8.3033	8.29908	8.18658	8.22419	8.57278	8.41701	8.44628	7.5022	7.27301	7.33553	8.08538	7.6985	7.57283	9.00436	8.47547	8.69898	7.8438	8.14663	8.01826	8.61283	8.408	8.48066	8.08769	8.35124	7.9617
LOC102629864	8.17657	8.328	8.47786	8.2747	8.39383	8.4575	8.47429	8.47917	8.39315	8.47511	8.47275	8.56444	8.65629	7.28258	7.34361	7.64447	7.28634	7.38655	7.19068	8.25514	8.10009	8.04422	8.00039	8.19071	8.24715	8.79346	8.7382	8.84258	8.21603	8.17601	8.11186
LOC102607716	8.17468	8.42425	8.18981	8.04163	8.5741	8.22095	8.24481	7.97132	7.83475	7.96566	8.31726	8.07778	8.23597	8.74044	8.72657	8.61814	8.38029	8.2265	8.04567	8.08957	7.95525	8.20259	8.02143	8.29533	8.23077	7.7583	7.81256	7.78111	8.28454	7.94953	8.02365
LOC102616226	8.17287	7.24902	7.57643	7.65455	7.24143	7.31692	6.93117	6.86243	6.88013	6.76298	7.5048	7.57607	7.53007	10.0987	9.97361	10.2354	10.0924	10.0692	9.95894	8.40928	8.55023	8.26856	8.65396	8.7029	8.59294	7.63874	7.53902	7.63459	8.08129	7.80643	7.79408
LOC102614295	8.1625	8.19607	8.3686	8.26903	8.08053	8.25482	8.24481	7.60973	7.57927	7.71394	7.93315	8.14838	8.15157	7.88078	7.75974	7.78565	8.14546	8.2265	7.70634	8.53313	8.6213	8.53592	8.13199	8.22643	7.97958	8.29844	8.57234	8.52187	8.48709	8.51669	8.39574
LOC102611896	8.16154	8.29782	8.19456	8.2747	7.87579	8.08069	8.20104	8.10898	8.08318	8.05941	8.45673	8.37977	8.41214	8.16438	8.42391	8.00368	8.10568	8.34528	8.1803	8.48058	8.30661	8.18752	8.14163	7.97244	8.34927	8.1652	8.20415	8.2158	7.44649	7.96309	7.76536
LOC102613635	8.15862	7.59619	7.958	7.98736	7.83866	7.42203	7.51886	7.08852	7.3398	7.22184	8.08681	8.11351	8.06192	9.02374	9.07674	9.15571	8.66662	8.57099	8.98844	9.05196	8.7874	9.04268	8.14163	8.15407	8.12843	8.03682	7.96978	7.97159	7.91115	7.77602	8.07136
LOC102612077	8.15705	8.68737	8.71456	8.54741	8.30813	8.75835	8.9455	8.85218	8.80943	8.75279	8.95003	8.91039	8.86757	7.60062	7.38884	7.28885	6.96925	7.14595	7.45634	7.70596	7.40557	7.80833	7.95736	7.51016	7.78023	8.31111	8.40571	8.20785	8.36056	8.18761	8.11755
LOC102619264	8.1549	8.29782	8.36439	8.49489	8.33505	8.27807	8.26457	8.42244	8.40979	8.51893	8.3349	8.3329	8.35577	7.69276	7.14706	6.94188	7.91172	7.82069	7.91935	8.17803	8.14531	8.08547	8.17018	8.14663	7.91956	8.42974	8.47731	8.39455	8.37634	8.23309	8.24785
LOC102612460	8.15438	7.99344	8.41819	8.11937	8.31491	8.24475	8.26457	8.66074	8.74968	8.68652	8.24446	8.14838	8.2004	7.12614	7.65258	7.40284	7.01291	7.47853	7.19068	8.41489	8.65817	8.60564	7.9464	8.01392	8.05592	8.8691	8.71247	8.87975	8.15023	8.30407	8.11186
LOC102618444	8.15226	8.85792	8.6153	8.71121	8.55133	8.84318	8.79282	8.89813	8.91227	9.00018	8.52748	8.65035	8.61186	7.19077	6.9798	6.78253	7.05529	6.76261	7.73162	8.43712	8.63722	8.28282	7.59981	7.20101	7.76894	8.08778	8.06582	8.01477	8.37634	8.42658	8.19498
LOC102611192	8.15159	8.32135	8.71456	8.59354	8.78888	8.33301	8.3033	8.496	8.52373	8.63123	8.53131	8.56075	8.6298	7.05848	6.49212	7.05779	7.09646	7.64657	7.07693	8.61342	8.72423	8.46267	7.92422	7.89464	7.8781	8.63316	8.69943	8.77243	8.08129	8.00302	8.00534
LOC102625620	8.15076	8.5462	8.81978	8.8808	8.67762	8.53121	8.59628	8.51264	8.45057	8.32927	8.79935	8.72154	8.81366	6.41439	6.64905	7.02967	7.17544	8.07758	7.60054	8.12424	8.19634	8.02738	8.04218	8.24745	8.06519	8.44361	8.47075	8.4674	7.7428	8.1466	7.92321
LOC102610592	8.14825	8.2213	8.33026	8.28035	8.36147	8.26815	8.36868	7.96788	7.96431	7.99151	8.35666	8.27097	8.22814	7.64743	8.18844	8.16746	7.60439	7.93334	7.75647	8.71244	8.96605	8.67215	7.86724	7.8124	8.05592	8.11694	8.09741	8.09167	8.1193	8.04188	7.9868
LOC102617427	8.14498	7.75762	7.44704	7.27879	7.33774	7.78863	7.74204	7.11989	7.40765	7.11168	7.51258	7.39712	7.47821	9.67613	9.11088	9.64704	9.86107	9.95638	9.92099	8.21066	8.21767	8.4875	8.84313	8.79619	8.70978	7.14488	7.50517	7.18871	8.04225	7.76832	7.88367
LOC102617392	8.1445	8.41178	8.63641	8.4046	8.5741	8.4604	8.5106	8.46214	8.47449	8.53659	8.56906	8.3329	8.47633	6.61611	6.79057	6.91139	7.01291	6.98799	6.77038	8.56377	8.45766	8.38549	7.97903	7.98083	8.40141	8.78803	8.91622	8.87306	8.43278	8.30407	8.3138
LOC102625537	8.14311	7.84368	8.10655	7.95238	8.02375	7.64786	7.91873	7.97132	7.99404	8.00969	8.04456	7.91377	7.96633	8.50659	8.16264	8.37165	8.31202	8.2265	8.64689	8.06836	7.98042	7.87572	8.36387	8.31537	8.4935	8.16241	8.33036	8.03887	8.29565	8.39691	8.35294
LOC102616365	8.14251	8.54905	8.29087	8.2747	8.32165	8.38899	8.4283	8.17616	8.09008	8.10071	8.25377	8.2297	8.36651	7.12614	6.88828	7.11243	7.74048	7.41787	6.99578	8.24887	8.22471	7.9931	8.27027	8.31537	8.45173	8.69441	8.89677	8.87139	8.50155	8.52585	8.52986
LOC102620452	8.1422	7.1549	7.26027	7.33419	7.02709	7.1826	7.02685	6.79408	7.09428	6.88619	7.3744	7.66131	7.59847	9.27542	8.82856	9.18149	9.50368	9.56701	9.58881	8.5071	8.37781	8.33848	9.17904	9.24247	9.02672	7.59381	7.63608	7.69272	8.76799	8.71404	8.85016
LOC102630458	8.1407	8.31131	8.27301	8.15057	8.15038	8.31386	8.31914	8.47432	8.56641	8.67745	8.14297	8.15329	8.04865	7.57664	8.02619	8.00368	8.00116	7.95485	7.65441	8.17142	8.02949	8.27571	7.8903	7.70508	8.17196	8.18736	8.2277	8.09167	8.23346	8.17018	8.26846
LOC102618380	8.13856	7.03807	7.09732	6.96453	7.07578	6.93769	7.11658	6.89905	6.56063	6.62826	7.24042	7.26719	7.14563	9.9665	9.85777	9.7711	9.54888	9.7504	9.78269	8.92793	8.6213	8.83582	8.88965	8.94083	9.12745	7.21128	7.39854	7.24159	8.8644	8.70196	8.74742
LOC102610113	8.13082	8.63737	8.44634	8.53327	8.62951	8.49199	8.54602	8.62183	8.69642	8.59556	8.50817	8.60804	8.64163	7.67027	7.79377	7.33553	7.01291	7.6985	7.42569	7.78609	8.05341	8.17992	7.66813	7.68467	7.97958	8.25451	8.25851	8.26005	8.04225	7.82882	8.03573
LOC102621708	8.13001	8.42735	8.55007	8.54741	8.29448	8.5477	8.57269	8.52441	8.62221	8.50361	8.53131	8.63638	8.58759	6.98749	7.09343	6.52498	6.78004	7.25401	7.07693	8.1977	7.54708	7.94908	8.09276	8.03824	8.16336	8.76242	8.87373	8.94498	8.38677	8.38689	8.4953
LOC102622145	8.12855	7.7965	8.09135	8.07453	7.97325	7.92531	7.92288	7.80762	7.75017	7.78744	8.23039	8.12856	8.1391	7.02343	8.0118	7.95965	7.57556	7.79707	7.82854	8.90019	8.9786	8.63373	8.30502	8.28181	8.12843	8.56708	8.56825	8.61299	8.3711	8.30938	8.37687
LOC102609379	8.12742	7.59067	7.53956	7.07273	7.19811	7.60123	7.72787	7.50435	7.31646	7.55465	7.85584	7.72868	7.8589	8.8038	8.23871	8.31454	9.16935	9.20359	9.28162	8.01024	7.98042	8.04422	8.80116	8.6354	8.6371	7.82344	7.65936	7.88781	8.90849	8.84431	9.02996
LOC102624989	8.12464	7.42684	7.79864	7.61035	7.55936	7.34864	7.66482	7.60531	7.65101	7.50936	7.92153	7.61932	7.74282	8.54418	8.05453	8.1545	9.13024	9.29918	9.06998	8.83889	9.00337	8.92942	8.16073	8.28859	8.43753	7.86871	7.74526	7.71907	8.42774	8.36151	8.24785
LOC102627883	8.12082	8.60488	8.74403	8.76058	8.65644	8.70054	8.54333	8.63709	8.58118	8.57861	8.5765	8.67447	8.63573	7.64743	7.06585	6.88024	7.32149	7.28831	7.15375	8.31038	8.18194	8.14131	7.42132	7.73515	7.75755	8.38009	8.36381	8.5025	7.82943	7.91507	8.03573
LOC102577976	8.11818	8.58558	7.85374	8.11937	8.18778	8.71521	8.64484	7.83055	7.85109	7.81252	8.31282	8.25277	8.29336	8.40129	8.37979	8.20566	8.36352	8.05784	8.57887	8.37514	8.38411	8.54778	7.8438	7.46302	7.58795	7.90594	7.82634	7.70407	7.86715	7.80643	7.78695
LOC102624405	8.11808	8.48502	8.72116	8.71539	8.56844	8.51453	8.41363	8.68191	8.70319	8.84681	8.76071	8.71158	8.8726	7.09271	7.8595	7.56834	7.51612	7.28831	7.57283	7.7774	8.05341	7.81815	7.49839	7.51016	7.69924	8.46191	8.2251	8.32029	7.88932	7.78369	7.61248
LOC102626248	8.11727	7.41439	7.40667	7.68043	7.2835	7.62214	7.56209	7.27839	6.92712	7.1903	7.26823	7.29413	7.49135	8.62825	7.9528	8.7007	9.35044	9.08178	9.09941	9.25018	9.15478	9.18612	8.78894	8.65126	8.7902	7.55599	7.53902	7.55326	8.53005	8.57966	8.70645
LOC102606946	8.11581	8.23197	8.41819	8.71121	8.55133	8.16505	8.21803	8.22024	8.42896	8.39438	8.51978	8.53463	8.54096	6.66242	6.61139	6.67773	6.50222	7.14595	6.17482	8.70788	8.63193	8.39208	8.45176	8.28181	8.27935	8.96684	8.99152	9.10907	8.23923	8.46043	8.25303
LOC102607336	8.11528	8.14048	7.47855	7.68896	7.57073	7.97085	7.98377	7.67875	7.44041	7.81252	7.54325	7.80559	7.54275	8.69661	8.99866	8.61814	8.29443	8.42451	7.87466	8.6941	8.53898	8.59425	8.17018	7.99747	8.12843	7.69783	7.76685	7.58225	8.78779	8.91578	9.02087
LOC102606939	8.11256	8.63201	8.55007	8.40977	8.09634	8.62485	8.71595	8.67559	8.47185	8.51893	8.15791	8.08808	8.16393	8.02954	7.93766	7.56834	7.32149	7.14595	7.45634	7.75102	8.10773	8.03582	7.87882	7.78391	8.0466	8.23069	8.20941	8.08879	8.18649	8.16432	8.3286
LOC102578038	8.1106	7.83903	7.95241	7.8648	7.90303	7.84308	7.83749	7.83433	7.73264	7.84528	7.95613	7.89629	7.83848	8.71869	8.85297	8.59913	8.55291	8.79026	8.76179	7.92628	7.81303	7.91287	8.39645	8.39288	8.1547	7.91261	7.87022	7.86102	8.07486	8.22748	8.15678
EXP2	8.10682	7.92927	7.7671	7.98043	8.02375	8.04242	7.89357	8.33159	8.26793	8.35794	7.88007	7.63345	7.84872	7.64743	7.57644	8.10147	8.04388	8.05784	8.16182	7.98027	8.27982	7.8376	8.36387	8.51923	8.51395	8.29844	8.20415	8.15645	8.48709	8.48884	8.52986
LOC102622739	8.10202	8.06286	8.33887	8.2747	8.63494	7.9337	7.95567	8.15209	8.15403	8.15072	8.50428	8.40058	8.28584	8.34561	8.28729	8.65542	8.39686	8.2087	8.44771	8.18462	8.39038	8.22492	7.51332	8.03018	7.68729	7.77303	7.87686	7.8644	7.58875	7.36046	7.37647
LOC102610628	8.10163	7.88486	7.7798	7.63703	8.032	8.054	7.96376	7.92235	7.80151	7.83716	7.83119	7.74179	7.58627	8.09854	8.48766	8.33766	8.24035	8.2265	8.38536	8.53313	8.61059	8.51796	8.03184	8.2051	8.20586	8.28309	8.19356	8.04185	8.22767	8.12867	8.22165
LOC102623772	8.1003	8.01832	7.83561	7.89459	7.92091	8.01895	7.77915	7.72436	7.67415	7.84933	8.19219	8.21568	8.27828	7.64743	7.55676	7.91424	8.74639	8.72915	8.68621	7.97268	8.02949	8.1646	8.45176	8.43012	8.55398	8.45736	8.44865	8.41081	7.73466	7.98984	7.68328
LOC102619732	8.10016	8.31466	8.50106	8.28599	8.32836	8.15432	8.19418	8.15209	8.23095	8.1767	8.33928	8.42921	8.40868	7.95708	7.43268	7.97448	7.63266	7.67277	7.19068	8.34606	8.50468	8.14131	8.07274	7.98083	8.13724	8.33116	8.20151	8.17288	8.04225	7.8214	7.87697
LOC102612359	8.0983	7.48155	7.73484	7.93098	7.95601	7.48045	7.63476	7.92591	7.99771	8.08707	8.15295	8.03051	7.7483	8.33135	8.72657	8.23058	8.18417	8.62566	8.44771	8.5987	8.52193	8.49976	8.01095	8.14663	8.24715	8.18461	8.24575	8.18913	7.68483	7.96983	7.94258
LOC102617541	8.09799	7.87126	7.77346	7.8723	8.23856	7.86518	7.93115	8.12143	8.06928	8.04185	7.97875	8.17278	8.16393	7.95708	8.43473	8.0464	7.60439	7.9115	7.98389	8.12424	8.01332	8.28282	8.31357	7.99747	8.19746	8.58805	8.54344	8.55358	7.97474	8.31996	7.99301
LOC102625852	8.09662	7.9205	8.3216	8.45045	7.7414	8.18627	8.04218	8.12762	7.9224	7.98417	8.46476	8.59003	8.59978	7.5022	7.51657	7.52871	7.68758	7.14595	6.9098	8.57383	8.60521	8.62256	7.95736	8.26816	8.00869	8.62506	8.56003	8.65843	7.93976	8.07971	8.35776
LOC102617716	8.09419	8.30121	8.55007	8.75653	8.60207	8.26815	8.25801	8.33427	8.34782	8.38326	8.47275	8.35439	8.40868	7.80022	7.3664	7.92954	7.17544	7.6985	7.36236	8.29829	8.52764	8.17992	7.97903	7.92974	7.69924	7.98715	7.97906	8.1117	7.85218	7.96309	7.94898
LOC102609333	8.0932	8.68219	8.71456	8.63825	8.74941	8.62743	8.88507	8.70897	8.81984	8.7376	9.08125	9.11562	9.0159	6.8341	6.94993	6.60337	6.92422	6.37289	6.38061	7.79472	7.92963	7.79844	7.81998	7.80297	7.85692	8.5797	8.45974	8.67774	7.9885	8.03547	8.21104
LOC102612408	8.09312	7.80129	7.82951	7.98043	7.84803	7.94204	7.80637	7.77646	7.62274	7.78744	8.0816	8.13354	7.95215	8.48098	7.81048	8.16746	8.4925	8.52859	8.1431	8.1581	8.1674	8.18752	8.36387	8.43012	8.41597	8.09073	8.11996	8.1117	8.08129	8.19337	8.28879
LOC102618248	8.09169	8.31466	8.28197	8.26903	8.2807	8.31386	8.24812	8.27699	8.29505	8.3636	8.34799	8.44131	8.49276	8.18039	8.2138	7.94467	8.14546	7.95485	7.85178	7.67823	7.96369	7.53811	7.913	7.84034	7.62601	8.38249	8.17214	8.27535	7.65926	7.65593	7.8292
LOC102617198	8.09107	8.58558	8.64685	8.66009	8.71908	8.70544	8.76533	8.41992	8.51094	8.41089	8.62749	8.33723	8.6298	6.61611	5.88229	5.99562	6.72859	7.25401	7.36236	8.13788	8.21767	8.17992	8.13199	7.964	8.18051	8.66509	8.68815	8.74522	8.35526	8.31996	8.28879
LOC102608967	8.0901	8.66127	9.08067	9.08192	8.86473	8.42811	8.40178	8.67559	8.73875	8.87882	8.95859	8.88404	8.77389	6.98749	7.03773	7.001	6.87774	6.94565	6.38061	8.72153	8.87054	8.81635	7.51332	7.71517	7.46734	8.35338	8.30353	8.1117	7.53352	7.33982	7.29842
LOC102622465	8.08965	8.31801	8.51632	8.3248	8.13515	8.03853	8.16994	8.35023	8.25877	8.4054	8.24446	8.2619	8.22814	7.67027	7.47524	7.42459	7.66038	7.41787	7.29612	8.51757	8.68394	8.46892	7.9017	7.69491	7.84621	8.439	8.35433	8.28545	7.93976	8.20483	8.15678
LOC102624717	8.08769	8.34449	8.73753	8.57986	8.66176	8.26815	8.18384	8.2489	8.2247	8.19589	8.49254	8.49261	8.33769	7.60062	6.61139	7.54866	7.91172	7.02913	7.62772	8.26138	8.49889	8.26138	7.77112	7.98918	7.93984	8.36315	8.408	8.21051	8.10674	8.00957	7.71367
LOC102614503	8.08458	8.33792	8.1166	8.22281	7.92091	8.15791	8.15236	8.32084	8.26183	8.21168	8.25377	8.27097	8.22421	7.67027	7.5368	7.48796	7.60439	7.82069	7.36236	8.42605	8.30661	8.21007	8.1889	8.06217	8.00869	8.34601	8.32552	8.45402	8.18649	8.02904	8.05958
LOC102630818	8.08414	8.3897	8.50489	8.55675	8.32836	8.4633	8.45148	8.49839	8.36214	8.35794	8.67674	8.77032	8.86252	7.60062	6.88828	7.001	7.28634	7.10805	7.26182	8.01763	8.03751	7.69561	7.83194	7.79347	7.94988	8.75687	8.54136	8.66618	7.83705	8.02258	8.00534
LOC102621788	8.08411	7.56274	7.66125	7.66323	8.02375	7.66811	7.59369	7.90085	7.56943	7.84528	7.79978	7.94243	7.78612	8.53176	7.89127	8.50015	8.25861	8.409	8.47791	8.36937	8.31323	8.41815	8.27904	8.2051	8.40871	8.27017	8.18289	8.3519	8.29565	8.17601	8.1678
LOC102620217	8.08302	8.38333	8.19456	8.44543	8.19514	8.5477	8.57533	8.4174	8.55648	8.58347	8.15791	8.30668	8.2515	7.19077	6.82388	6.52498	6.92422	7.25401	7.19068	8.08957	7.99697	8.26856	8.07274	7.95551	8.07439	8.55007	8.50327	8.49816	8.59893	8.83328	8.52559
LOC102615241	8.08199	8.29103	8.43835	8.15673	8.11199	8.25147	8.15589	8.15815	8.07972	8.19589	8.29039	8.17761	8.30458	7.95708	7.65258	8.0879	7.97932	8.03782	7.60054	8.49655	8.51046	8.4875	7.75864	7.76461	7.68729	8.09073	7.92887	8.00256	7.93266	7.94953	7.92321
LOC102627162	8.08049	8.52898	8.6811	8.62053	8.6985	8.55043	8.5325	8.38421	8.49803	8.49331	8.6131	8.46521	8.62086	6.95065	6.9798	6.91139	7.13649	7.47853	7.26182	8.17803	8.44565	8.03582	7.4054	7.76461	7.57503	8.31615	8.38956	8.24976	8.40227	8.26628	7.98057
LOC102615654	8.07568	8.22486	8.28643	8.26333	8.43795	8.16861	8.18038	8.0901	8.1994	8.36077	8.69393	8.37136	8.39126	7.15882	6.75647	7.05779	7.42209	6.76261	7.39437	8.49655	8.9786	8.65032	8.10267	7.964	8.30304	8.40867	8.27367	8.38283	8.23346	8.31996	7.93615
LOC102615854	8.07384	8.24257	8.51632	8.68161	8.66176	8.23799	8.34721	8.24606	8.1962	8.1276	8.81514	8.81441	8.73021	6.79305	7.22394	6.71352	6.30558	6.76261	7.15375	8.30434	8.14531	8.35882	8.10267	8.05424	8.146	8.79526	8.86208	8.88641	7.87458	8.1105	8.00534
LOC102629741	8.07298	7.83437	7.78611	7.96648	7.77127	7.66308	7.76071	8.00194	7.95678	7.94313	7.84972	7.75478	7.85382	8.79343	9.32378	9.20683	8.68023	8.71662	8.774	7.82032	7.44227	7.69561	8.20739	8.10885	8.20586	8.07892	7.81602	7.67361	7.95385	7.61356	7.93615
LOC102614048	8.07154	8.11763	8.43835	8.34651	8.11975	8.13626	8.36258	8.34493	8.42078	8.46196	8.15295	8.48483	8.40868	7.47651	7.70715	8.06037	7.68758	7.41787	7.68061	8.10354	8.5162	8.4374	7.95736	7.9035	7.54885	8.07595	7.90958	8.08301	8.1193	7.90807	7.75808
LOC102611008	8.06914	8.5462	8.32594	8.33026	8.15794	8.53673	8.53793	7.56029	7.77607	7.64117	8.16779	8.20152	8.21235	8.19621	7.84334	8.12823	8.06478	7.84393	8.49277	7.72415	7.48979	7.67414	7.79575	7.67436	7.58795	8.1568	7.96978	8.00562	8.31215	8.47943	8.64076
LOC102608338	8.06631	8.43353	8.63641	8.44543	8.23856	8.5613	8.48556	8.43496	8.25877	8.32637	8.63106	8.68808	8.65045	6.56826	6.64905	7.001	6.82972	7.25401	6.99578	8.16477	8.18916	8.21007	7.98975	8.0779	8.146	8.52636	8.65765	8.62697	8.0619	8.06092	8.18958
LOC102612075	8.06274	7.48155	7.71514	7.22118	7.5479	7.48617	7.25474	7.83433	7.76317	7.84123	7.60997	7.77404	7.93301	8.58081	8.5685	8.43733	8.62502	8.42451	8.28647	7.98782	8.04548	7.8851	8.69383	8.50184	8.75055	8.04291	8.21989	8.16469	8.31215	8.45565	8.4373
LOC102615670	8.06222	8.06286	8.32594	8.2747	8.5398	8.04242	8.09832	7.94354	8.13414	8.06638	8.2351	8.05696	8.2515	7.3407	7.47524	6.78253	7.54615	7.72378	7.51576	8.48593	8.43355	8.29694	7.98975	8.275	7.98935	8.53503	8.50755	8.68158	8.02233	8.2162	8.01757
LOC102612197	8.06201	8.62932	8.13649	8.44039	8.61311	8.64287	8.6991	8.42244	8.38756	8.52905	8.55031	8.68808	8.66212	7.91943	7.68919	6.91139	7.38933	7.06913	7.29612	7.61137	7.62364	7.59636	7.8903	7.8124	7.86755	8.32867	8.25342	8.36387	7.77491	7.95633	8.10614
LOC102609148	8.06163	7.9766	7.93548	7.89459	8.15794	8.04242	7.83749	8.07418	8.10719	8.10748	7.86193	8.10846	8.08377	7.39657	7.65258	7.71679	7.88847	7.61989	8.02537	8.42605	8.41521	8.20259	8.09276	8.14663	8.19746	8.44131	8.3965	8.47184	8.23346	8.07971	8.25819
LOC102624971	8.0581	8.30121	8.24122	8.48023	8.25978	8.32665	8.31283	8.05483	8.26183	8.05241	8.53131	8.63989	8.48293	6.79305	7.34361	7.28885	6.92422	7.35454	7.22669	8.01763	8.23868	8.10165	8.06262	7.92974	8.02777	8.67297	8.67679	8.76522	7.94682	8.15844	8.26846
LOC102629481	8.05571	8.11378	8.05524	7.89459	8.13515	8.12165	8.2214	7.83055	7.97925	7.92409	8.13292	8.10846	8.06192	7.69276	7.93766	8.56035	7.74048	7.93334	8.08544	8.08957	8.1304	8.05256	7.9464	7.92104	8.02777	8.32867	8.13664	8.17015	8.11304	8.04188	8.18417
LOC102612629	8.04753	8.05887	8.28643	8.29718	7.96465	8.03464	7.98377	7.82675	7.7458	7.97679	8.18734	8.07778	8.11807	7.62421	7.87547	7.62581	7.84081	7.565	7.62772	8.39231	8.33291	8.34529	7.98975	8.04626	7.98935	8.26236	8.36381	8.39689	8.08129	8.2608	8.24785
LOC102608370	8.04432	8.10219	8.16581	8.36791	8.42549	8.15791	7.98377	8.19984	8.3246	8.24889	8.23979	8.33723	8.19639	7.7149	7.59585	8.0879	8.02268	7.74863	8.10491	8.2676	8.34588	8.44375	7.46805	7.75485	7.72285	7.88914	7.96356	7.78468	8.04883	7.82882	7.78695
LOC102623639	8.04369	8.25659	8.14633	8.04827	8.09634	8.30095	8.21126	7.96097	8.07972	7.94691	8.37382	8.30227	8.30085	7.91943	7.9528	7.58775	7.66038	7.38655	7.94119	7.93412	7.78473	7.89441	8.20739	7.97244	8.19746	8.30352	8.42847	8.42688	8.01562	7.85815	7.81525
LOC102618746	8.03726	8.41178	8.34315	8.48513	8.51648	8.59342	8.56474	8.21444	8.36214	8.26714	8.36527	8.55334	8.41559	7.64743	7.43268	7.68108	7.74048	7.565	8.06569	7.74212	7.41791	7.58489	7.83194	7.76461	7.88858	7.97446	8.12832	8.09742	7.7907	7.82882	7.84301
LOC102625689	8.03487	8.1291	8.23662	8.09392	7.81016	8.11797	8.11293	8.36862	8.23095	8.14415	8.40756	8.35012	8.43612	8.02954	8.14956	8.0879	7.86484	7.59271	7.32962	7.94967	8.10009	7.96685	7.85557	7.79347	7.85692	8.33116	8.30353	8.13425	7.55217	7.80643	7.90357
LOC102618530	8.03138	8.47307	8.45032	8.37849	8.25978	8.4633	8.49674	8.35814	8.32753	8.31179	8.59125	8.48483	8.49602	6.95065	7.61501	7.92954	7.57556	7.50793	7.51576	7.69678	7.92099	8.14912	7.59981	7.77429	7.61343	8.11116	7.99745	7.98406	8.00212	8.00302	7.90357
LOC102631300	8.03066	8.2213	8.41412	8.46045	8.13515	8.14351	8.20104	8.29359	8.1962	8.3494	8.32611	8.44532	8.27448	7.3407	8.29918	7.38075	7.05529	7.38655	7.70634	8.2922	8.29996	8.17228	7.65472	7.86775	7.60074	8.20919	8.1504	8.36149	7.82177	8.00302	7.85669
LOC102615191	8.03065	7.70749	7.85374	7.74726	7.66921	7.87827	7.9062	7.74864	7.88322	7.88916	7.92153	7.8786	8.04865	8.02954	7.45412	8.00368	7.76623	8.01752	7.75647	8.03959	8.37148	8.10967	8.25258	8.17616	8.58652	8.69053	8.62453	8.63094	8.15634	8.12867	7.99301
LOC102626375	8.02752	8.27735	7.79864	7.95238	8.01546	8.44288	8.47429	8.23177	8.24029	8.2941	8.31726	8.03584	8.03076	7.02343	6.68575	7.001	7.17544	7.86681	7.57283	7.59169	7.70643	7.71677	8.25258	8.28181	8.25527	8.42974	8.26611	8.617	8.80733	8.67749	8.78725
LOC102609978	8.02698	7.89833	7.78611	7.96648	7.912	7.81157	7.88082	7.13224	7.10794	7.13836	8.08681	8.11855	8.16803	8.74044	8.49801	8.85287	8.36352	8.43984	8.4012	8.85549	8.86154	8.84546	7.9017	7.99747	7.75755	7.91261	7.94474	7.85085	7.55217	7.49722	7.5295
LOC102624350	8.02666	7.3635	7.37353	7.50807	7.33774	7.49186	7.38684	6.94179	6.97263	7.24658	7.39977	7.40538	7.38974	9.21455	8.95422	9.14264	8.89381	9.25651	8.902	8.04684	8.01332	7.98441	8.39645	8.7029	8.89263	7.49953	7.53484	7.23639	8.78779	8.76137	8.76203
LOC102618350	8.026	8.35755	7.9966	8.13817	7.95601	8.22438	8.01521	8.05483	8.20894	8.05241	8.2351	8.15329	8.14326	7.80022	8.10959	8.06037	7.51612	8.2265	8.12413	8.10354	8.09242	8.00175	7.95736	7.80297	8.146	8.03682	7.97906	7.93674	7.94682	7.41081	7.99301
LOC102619363	8.02353	8.21413	8.47786	8.49002	8.25978	8.36748	8.3503	8.38162	8.38476	8.41089	8.41172	8.48483	8.55667	7.3689	6.00355	7.13899	6.72859	6.76261	6.77038	8.52277	8.46956	8.37221	7.74605	7.9035	7.95985	8.67493	8.60468	8.81841	8.03564	8.06092	7.9743
LOC102608979	8.0197	8.8987	8.19456	8.62498	8.59652	8.71521	8.65984	8.67559	8.54146	8.65914	8.11772	8.22504	8.17619	7.05848	7.34361	7.11243	7.25031	7.21888	6.95343	8.19117	7.92099	7.95799	7.4833	7.79347	7.74608	8.02148	8.00049	8.10601	8.21017	7.94271	8.19498
LOC102623501	8.01966	7.8667	7.92979	8.18714	8.06453	7.95446	8.01521	7.81146	7.77607	7.85336	7.89204	7.9481	8.06632	8.22736	8.2138	8.50015	8.34656	8.54286	8.50748	8.06836	8.1304	7.93109	7.86724	8.05424	8.11956	7.53885	7.74163	7.79886	7.94682	7.9832	7.70613
LOC102616672	8.01961	8.59664	7.99115	7.98736	8.07255	8.5667	8.72311	8.61304	8.51863	8.56638	8.03379	8.05696	8.10102	7.3689	6.9798	7.50848	7.54615	7.50793	7.94119	7.3436	7.39313	7.51414	7.86724	7.964	7.73451	7.99345	8.19621	8.24199	8.50634	8.36662	8.78725
LOC102607748	8.01455	7.81082	7.91259	7.55546	7.5932	7.92109	7.85498	7.4009	7.46184	7.35295	7.93893	7.75478	7.79144	8.0471	7.68919	7.94467	8.74639	8.89412	8.79814	8.01763	7.98042	8.13347	8.27027	8.38658	8.44465	8.06103	7.93524	7.98095	8.36056	8.07348	8.32369
LOC102629336	8.0125	8.4055	8.42629	8.52853	8.40022	8.44874	8.4283	8.37903	8.41254	8.41089	8.50817	8.47702	8.55667	6.24213	6.00355	5.99562	7.09646	6.81059	6.72074	8.52277	8.57798	8.55954	7.75864	7.87677	8.23077	8.4505	8.67489	8.52613	8.18649	8.4019	8.35776
LOC102612948	8.01026	8.58281	8.16581	8.24031	8.032	8.75125	8.74203	8.38936	8.52882	8.59315	8.41587	8.29784	8.35936	6.56826	6.72154	7.08537	7.51612	7.25401	6.56067	8.74844	8.87054	8.66127	7.61374	7.56699	7.35096	8.38729	8.39419	8.33496	8.02233	7.68894	7.86348
LOC102616152	8.00896	7.56274	7.61946	8.02152	7.76139	7.55847	7.42246	7.64896	7.45116	7.56452	7.6668	7.80559	7.49788	8.49384	8.64505	8.94607	8.72029	8.54286	8.74946	7.67823	7.98042	8.10967	8.39645	8.60315	8.44465	7.85147	7.85686	7.90431	7.94682	7.90807	7.91015
LOC107177532	8.00886	7.00525	6.94777	7.35577	6.8518	6.99493	7.15238	7.49002	7.30464	7.45201	7.26823	7.12438	7.0243	8.7512	8.47723	8.80391	8.84632	8.87167	8.76179	7.75102	7.44227	7.54995	9.25652	9.21428	9.4403	8.30859	8.31823	8.38518	8.58088	8.72999	8.805
LOC102631171	8.00705	8.41178	8.25038	8.22281	8.2807	8.34878	8.2613	8.27699	8.38756	8.30592	8.2722	8.22037	8.05751	7.90024	7.81048	7.95965	7.63266	7.14595	7.94119	8.27995	8.37148	8.47514	7.2357	7.51016	7.33573	7.92585	7.85013	7.70783	8.12554	7.94953	7.75808
LOC102621509	8.00567	8.34449	8.03948	8.18714	8.43173	8.26483	8.15589	8.0901	8.00503	8.0629	8.22094	7.82419	8.17619	6.56826	6.06055	6.60337	7.32149	7.14595	7.03692	8.52796	8.45766	8.37887	8.07274	8.17616	8.03721	8.7401	8.74002	8.71188	8.61676	8.53041	8.64076
LOC102621444	8.00227	7.96811	8.1166	8.12567	8.01546	8.13262	7.99169	8.24036	8.29206	8.0169	8.38657	8.23897	8.1557	6.874	7.34361	6.94188	7.45412	7.10805	7.29612	7.95738	7.95525	7.92201	8.20739	8.15407	8.22252	8.81319	8.68815	8.77602	8.27334	8.15253	8.24785
LOC102607887	7.99263	8.73068	8.22738	8.08102	8.17294	8.63517	8.65984	8.54304	8.41529	8.53157	8.18734	8.21098	8.10102	7.02343	7.27301	6.64103	7.09646	7.06913	7.22669	7.83714	8.01332	7.76835	7.69457	7.89464	7.94988	8.51326	8.34479	8.45626	8.00889	8.30938	8.1623
LOC102607483	7.98946	8.62662	8.43434	8.34651	8.10419	8.77479	8.53793	8.61524	8.69868	8.50618	8.42001	8.59003	8.53462	6.95065	7.47524	7.16507	7.17544	7.02913	6.81836	7.70596	7.92099	7.80833	7.5281	7.5781	7.48125	8.17355	8.33036	8.26005	8.00889	7.90105	8.18417
LOC102609276	7.98895	7.68176	7.55442	7.66323	7.92091	7.82064	7.94346	7.23321	7.31646	7.01418	7.72816	7.86669	7.43805	7.19077	6.45007	7.05779	9.0695	8.79026	9.02979	7.51015	8.02949	7.56169	9.17435	9.05253	9.11857	8.12558	8.14491	8.13145	8.75598	8.67749	8.61685
LOC102618768	7.98542	6.77152	6.05798	5.91776	6.49403	6.9625	7.04981	6.54882	6.53052	6.67458	6.55936	6.4473	6.64371	10.3422	10.4629	10.5812	10.0719	9.85707	10.032	7.74212	7.39313	7.92201	8.90105	8.95368	9.00281	8.51764	8.47294	8.47626	8.08769	8.15844	7.9297
LOC102611281	7.98434	8.29782	8.29087	8.29159	8.25274	8.43403	8.43704	7.91164	8.00503	7.98049	8.34799	8.29784	8.27448	7.52744	7.9528	8.0323	8.00116	7.06913	6.95343	7.91048	7.84992	7.94011	7.9017	7.964	7.63847	8.13701	8.27116	8.28041	7.70163	8.02258	7.5549
LOC102626673	7.98351	7.90724	7.66125	7.64582	7.97325	7.96268	7.99564	8.00194	8.07625	7.97679	7.59541	7.5465	7.56156	7.88078	7.74242	7.42459	7.91172	8.17244	7.94119	8.2676	8.21059	8.41815	8.17957	8.31537	8.23898	7.79485	7.67467	7.71533	8.62118	8.55748	8.53413
LOC102625494	7.98348	7.94666	7.55442	7.64582	7.65859	8.11797	7.84626	6.9488	6.86412	6.79688	8.11261	7.77404	7.79144	9.46372	9.31209	9.52647	9.14993	9.20359	9.38083	8.13788	8.33291	8.01889	7.65472	7.69491	7.49503	7.69397	7.75249	7.43564	7.44649	7.20936	7.53802
LOC102622899	7.98039	7.80606	7.79864	7.85725	7.58201	7.77468	7.66482	7.97818	7.84294	7.89308	8.09201	8.07778	8.03973	8.27284	8.2753	8.10147	7.93461	8.13524	8.19855	7.91048	8.02143	8.00175	7.97903	8.28181	8.07439	8.06701	8.00352	7.85425	8.10042	7.84356	7.94898
LOC102611919	7.9793	8.40865	8.61884	8.48023	8.35491	8.39811	8.3988	8.78137	8.84657	8.75279	8.75089	8.57912	8.58759	6.874	7.61501	7.05779	7.57556	7.14595	6.99578	7.51015	7.96369	7.56169	7.45264	7.48678	7.49503	8.10244	8.15859	8.04185	7.85218	7.74496	7.78695
LOC102616188	7.97846	8.05486	7.96914	7.96648	7.95601	8.12165	8.21126	7.48038	7.5192	7.41974	8.03379	7.89042	8.02173	8.35973	7.92236	7.97448	8.10568	8.05784	8.12413	8.55363	8.75373	8.31786	7.85557	7.83109	7.76894	7.92585	7.96978	7.91085	7.76695	7.58754	7.92321
LOC102617955	7.97451	8.73068	7.78611	7.66323	7.6479	8.6556	8.5674	7.83433	7.75885	7.95819	7.97313	7.97054	8.08811	9.29024	9.15735	9.1622	8.25861	8.3289	8.12413	7.37848	7.08809	7.48976	7.45264	7.08126	6.9521	6.72752	6.56754	6.51445	9.00977	8.96715	9.05093
LOC102628699	7.97178	9.18542	8.45824	8.51421	8.47473	9.12173	9.18729	8.99773	8.84453	8.94834	8.40339	8.44532	8.33769	6.24213	6.31602	6.48412	6.82972	5.83727	6.31522	7.30785	7.51298	7.29249	7.4833	7.5781	7.8136	8.40394	8.48384	8.38283	8.79955	8.53496	8.61685
LOC102624008	7.9707	8.54905	8.40185	8.38899	8.43173	8.564	8.5806	8.41487	8.38756	8.21168	8.36955	8.59726	8.42931	7.64743	7.55676	7.71679	7.51612	7.72378	7.48636	7.54127	7.38057	7.40105	7.37301	7.51016	7.60074	7.91261	7.93841	7.91411	7.97474	7.73709	7.86348
LOC102612329	7.9671	7.95528	8.38532	8.2747	8.49873	8.12165	8.03069	8.17018	8.28306	8.32347	8.30836	8.43326	8.35577	6.17981	6.91944	6.74844	7.51612	7.10805	7.32962	8.8841	8.98276	8.6883	7.79575	7.71517	7.73451	8.27276	8.28119	8.28797	7.89664	7.87976	7.65224
LOC102616168	7.96602	8.18878	8.20872	8.39942	8.6881	8.19676	8.23148	8.43994	8.36498	8.37206	8.34799	8.31548	8.23206	6.30186	6.61139	6.30805	6.30558	6.94565	6.50311	8.08957	8.32638	8.28282	7.80792	7.93838	8.09263	8.85013	8.7936	8.7305	8.38157	8.4019	8.32369
LOC102607193	7.96473	8.64005	8.30412	8.28035	8.23856	8.5613	8.56208	8.24606	8.28607	8.21168	8.37382	8.42516	8.39126	7.09271	6.9798	6.94188	6.37414	6.66158	6.81836	8.01024	7.99697	7.96685	7.77112	7.98918	7.95985	8.51107	8.53298	8.65648	8.00212	8.18182	7.9743
LOC102619896	7.9643	7.86213	7.33101	7.58317	7.47717	7.85638	7.77915	7.72844	7.53445	7.52462	7.75461	7.6264	7.56778	8.27284	8.28729	8.23058	8.53804	8.71662	8.43238	7.73317	7.56937	7.9931	8.45949	8.48424	8.46579	7.72081	7.67847	7.69651	8.39195	8.30938	8.32369
LOC102617031	7.96335	8.23551	8.3216	8.13193	8.15038	8.37674	8.40771	8.38936	8.33335	8.40815	8.4807	8.39229	8.24375	7.3407	7.32046	7.2406	6.87774	6.94565	7.03692	7.862	7.84992	7.81815	7.59981	7.94697	7.76894	8.45508	8.50755	8.48944	8.20428	7.91507	7.84987
LOC102614811	7.96249	7.87126	7.68169	7.84967	7.66921	7.60123	7.75607	7.76857	7.4882	7.65047	7.55082	7.50098	7.77541	8.85455	8.52864	8.80391	8.58219	8.61219	8.74946	8.72153	8.85701	8.62815	7.5281	7.5558	7.17386	7.40813	7.34212	7.46262	8.24497	7.82882	7.8292
LOC102628695	7.96029	8.54048	8.49722	8.49974	8.2807	8.57745	8.59628	8.72334	8.71216	8.56146	8.66633	8.61518	8.67081	7.28258	6.49212	6.74844	6.78004	6.85703	6.81836	7.31987	7.50143	7.59636	7.85557	7.80297	7.50867	8.58597	8.46635	8.55149	8.10674	7.87976	7.71367
LOC102619605	7.9591	7.57956	7.58369	7.55546	7.6479	7.60123	7.76534	7.64896	7.56449	7.46261	7.63155	7.78674	7.85382	8.7512	8.65433	8.86882	8.65289	8.69121	8.62006	7.62112	7.64479	7.67414	8.04218	8.15407	8.16336	7.72081	7.73068	7.44468	8.31215	8.09211	8.25303
LOC102625613	7.95821	7.87126	8.53517	8.39422	8.39383	7.91263	7.78372	7.88997	8.13414	8.06638	8.06055	7.98714	8.18834	7.69276	8.05453	7.91424	7.32149	7.50793	7.39437	9.01179	9.35412	9.14769	7.4833	7.43886	7.27314	7.84451	7.79865	7.79533	7.67636	7.36046	7.4595
LOC102616579	7.95663	6.21952	7.01377	6.80113	6.99369	6.63225	6.578	6.40346	6.28808	6.51062	7.08231	7.29413	7.16216	9.46372	9.22749	9.28026	9.66974	9.73183	9.83612	8.85136	8.78264	8.77155	8.71981	8.43012	8.98339	7.58966	7.68227	7.55326	8.47736	8.42658	8.24265
LOC102629227	7.95659	7.87581	7.98019	8.15673	7.97325	7.89556	7.96778	7.9575	8.01956	7.75332	8.04456	7.89629	7.88403	7.77936	8.08232	7.64447	7.48545	7.47853	7.82854	8.47522	8.69918	8.68294	7.61374	7.84953	7.80256	8.09366	8.24831	8.02687	7.76695	7.86539	7.87024
LOC102629518	7.95397	7.81556	7.68845	7.61035	7.32437	7.84308	7.83749	7.39065	7.4458	7.31836	7.44108	7.73525	7.54275	7.86106	8.0118	7.71679	9.10019	8.84888	9.06998	7.75987	7.7363	7.65234	8.32208	8.51923	8.59933	7.67056	7.63999	7.69651	8.41251	8.54401	8.46436
LOC102624239	7.95384	8.10607	8.13649	8.39422	8.50467	8.12532	8.12379	8.10271	8.00503	8.21795	8.24446	8.1385	7.98967	7.15882	7.89127	7.52871	7.54615	7.3218	7.39437	8.35193	8.56139	8.26138	7.45264	7.84034	7.61343	7.87214	8.08886	8.00256	7.70996	7.95633	7.9743
LOC102625882	7.95287	8.43968	8.25493	8.1067	8.52819	8.4633	8.43122	8.13684	8.14743	8.02049	8.37382	8.3329	8.41214	6.91283	7.12049	7.31238	6.82972	7.14595	7.26182	7.62112	7.60218	7.61901	8.14163	7.964	8.07439	8.40158	8.3109	8.32029	7.91836	8.17601	8.20571
LOC102630441	7.95177	7.62348	7.88934	7.82667	8.2807	7.74639	7.6195	7.53724	7.91076	7.77474	8.02838	7.80559	7.95215	7.5022	6.82388	7.58775	7.38933	7.21888	7.07693	8.41489	8.51046	8.33164	8.04218	8.22643	8.31085	8.88275	8.77241	8.86297	8.22186	8.28799	8.09464
LOC102622123	7.95169	8.38651	8.73101	8.67304	8.52819	8.43403	8.40771	8.78333	8.6598	8.68878	8.66633	8.44532	8.54726	6.24213	5.94419	5.74203	6.37414	6.30751	7.22669	8.30434	8.21059	8.18752	7.79575	7.99747	7.9093	8.54579	8.50327	8.58257	7.97474	7.91507	7.83612
LOC102624739	7.95124	7.53427	7.38189	7.58317	7.07578	7.80701	7.74204	7.48521	7.37976	7.40333	7.46531	7.49325	7.61657	8.27284	7.93766	8.01806	8.41325	8.54286	8.1803	8.37514	8.1674	8.34529	8.28775	8.54775	8.24715	7.95844	8.07162	8.13425	8.22767	8.61014	8.23219
LOC102624131	7.95074	7.08594	7.18588	7.12393	7.05973	6.9625	6.855	6.95577	6.8233	6.98507	7.17337	7.23047	7.19466	9.18313	9.02038	9.15571	9.28961	9.41235	9.36477	8.5071	8.1674	8.09358	8.606	8.73301	8.85039	7.25391	7.24802	7.17246	8.63873	8.6816	8.50836
LOC102617850	7.95017	8.45191	8.66065	8.69437	8.48678	8.4662	8.37172	8.49121	8.39872	8.30002	8.87666	8.73471	8.72187	7.12614	6.21919	6.10745	6.56223	7.02913	6.81836	8.23625	8.16008	8.14912	7.54273	8.03824	7.53558	8.34601	8.48167	8.36864	7.79853	7.64755	7.68328
LOC102623023	7.9498	7.78204	8.18026	8.2747	8.07255	7.68312	7.85932	7.9816	7.89114	7.96938	7.92735	8.09831	8.09243	7.19077	7.19877	7.52871	6.96925	7.47853	7.36236	8.38661	8.28656	8.49976	8.27904	8.09346	7.98935	8.50446	8.5182	8.37812	7.99533	8.04188	7.98057
LOC102631283	7.94898	7.98925	8.06045	7.81893	7.96465	7.92951	8.03453	7.57394	7.42957	7.76193	8.13292	8.3329	8.23206	7.3689	7.32046	7.42459	7.63266	7.59271	7.89718	8.05405	8.21059	8.00175	7.9464	8.26129	8.146	8.39445	8.36617	8.3567	8.11304	8.09211	8.0297
LOC102623212	7.94676	7.62348	7.93548	7.62819	7.92976	7.63248	7.81533	7.49959	7.66031	7.49395	7.9098	7.82419	7.70383	7.60062	6.85644	7.64447	7.84081	7.97604	7.91935	8.04684	7.81303	7.8851	8.40449	8.25439	8.5207	8.52419	8.408	8.71749	8.26771	8.37171	8.69508
LOC102618559	7.9456	7.43918	7.82339	7.79543	7.84803	7.23784	7.42246	7.42119	7.32818	7.45732	7.71475	7.84863	7.85382	8.96028	8.54871	8.57987	8.47699	8.75391	8.4012	8.51234	8.39663	8.07731	8.05244	8.10885	7.92974	7.72838	7.8229	7.64641	8.02233	7.59627	7.56327
LOC102615623	7.94452	8.87618	8.35593	8.538	8.21701	8.86308	8.85062	8.5079	8.45325	8.3494	8.6131	8.67789	8.58146	6.98749	6.72154	6.74844	7.01291	6.76261	7.22669	7.16864	7.41791	7.24958	7.55722	7.80297	7.86755	8.41572	8.34	8.39922	7.70996	8.1466	7.91669
LOC102612243	7.94402	8.19607	8.33887	8.2461	8.33505	8.14351	8.27435	8.26862	8.23407	8.18633	8.30389	8.34584	8.33405	7.19077	6.91944	7.05779	7.54615	7.14595	7.19068	8.22351	8.25253	7.98441	7.54273	7.87677	7.83542	8.22535	8.42168	8.20519	7.83705	7.91507	7.74343
LOC102616698	7.94365	8.55189	8.39773	8.39422	8.36147	8.38899	8.42538	8.27142	8.40149	8.24276	8.75089	8.60445	8.63869	7.19077	6.75647	7.16507	6.4396	6.85703	6.95343	7.64995	7.74611	7.85679	7.81998	7.71517	7.96975	8.31615	8.40111	8.36626	7.98163	7.91507	7.77979
LOC102610447	7.94297	8.07477	8.31725	8.46542	8.15794	7.99911	8.13815	8.24606	8.46391	8.35794	8.26761	8.35439	8.40173	6.874	6.91944	7.001	6.50222	6.71298	6.66933	8.53828	8.94062	8.35882	7.8438	7.84034	8.11064	8.36071	8.41713	8.26516	8.12554	7.81393	7.75078
LOC102607114	7.9427	8.37371	8.47786	8.49974	8.368	8.14712	8.34721	7.96443	8.00138	8.09049	8.34799	8.48483	8.35217	7.09271	7.79377	7.08537	6.37414	7.38655	6.61603	8.05405	8.0847	8.01034	7.87882	8.07005	7.86755	8.39683	8.5182	8.48944	7.73466	7.62214	7.75078
LOC102627186	7.94269	8.53186	8.68786	8.55675	8.13515	8.68074	8.64484	8.43994	8.45325	8.41089	8.65232	8.63287	8.77657	7.02343	6.11539	6.35412	6.78004	6.60828	6.8648	8.28609	8.00517	7.9931	7.49839	7.67436	7.76894	8.47548	8.34	8.42916	7.65926	7.86539	7.93615
LOC102622026	7.94015	8.47307	8.33457	8.34112	8.36147	8.68571	8.60147	8.75564	8.71216	8.71118	8.31282	8.42516	8.36294	6.70729	7.06585	7.13899	7.21336	7.28831	7.07693	7.3436	7.24865	7.33416	7.70761	7.82178	7.72285	8.09952	8.14491	8.18103	7.96085	8.04188	8.0297
LOC102609137	7.93923	8.21772	8.22738	8.21692	8.41291	8.20371	8.08356	8.03193	8.04464	8.1041	8.22567	8.19677	7.97571	6.98749	7.12049	6.8484	7.28634	7.53675	7.57283	8.34018	8.34588	8.21007	7.66813	7.65352	7.74608	8.09073	8.11716	8.22896	8.15634	8.2553	8.07136
LOC102627033	7.93914	7.70238	7.90101	8.19913	7.89401	7.83862	7.81086	7.72027	7.74143	7.77048	8.27677	8.07778	8.1053	7.3689	7.74242	7.6069	7.63266	7.38655	7.48636	7.99533	8.12288	8.19508	8.24366	8.15407	8.27935	8.47323	8.48601	8.3374	8.00212	7.84356	7.77979
LOC102614806	7.93775	7.26989	7.2693	7.32328	7.5479	7.44568	7.42831	7.49959	7.73704	7.66889	7.20249	7.48548	7.43125	9.0059	9.09732	9.14264	8.97332	8.95942	9.03994	7.38993	7.74611	7.57334	8.38025	8.41781	8.29518	7.95844	7.70481	7.83373	7.80632	7.65593	7.84301
LOC102630922	7.93556	8.27735	8.43032	8.3248	8.07255	8.32347	8.32856	8.27699	8.35928	8.49331	8.3349	8.51949	8.40521	6.8341	7.27301	7.05779	7.48545	7.06913	7.36236	8.11047	8.1304	7.92201	7.61374	7.65352	7.48125	8.38489	8.20151	8.31042	7.73466	7.60494	7.69094
LOC102626357	7.93345	8.42114	8.14633	7.89459	7.912	8.40718	8.3988	8.26301	8.38476	8.30002	8.1727	8.34154	8.37362	7.52744	7.51657	7.64447	7.71427	7.41787	7.62772	7.64995	7.75587	7.75818	7.66813	7.60005	7.4533	8.00597	8.10873	8.06551	7.95385	7.79889	7.72117
LOC102616796	7.93302	8.56039	8.08112	8.25761	7.84803	8.26483	8.46293	8.27699	8.41529	8.49331	7.96749	7.90797	8.01264	7.31193	7.49605	7.19069	7.01291	6.98799	7.36236	8.34606	8.38411	8.29694	7.37301	7.66398	7.54885	8.15399	8.10025	8.1756	8.15634	7.8214	8.05958
LOC102611628	7.93166	7.75268	7.78611	7.73908	7.65859	7.62214	7.71356	7.81913	7.84294	7.96193	7.73482	7.78674	7.96162	8.24268	8.29918	8.06037	7.93461	8.31233	8.25194	7.87834	7.96369	7.8376	8.05244	7.98083	7.93984	7.9026	8.06872	7.93994	8.03564	7.90807	7.9617
LOC102629719	7.93081	7.39552	7.33101	7.61035	7.26961	7.21048	7.51886	6.95577	7.1282	7.37556	7.59541	7.72208	7.55532	8.67418	8.54871	8.89243	8.98433	8.83734	8.69909	8.26138	7.94676	7.74794	8.10267	8.23347	8.23898	7.6862	7.71596	7.71159	8.38157	8.31996	8.27357
LOC102626400	7.93073	7.5285	7.93548	7.89459	7.62627	7.5421	7.43995	7.74462	7.7973	7.64117	7.92735	8.10846	8.02173	7.47651	7.17314	7.48796	7.95714	8.34528	8.00478	7.91048	8.02949	7.87572	8.56359	8.54775	8.35684	8.24925	8.1311	8.3591	8.09407	8.11658	8.03573
LOC102630887	7.92878	6.4196	7.11748	6.95042	7.07578	6.20325	6.37479	6.66394	6.84793	6.84628	6.89284	6.78778	7.03331	9.86619	9.89351	9.90481	9.87296	9.8741	9.78269	8.93185	8.67368	9.13987	8.58495	8.55339	8.57359	7.21128	7.32766	7.34671	7.73466	7.80643	7.57159
LOC102610402	7.92827	7.92489	8.0182	8.13817	8.02375	8.24137	8.08727	7.88633	7.81406	7.82078	8.21619	8.07778	8.24763	6.66242	7.09343	7.40284	7.05529	7.06913	6.50311	8.2922	8.31982	8.29694	8.11251	7.964	7.98935	8.77162	8.66917	8.71749	8.15023	8.17601	8.10614
LOC102624620	7.92586	8.20332	8.28643	8.02152	7.99028	8.11797	8.14527	7.82675	7.85919	7.78322	8.18734	8.30668	8.27828	7.62421	7.81048	7.40284	7.91172	7.44852	7.60054	8.2922	7.93822	8.34529	7.33989	7.98918	7.562	7.91925	8.11716	8.05373	7.88932	7.68894	7.83612
LOC102624160	7.92357	8.14048	7.74783	8.13193	8.05647	8.10689	8.30012	7.83055	7.96055	7.82899	7.86801	7.91377	8.10957	6.91283	6.72154	6.67773	7.32149	7.21888	7.68061	8.03959	7.87698	7.77845	8.08279	8.01392	8.33403	8.67297	8.6186	8.66812	8.16242	8.52128	8.40972
LOC102631307	7.92236	8.2213	8.03419	8.04827	7.99872	8.19327	8.2613	8.05158	7.99035	8.0489	8.32169	8.35012	8.32307	7.31193	6.85644	6.71352	7.21336	7.41787	7.57283	7.75102	7.70643	7.64132	7.93535	7.60005	8.0466	8.46871	8.3109	8.30298	8.20428	8.31468	8.45988
LOC102610104	7.92041	8.09441	8.21808	8.5094	7.90303	8.12165	8.1769	7.9575	8.11058	7.66889	8.59857	8.58641	8.60885	6.61611	6.53298	7.02967	6.78004	7.41787	7.32962	8.73055	8.84792	8.45639	7.62753	7.60005	7.74608	8.5586	8.43522	8.40386	7.97474	7.44985	7.52094
LOC102611529	7.91904	8.56883	8.26852	8.37849	8.19514	8.4604	8.64735	8.03193	7.97925	8.14086	8.72771	8.56075	8.56912	7.22203	7.17314	6.74844	6.82972	5.5285	7.15375	7.74212	7.47806	7.29249	7.79575	7.79347	7.98935	8.66904	8.42621	8.5025	8.22767	8.38185	8.08886
LOC102617780	7.91713	7.89385	8.19929	8.24031	7.89401	8.0655	8.08727	8.37123	8.24338	8.43799	8.11772	8.00356	8.1557	7.3407	7.12049	7.42459	6.61984	7.44852	6.9098	8.10354	7.77517	7.90367	8.26146	7.88573	7.78023	8.40394	8.51608	8.34949	7.99533	8.12264	7.84301
LOC102614876	7.91394	7.1991	7.53956	7.32328	7.53635	7.27132	7.10931	7.82294	7.45651	7.55959	7.70121	7.49325	7.34701	8.30239	8.39095	8.44799	8.62502	8.34528	8.1431	8.67551	8.52193	8.39864	8.27027	8.21225	8.05592	7.9026	7.74163	7.86777	7.96781	8.06092	8.12887
LOC102623443	7.91369	8.31131	8.15123	8.42005	8.11975	8.32984	8.36258	8.4174	8.18013	8.33793	8.30389	8.26644	8.27068	6.35923	6.40676	6.44208	7.60439	8.05784	7.73162	7.74212	7.79423	7.78848	7.97903	7.62168	8.05592	8.052	8.08886	8.36387	7.83705	7.87976	8.13449
LOC102622163	7.91364	7.18452	7.27828	7.41863	6.71505	7.15416	7.37477	6.49242	6.73802	6.67458	7.58807	7.3551	7.42441	9.6648	9.74055	9.72363	9.20743	9.3159	9.53956	7.82032	7.64479	7.68492	8.57787	8.81508	8.52742	7.46366	7.32766	7.54487	7.82177	7.68076	7.91015
LOC102609575	7.91326	7.25601	7.07689	7.00606	7.40279	7.04998	6.98775	6.53957	6.27603	6.51062	7.26823	7.16387	7.0243	9.2976	9.03468	9.27428	9.37574	9.3159	9.40461	8.48058	8.60521	8.92488	8.58495	8.57017	8.39408	7.1392	7.15282	7.01734	8.36584	8.46521	8.43274
LOC102616426	7.90493	8.16669	8.23662	8.1067	8.15794	8.08446	8.11293	7.81913	7.93778	7.88522	8.29039	8.20152	8.43612	7.3407	7.38884	7.19069	7.28634	7.84393	7.94119	7.74212	7.859	7.70623	7.78349	7.79347	7.94988	8.15961	8.16402	8.15369	7.62444	7.97653	7.80823
LOC102624014	7.90216	8.78002	8.01283	8.06146	7.5932	8.75835	8.80861	8.43746	8.54648	8.60037	7.92735	7.91955	7.81253	7.75819	8.22631	7.40284	7.13649	7.44852	7.07693	7.54127	7.65525	7.63021	7.57156	7.67436	7.53558	7.91593	7.77398	7.75589	7.80632	7.92895	7.96802
LOC102624542	7.90214	8.31466	8.1015	8.1067	7.85734	8.19676	8.34721	8.33427	8.27703	8.34081	8.18734	8.16307	8.20838	7.22203	7.17314	7.26493	7.01291	7.10805	6.66933	7.56165	8.06914	7.52618	7.80792	7.89464	7.66309	8.27276	8.29612	8.4674	8.1441	8.18182	8.29383
LOC102627244	7.90198	8.28078	8.63291	8.64265	8.62406	8.25817	8.22813	8.41234	8.3246	8.27016	8.34364	8.44932	8.21631	6.70729	5.88229	6.67773	6.82972	7.14595	7.03692	8.28609	8.35232	8.33848	7.42132	8.01392	7.68729	8.14553	8.36145	8.18103	7.82177	7.72918	7.75808
LOC102611515	7.90168	7.68176	7.84772	7.84204	7.95601	7.80701	7.43995	7.33828	7.49341	7.43058	7.6172	7.80559	7.77541	7.52744	7.3664	7.40284	6.78004	6.98799	7.48636	8.61829	8.82495	8.66672	8.53461	8.28859	8.24715	8.48446	8.44419	8.48725	8.4176	8.27174	8.17873
LOC102578009	7.89959	7.65026	7.94114	7.89459	7.912	7.44568	7.50231	7.77646	7.66494	7.80421	8.10235	8.2297	8.03525	8.27284	8.09602	7.58775	7.84081	8.2087	8.02537	8.30434	8.52193	8.35207	8.04218	8.13164	8.09263	7.57292	7.71596	7.66589	7.35387	7.65593	7.58808
LOC102619881	7.89925	8.91646	8.84719	8.92838	8.55705	8.96277	8.87439	8.53142	8.39036	8.37767	8.99511	8.97008	8.98139	6.17981	6.40676	6.60337	6.30558	6.43544	6.24673	7.7774	7.75587	7.64132	7.43706	7.51016	7.46734	8.22535	8.1311	8.26516	7.66783	7.75279	7.83612
LOC102615214	7.89821	7.78204	7.73484	7.58317	7.80054	7.67313	7.75141	7.35946	7.42412	7.31836	7.78059	7.87266	7.75921	8.24268	8.2138	8.44799	8.38029	8.52859	8.55073	7.95738	7.92099	8.19508	7.93535	8.10885	7.8781	7.6784	7.53902	7.55744	8.12554	7.98984	7.85669
EIL1	7.89803	7.73277	8.07083	7.70586	7.66921	7.77935	7.77915	7.8936	7.91465	7.80421	7.95613	7.98714	8.0707	7.73671	8.08232	7.85138	8.08538	8.19069	8.00478	8.0028	7.94676	8.05256	7.78349	7.964	7.8781	7.79845	7.74526	7.86777	7.77491	7.91507	7.89697
LOC102611059	7.89716	7.96385	7.78611	7.50807	7.77127	8.06168	8.04218	7.99857	7.93011	7.93934	7.63155	7.86069	7.69818	7.57664	7.61501	7.73431	7.01291	7.95485	7.91935	7.84547	7.4543	7.53811	7.9464	7.97244	8.18051	8.20377	8.10591	8.3591	8.39195	8.48414	8.42817
LOC102627862	7.89686	8.26007	8.05	8.02152	8.22423	8.32347	8.16644	8.17915	8.20258	8.2941	8.21619	8.2297	8.47302	7.52744	8.09602	7.6069	7.66038	7.64657	7.07693	7.22083	7.14856	7.22024	7.55722	7.41429	7.86755	8.07	8.10025	8.22371	8.07486	7.76058	7.99301
LOC102609145	7.8955	7.30403	7.27828	7.30121	7.58201	6.98689	7.23484	6.87719	7.11473	6.91734	7.40812	7.27622	7.28043	8.96952	8.86902	9.30393	8.90544	8.98055	9.16584	8.16477	7.92099	7.92201	8.84903	8.66695	8.54076	7.56448	7.52219	7.39886	7.85969	7.83621	7.86348
LOC102631133	7.8954	8.07477	7.88934	7.69743	7.92091	8.19676	8.08727	7.67875	7.75885	7.80837	8.00654	8.32422	8.02625	7.93838	7.8595	7.58775	7.84081	7.82069	7.73162	7.83714	7.69634	7.69561	7.9017	7.62168	7.61343	8.04897	7.93205	7.93674	8.16242	8.19337	7.9743
LOC102626013	7.89207	8.64804	8.41412	8.34651	8.49873	8.48344	8.59628	8.21444	8.38476	8.32637	8.41587	8.51949	8.38775	7.02343	6.91944	6.91139	7.21336	6.94565	6.17482	8.35193	8.27982	8.19508	7.21758	7.21531	7.39571	8.21998	8.32309	8.23157	7.73466	7.70517	7.46844
LOC107177208	7.89016	8.83941	8.11159	8.37321	8.23141	9.04637	8.97978	8.96874	9.01735	8.90819	8.50428	8.52329	8.46971	6.66242	7.06585	6.56471	6.50222	6.30751	6.81836	7.3436	7.40557	6.99629	7.46805	7.37662	7.42479	7.96166	8.03649	8.15369	8.19838	8.11658	8.3286
LOC102616615	7.88951	8.31801	8.03948	8.04163	8.16546	8.47484	8.2776	7.71618	7.66494	7.79165	8.02838	8.03584	8.16393	6.04647	5.7499	7.11243	6.82972	7.47853	7.11585	8.43712	8.28656	8.35207	8.19817	7.9123	8.26334	8.39206	8.43747	8.51114	8.1745	8.2553	8.41436
LOC102622044	7.88887	7.91167	8.20401	8.13817	8.40658	8.17923	8.0191	8.2057	8.193	8.23041	8.47673	8.35439	8.27068	7.31193	7.43268	7.28885	7.42209	7.25401	7.07693	7.5206	7.77517	7.72724	7.69457	7.61091	7.61343	8.28309	8.24318	8.36387	7.80632	7.90807	7.74343
LOC102608093	7.88471	8.11378	7.95241	8.01475	7.96465	8.14351	8.31283	8.09957	8.06228	7.96193	8.28586	8.32422	8.10957	7.67027	7.70715	7.38075	7.09646	7.02913	7.54458	7.44582	7.44227	7.46497	7.81998	7.95551	7.8136	8.20648	8.18556	8.46518	7.79853	7.94271	8.22693
LOC102608440	7.88422	8.07872	8.30851	8.52377	8.11975	7.98303	7.95972	8.02201	8.01231	8.08707	8.07637	7.99811	7.90382	8.21187	7.45412	7.68108	7.35581	7.18288	7.48636	7.99533	8.11532	8.10967	7.65472	7.89464	7.69924	7.95198	7.88675	7.8406	7.5614	7.61356	7.75808
LOC102613538	7.88366	7.24902	7.5618	7.79543	7.92091	7.42798	7.46294	7.06937	7.25639	6.88619	7.67375	7.40538	7.54275	7.84107	7.55676	7.76874	8.36352	8.51417	8.60646	9.05196	9.07133	9.06347	7.70761	7.92974	8.17196	8.09659	8.06582	7.99642	7.88932	7.67253	7.89033
LOC102618040	7.88029	7.30403	7.01377	7.22118	7.31087	7.4398	7.60923	7.12608	7.05956	7.07761	7.51258	7.53901	7.39674	8.77247	8.65433	8.77879	8.62502	8.42451	8.57887	8.72605	8.2594	8.30394	8.11251	8.00572	8.13724	7.25915	7.44839	7.58635	8.3446	8.29873	8.48212
LOC102625488	7.8801	8.20332	8.09135	8.18714	8.24567	8.01105	8.13099	8.37903	8.37914	8.43799	8.21619	8.39229	8.33405	7.31193	7.49605	7.16507	7.21336	7.02913	7.48636	7.82032	7.84079	7.78848	7.42132	7.45099	7.8781	8.28051	8.16402	8.26772	7.58875	7.58754	7.60439
LOC102620240	7.87955	7.8667	7.68845	8.11305	8.26679	7.92109	7.9062	7.76857	7.67874	7.75763	7.95042	7.84863	7.86396	7.3689	7.3664	7.11243	7.84081	7.74863	7.54458	8.35777	8.10773	8.00175	7.97903	8.19792	8.08354	7.90928	7.9479	7.97784	8.05538	8.07348	8.08305
LOC102608342	7.87827	8.47607	8.00744	8.06146	7.89401	8.44288	8.58584	8.17018	8.14412	8.33216	7.91568	7.97054	8.01719	7.73671	7.29693	7.11243	7.51612	7.3218	7.45634	7.63079	7.46623	7.47742	7.59981	8.07005	7.74608	8.00909	7.87354	7.97159	8.03564	8.0546	7.95536
LOC102626041	7.87665	7.98925	8.32594	8.2461	8.29448	7.88694	7.94346	8.04179	8.05525	8.05241	8.07637	8.17278	7.95215	7.60062	8.20117	7.56834	7.42209	7.44852	7.57283	8.08254	8.40904	8.33164	7.59981	7.5217	7.33573	7.7246	7.65936	7.65423	7.76695	7.67253	7.69094
LOC102619786	7.87503	8.15177	8.43835	8.21102	7.99028	8.02682	7.99169	8.07738	8.26793	7.98784	8.37382	8.32857	8.30085	7.19077	7.14706	7.31238	7.32149	6.98799	7.19068	8.65195	8.68904	8.44375	7.54273	7.37662	7.35096	7.81989	7.90634	7.81988	7.70163	7.90807	7.74343
LOC102629699	7.87426	7.99761	8.04475	8.04827	7.8666	8.11059	8.15589	8.67136	8.72108	8.57617	8.28586	8.14838	8.35577	8.06445	8.04043	7.89878	7.79152	7.21888	7.87466	7.24623	7.36791	7.12849	7.35655	7.31159	7.69924	7.7583	7.85686	7.87448	7.32163	7.79889	7.63647
LOC102621261	7.87405	7.2207	6.83058	7.05964	7.01049	7.45154	7.36259	7.2159	7.32233	7.07761	7.20249	7.10423	7.25754	9.19105	9.16387	8.92333	8.91697	8.87167	8.79814	8.24887	8.04548	8.17228	8.24366	8.24745	8.24715	7.6784	7.72702	7.89443	7.87458	7.81393	8.0477
LOC102628028	7.87101	7.98504	8.0182	8.00795	7.912	7.87392	7.95972	7.59642	7.79308	7.74466	7.99549	8.06741	7.96162	7.52744	7.49605	7.48796	7.93461	8.11628	8.33676	8.17803	7.95525	8.30394	7.72054	7.61091	7.74608	7.97446	7.86689	7.94951	7.86715	7.63913	7.50365
LOC102622697	7.8703	7.70238	8.01283	8.13193	7.98179	7.95857	7.82424	8.04179	7.87525	7.84123	7.97313	8.1385	8.03973	6.874	6.26842	6.39877	7.45412	7.72378	7.29612	8.51234	8.30661	8.45009	8.04218	7.77429	8.20586	8.46871	8.29364	8.51114	8.07486	7.91507	8.01757
LOC102614215	7.86969	7.53427	7.37353	7.54611	7.40279	7.59595	7.58847	7.88268	7.82237	7.93934	7.44108	7.48548	7.48479	7.69276	7.81048	8.0742	8.06478	7.28831	7.78089	8.17142	8.24562	8.04422	8.3473	8.05424	8.30304	8.1568	8.0156	8.14816	8.18649	8.35124	8.25819
LOC102615366	7.86818	7.61806	7.96914	8.22281	8.08053	7.72722	7.56209	7.61854	7.75885	7.54969	7.97313	7.99811	8.07507	7.22203	7.7249	7.2406	8.06478	7.44852	7.48636	8.06836	8.17469	8.22492	8.16073	7.82178	7.9093	8.2119	8.18823	8.26005	7.85218	7.93585	7.89697
LOC102622604	7.86794	7.63961	8.07083	8.08749	7.81016	7.90838	7.94755	7.88268	8.04108	7.88522	8.21142	8.00899	8.03076	7.55225	7.93766	8.00368	8.02268	7.74863	7.57283	7.82032	7.74611	8.08547	7.65472	7.78391	7.83542	7.98082	7.97598	8.04781	7.65926	7.50651	7.57986
LOC102610845	7.86595	7.55142	7.31365	7.2445	7.79085	7.69303	7.58847	7.57847	7.54955	7.65047	7.65982	7.65439	7.70383	7.84107	7.75974	7.91424	8.14546	7.50793	7.54458	8.51757	8.23171	8.31786	8.22564	8.13916	8.31085	8.19559	8.06292	8.13983	7.88932	8.23309	8.02365
LOC102624191	7.86192	7.83903	8.17065	8.04163	7.99872	7.87392	7.90201	8.19101	8.13747	8.25195	8.04991	8.22504	8.24763	6.41439	6.49212	6.64103	6.56223	6.66158	6.31522	8.46984	8.37781	8.33848	8.09276	7.87677	7.94988	8.73447	8.84357	8.85111	7.98163	8.15253	8.17328
LOC102625557	7.86175	7.85754	7.99115	7.98043	8.14279	7.90838	7.72787	8.05807	8.11735	8.0169	8.10235	8.16307	8.08811	7.77936	7.93766	7.75163	7.84081	7.35454	6.99578	8.40365	8.26624	8.03582	7.93535	7.5558	7.49503	7.94224	7.92567	7.93674	7.54287	7.37067	7.62852
LOC102615703	7.86105	8.01832	7.96358	7.90925	7.88493	8.11797	8.08727	8.18805	8.10719	8.27318	7.87405	8.02516	7.8989	7.31193	6.72154	7.11243	6.87774	7.25401	7.32962	7.96505	8.09242	8.23961	7.79575	7.70508	7.91956	8.41572	8.33036	8.4085	7.91115	8.01609	8.07722
LOC102625691	7.86033	7.50522	7.73484	7.65455	7.19811	7.49186	7.43414	7.33294	7.08049	7.39229	7.73482	7.7088	7.55532	8.51923	9.18966	8.7618	8.14546	8.61219	8.4012	7.8945	7.66563	7.94011	8.07274	8.01392	7.96975	7.60621	7.57619	7.68511	8.00212	7.95633	7.9743
LOC102606913	7.85917	8.12146	8.20401	8.3357	8.00711	7.86518	7.99564	8.2489	8.37066	8.30592	8.08681	8.21098	8.1053	6.56826	7.12049	6.81584	7.01291	6.76261	7.51576	8.22989	8.03751	8.14131	7.72054	7.80297	7.8781	8.28822	8.17752	8.02687	7.95385	8.12867	7.73605
LOC102609579	7.85866	8.33792	8.17065	8.57066	8.08053	8.24137	8.2776	8.17616	8.1408	8.16701	8.00102	8.0622	8.13072	7.02343	7.70715	7.6069	7.01291	7.18288	6.77038	7.78609	7.79423	7.92201	7.78349	7.62168	7.93984	7.87555	7.95732	7.93031	7.70163	7.77602	8.01147
LOC102624128	7.85738	8.25309	8.49337	8.48513	8.51059	8.35191	8.45435	8.92679	8.80314	8.80578	8.03919	7.94243	8.07507	5.89954	6.61139	6.39877	6.82972	6.09147	6.72074	7.97268	8.43962	8.30394	7.28873	7.43886	7.43911	7.94224	8.10025	8.08011	8.30667	8.33046	8.38633
LOC102607373	7.85666	7.61806	8.10655	8.03495	8.18038	7.75115	7.60407	8.13377	7.97553	8.14086	7.74145	7.63345	7.7483	7.09271	7.79377	7.71679	7.79152	7.47853	7.42569	8.36937	8.47547	8.46892	7.43706	7.72519	7.54885	8.12558	7.94158	8.12864	7.78282	7.95633	7.77259
LOC102624235	7.8548	7.87581	7.40667	7.74726	7.57073	7.92951	7.87226	7.74864	7.62274	7.58407	7.5807	7.50098	7.68107	7.55225	7.70715	7.54866	7.45412	8.07758	7.87466	8.49655	8.18916	8.15688	7.9464	7.76461	7.82455	7.98715	7.97906	8.10601	8.25069	8.22185	8.38633
LOC102622786	7.85372	8.33792	8.3686	8.11937	8.10419	8.58013	8.30966	8.36601	8.41804	8.47249	8.34799	8.54962	8.57838	6.95065	6.68575	7.02967	6.23358	6.49538	6.95343	7.57173	7.67594	7.48976	7.64119	7.53316	7.80256	8.41102	8.26863	8.37338	7.70163	8.00957	8.23219
LOC102617645	7.8509	7.35702	7.16666	7.45907	7.19811	7.23105	7.27437	7.41614	7.11473	7.2709	7.49699	7.45397	7.40371	8.90357	8.75275	8.59913	9.14993	8.98055	9.01956	7.82032	7.98872	7.95799	8.08279	8.34167	8.33403	7.20042	7.29831	7.3942	7.96781	8.02904	7.86348
LOC102616924	7.84618	7.97236	8.25038	8.12567	8.02375	8.19327	8.18038	8.35023	8.33044	8.3551	8.06584	7.98714	7.98503	7.05848	7.14706	7.48796	6.56223	6.66158	6.56067	7.92628	7.84079	7.74794	7.78349	7.84034	7.9093	8.38009	8.29364	8.44051	7.88197	8.1466	7.89697
LOC102609385	7.84568	7.91609	7.65437	7.68043	7.7414	8.09198	8.19074	8.1121	8.09695	7.93174	8.0175	7.88452	7.97103	7.57664	7.27301	7.26493	8.02268	7.88933	7.65441	7.42372	6.97575	7.3204	7.8438	8.15407	7.85692	7.84451	7.78107	8.05373	8.30117	8.42658	8.41897
LOC102621055	7.84476	7.34395	7.50173	7.4984	7.69021	7.32969	7.50231	7.27282	7.34558	7.25879	7.64575	7.60504	7.51728	8.08159	7.9528	8.19304	7.76623	8.17244	8.02537	8.33427	8.37781	8.26856	7.98975	8.06217	8.33403	8.06701	8.05416	8.02988	8.19838	8.06721	7.85669
LOC102615994	7.8433	7.77232	8.03419	7.70586	7.76139	7.91687	8.0649	7.72436	7.80571	7.77474	7.87405	7.75478	7.94738	8.01176	7.49605	7.95965	7.79152	7.95485	7.78089	7.74212	7.59132	7.46497	7.74605	8.04626	7.84621	8.02148	7.97288	7.97472	7.9885	7.84356	7.9297
LOC102623433	7.84168	7.88486	8.41819	8.2461	8.36147	7.99109	7.9062	7.84188	7.98296	7.92409	8.34799	8.32422	8.19639	6.98749	7.14706	6.8484	7.32149	6.85703	7.29612	8.42048	8.71926	8.42459	7.3893	7.80297	7.74608	8.06103	8.0186	7.65813	7.71824	7.82882	7.57986
LOC102613681	7.84082	7.83903	7.94679	7.91653	7.62627	7.72722	7.73733	7.59642	7.55953	7.65971	8.00102	7.93674	7.84872	7.73671	7.70715	7.69904	7.60439	7.97604	8.12413	8.15139	8.23171	8.13347	7.913	7.89464	7.83542	8.0307	8.00957	7.83373	7.64195	7.63066	7.67559
LOC102631053	7.83942	7.50522	7.58369	7.58317	7.52471	7.49186	7.47995	6.94179	7.00949	6.82179	7.58807	7.68864	7.65211	8.58081	8.20117	7.98915	8.59661	8.52859	8.63354	7.97268	7.7363	7.76835	8.32208	8.45443	8.30304	7.75088	7.79865	7.81291	8.02233	7.79889	8.04173
LOC102612945	7.83825	7.63961	7.74783	7.469	7.87579	7.66308	7.68451	7.54188	7.58905	7.73158	7.98993	8.00356	7.73179	7.97554	7.96778	7.85138	6.96925	7.25401	7.70634	8.47522	8.79688	8.52996	7.87882	7.48678	7.54885	8.20104	8.16131	8.09167	7.80632	7.94953	7.8292
LOC102615464	7.83787	8.27046	8.6082	8.40977	8.55133	8.36748	8.4486	8.54072	8.41804	8.57617	8.30836	8.46521	8.44965	6.24213	7.12049	6.94188	6.07784	6.09147	6.24673	7.91048	7.91229	7.75818	7.65472	7.33795	7.61343	8.35827	8.44419	8.30298	7.78282	8.00302	7.92321
LOC102626656	7.83571	8.64272	8.3216	7.96648	8.35491	8.62743	8.61948	8.10271	7.82651	7.96193	8.21619	8.34584	8.37007	6.8341	7.57644	7.26493	7.38933	6.94565	6.81836	7.90251	8.05341	7.89441	7.43706	7.47495	7.35096	7.91261	7.84676	7.76675	7.7907	7.71322	7.74343
LOC102631170	7.83518	7.99761	7.94679	7.84967	8.07255	8.12898	8.19418	8.16719	8.20258	8.10071	8.03919	8.08808	8.03076	6.95065	7.12049	6.8484	6.50222	7.59271	6.9098	8.08254	7.87698	8.14131	7.81998	7.77429	7.75755	8.19832	8.25851	8.36149	8.00212	8.01609	8.02365
LOC102628277	7.8314	8.1291	7.72174	7.87977	7.81016	7.85196	7.93115	7.58298	7.5243	7.77474	8.11772	7.75478	8.04865	8.37372	8.29918	8.56035	8.20314	7.97604	7.85178	6.99968	7.27602	7.08032	7.83194	7.72519	7.88858	7.56871	7.60445	7.70783	8.05538	7.67253	8.1401
LOC102625397	7.829	8.06684	7.61946	7.78751	7.41546	8.14351	8.2776	7.79989	7.89114	7.749	7.79978	7.56136	7.7483	7.05848	7.06585	7.26493	7.81637	7.21888	7.57283	7.78609	7.94676	7.84722	7.69457	7.74503	7.76894	8.35583	8.24831	8.23157	8.4176	8.57525	8.39574
LOC102612565	7.82895	7.82028	7.83561	8.13193	8.08053	7.84308	7.76071	7.90445	7.70594	7.75763	7.93893	7.90797	7.889	6.91283	7.19877	6.97174	7.63266	7.14595	7.45634	8.03959	8.20348	8.29694	7.85557	7.56699	7.95985	8.34108	8.23804	8.26516	7.96085	8.13467	8.11186
LOC102623319	7.82804	8.40865	8.23201	8.21102	8.18778	8.29119	8.43704	8.39193	8.36498	8.32056	8.31282	8.39229	8.39126	7.25262	6.79057	7.001	6.37414	6.16713	7.07693	7.43481	7.69634	7.45241	7.70761	7.61091	7.71109	8.34355	8.25087	8.36626	7.9885	7.79131	7.88367
LOC102624589	7.82326	8.66653	8.42224	8.47531	8.44415	8.64797	8.62204	8.63492	8.54146	8.60276	8.52748	8.44932	8.54096	6.46753	6.85644	6.74844	6.37414	6.23903	6.50311	7.84547	7.88589	7.94908	7.1618	7.43886	7.50867	8.05501	8.16673	8.07429	7.57058	7.53403	7.74343
LOC102613102	7.82234	6.86595	7.01377	7.04643	7.4892	7.3549	7.08728	6.99689	7.20647	7.13836	6.9047	7.2023	7.01523	8.44168	8.59768	8.58953	7.76623	7.86681	7.73162	7.9184	8.18916	7.8376	8.75792	8.77222	8.90816	8.4505	8.40111	8.36387	8.2901	8.24978	8.21636
LOC102616309	7.82226	7.83903	8.17065	8.04827	7.98179	7.81157	7.80187	7.79601	7.72379	7.71394	8.00102	7.95374	8.04865	7.05848	7.49605	6.97174	7.38933	7.18288	7.48636	8.31639	8.36512	8.45639	7.77112	7.54453	7.67524	8.20648	8.25087	8.11737	7.9885	7.92895	7.57159
LOC102628116	7.82178	8.03061	8.11159	8.22867	8.42549	8.2346	8.14172	8.30182	8.34493	8.28517	8.29039	7.91955	7.98038	7.55225	7.19877	7.08537	6.72859	7.21888	6.66933	7.97268	8.16008	8.10165	7.80792	7.46302	7.67524	7.80921	7.86021	7.77754	7.80632	7.71322	7.75808
LOC102630167	7.82069	8.15925	7.81107	8.29159	8.04836	8.17923	8.13099	8.17915	8.11735	8.08707	8.02838	7.93674	7.84361	7.39657	6.82388	7.21586	7.63266	7.10805	6.99578	7.70596	7.66563	7.57334	7.96824	7.43886	7.80256	8.21729	8.38491	8.16195	8.00212	7.85087	7.86348
LOC102626780	7.82069	7.5285	7.80487	7.74726	7.39001	7.48617	7.4743	7.406	7.3398	7.65971	7.73482	7.79305	7.80203	8.74044	8.96919	8.79558	8.38029	8.54286	8.69909	7.67823	7.56937	7.57334	7.74605	7.62168	7.8136	7.53885	7.2784	7.42195	7.85969	7.71322	7.51232
LOC102608169	7.81902	7.64494	7.25118	7.23289	7.25559	7.48617	7.31284	7.30592	7.42412	7.5347	7.25902	7.2023	6.9017	8.11528	8.02619	8.14143	8.04388	8.45502	8.23436	8.2676	7.96369	7.94011	8.40449	8.30204	8.36436	7.31054	7.40773	7.54065	8.78779	8.67749	8.7765
LOC102630426	7.81752	8.38013	8.2953	8.06801	8.08846	8.46908	8.32856	8.496	8.40149	8.34081	8.4886	8.54962	8.64458	6.70729	6.64905	7.02967	7.01291	6.71298	7.07693	7.49962	7.20661	7.48976	7.4833	7.29822	7.73451	8.31111	8.2277	8.43144	7.58875	7.60494	7.91015
LOC102609002	7.81584	7.26989	6.76821	7.0331	6.51772	7.13246	7.07987	6.38293	6.47889	6.3256	7.21207	7.38046	7.22644	9.45059	9.45714	9.40588	9.14993	9.22145	9.23818	7.94967	8.15271	8.04422	8.49001	8.53641	8.59933	7.70553	7.69734	7.59856	7.69326	7.87259	7.40468
LOC102614323	7.81545	7.14739	7.44704	7.55546	7.26961	7.13973	7.26785	7.58298	7.45651	7.38673	7.49699	7.60504	7.49788	7.93838	7.55676	7.97448	8.52302	7.38655	8.43238	8.24887	7.91229	7.76835	8.45176	8.24048	8.27935	8.25975	8.19356	8.26516	8.10674	8.1044	7.96802
LOC102577988	7.81543	7.52272	7.74135	7.69743	7.41546	7.71267	7.51337	6.45356	6.62855	6.5804	7.68754	7.87266	7.85382	8.69661	8.70885	8.90022	8.59661	8.98055	8.47791	7.88644	7.97208	8.03582	7.9464	7.9123	7.72285	7.56448	7.68605	7.58225	7.85969	7.39088	7.86348
LOC102624933	7.81396	7.87126	8.27301	8.24031	8.27376	7.82966	7.78828	7.35946	6.90382	7.20931	8.11772	8.192	8.13072	7.55225	8.16264	8.0742	7.57556	7.50793	7.78089	8.2676	8.14531	8.25416	7.83194	7.60005	7.61343	7.717	7.80909	7.93353	7.36446	7.45945	7.57986
LOC102577968	7.81321	7.31076	7.45498	7.16117	7.51297	7.48045	7.60923	7.63166	7.97553	7.92025	7.68754	7.66131	7.89396	8.42834	8.62629	8.24287	8.27663	8.4849	7.98389	7.862	8.05341	8.1646	7.68141	7.8124	7.66309	7.62256	7.53902	7.44919	7.47609	7.88689	7.84301
LOC102620249	7.81309	8.2213	8.28643	8.49489	8.30132	8.21408	8.36563	8.47675	8.27703	8.35225	8.44459	8.35865	8.34495	6.35923	6.11539	6.30805	5.47401	6.55293	6.17482	7.82876	7.69634	7.9931	7.8903	7.58912	8.146	8.65718	8.53508	8.67582	8.19838	8.07348	7.9868
LOC102629709	7.81016	8.25659	8.19929	8.09392	7.96465	8.47772	8.41657	8.50316	8.36214	8.30886	8.35233	8.07261	8.27448	6.46753	6.9798	6.64103	6.4396	6.98799	6.81836	7.22083	7.50143	7.09656	7.913	7.84034	8.01826	7.99659	8.02757	8.13425	8.34994	8.2608	8.3286
LOC102624332	7.80969	7.50522	7.59092	7.62819	7.33774	7.5421	7.44573	7.406	7.46184	7.32998	7.72816	7.66819	7.85382	7.28258	7.24868	7.38075	7.74048	7.25401	7.29612	8.2171	8.35873	8.29694	8.23467	8.39288	8.29518	8.38968	8.44642	8.37101	8.10674	8.23309	8.24785
LOC102627861	7.80604	7.33076	7.7607	7.73084	8.01546	7.52555	7.49675	7.80762	7.77178	7.67801	7.95613	7.77404	7.69818	7.80022	7.32046	7.92954	7.81637	7.97604	7.82854	7.61137	7.5358	7.74794	7.78349	8.15407	7.89898	8.20648	7.90634	8.19182	8.15023	7.97653	7.80117
LOC102618517	7.80534	8.16297	7.97467	7.92377	7.97325	8.11059	7.99564	8.12453	8.12745	8.21168	8.24912	8.14838	8.07507	7.19077	7.77685	7.21586	7.32149	7.14595	7.29612	7.69678	7.54708	7.92201	7.62753	7.45099	7.71109	7.87896	8.08027	8.02083	7.71824	7.79131	7.69094
LOC102628117	7.80516	8.45496	8.33457	8.45045	7.92976	8.47484	8.34721	8.40727	8.49543	8.49589	8.18734	8.1385	8.28207	6.35923	6.61139	6.16028	6.78004	6.30751	6.61603	8.09657	8.35232	8.31786	7.28873	7.46302	7.71109	8.33613	8.09741	8.29549	7.79853	7.8214	7.74343
LOC102609849	7.80449	8.47607	8.22738	8.02152	7.72114	8.38899	8.48556	8.74563	8.74313	8.73978	8.15791	8.04115	8.22027	6.35923	6.94993	7.19069	6.87774	6.76261	6.38061	7.46758	7.79423	7.34779	7.70761	7.41429	7.58795	8.23069	8.24831	8.07137	7.89664	7.94271	7.93615
LOC102619042	7.80405	7.46354	6.70302	7.14886	7.50114	7.4398	7.22142	6.71413	6.57053	6.65623	7.21207	7.23974	7.20267	9.15911	9.42494	9.21933	8.97332	9.14864	9.11871	8.54853	8.35232	8.66672	7.59981	7.79347	7.8136	6.97054	7.15828	7.01126	8.0619	8.02258	8.00534
LOC102617684	7.80184	7.31746	7.69517	7.69743	7.53635	6.93769	7.40476	7.55571	7.47771	7.60813	7.56584	7.47766	7.70383	8.33135	8.10959	8.12823	7.81637	7.9115	7.89718	7.94967	8.01332	8.10967	7.8438	8.17616	8.11064	7.97446	8.00655	8.03887	7.71824	8.09211	7.84987
LOC102607006	7.7976	7.82028	8.35169	8.31381	8.16546	7.98707	7.99169	7.97818	8.02677	7.97309	8.10749	8.00899	8.23206	7.28258	7.17314	7.52871	7.09646	6.43544	6.8648	8.34606	8.48136	8.28989	7.51332	7.73515	7.30477	8.1652	8.06	7.91737	7.57969	7.56103	7.63647
LOC102615736	7.79737	8.17039	8.23201	7.93098	8.11199	8.14712	8.10565	8.30182	8.35356	8.47772	8.34364	8.31985	8.35217	6.51877	7.00906	7.13899	6.30558	6.66158	6.38061	7.73317	7.67594	7.58489	7.73335	7.77429	7.89898	8.59221	8.49898	8.57846	7.57969	7.58754	7.82224
LOC102623321	7.79652	8.46706	8.56115	8.35189	8.57974	8.37674	8.49116	8.40472	8.43439	8.2941	8.50428	8.48483	8.36294	6.17981	5.67885	5.5175	6.30558	6.76261	6.99578	8.03959	7.98042	7.79844	7.61374	7.54453	7.67524	8.19011	8.26358	8.00562	8.22767	7.88689	7.91669
LOC102614126	7.79554	7.26297	7.40667	7.35577	7.13824	7.22422	7.45149	7.18064	7.06657	7.11168	7.24975	7.13436	7.20267	8.40129	8.31097	8.57987	8.29443	8.79026	8.78612	7.73317	7.88589	7.60773	8.39645	8.35465	8.55398	7.93571	7.89331	7.70407	8.00889	8.02904	7.81525
LOC102631491	7.79452	7.21354	7.39845	7.0331	6.83304	7.11781	7.07987	7.58747	7.45116	7.64582	6.9047	7.11434	7.16216	8.49384	8.41301	8.6737	8.46132	8.43984	8.33676	8.67551	8.65817	8.66127	7.9464	8.24048	8.20586	7.53885	7.68605	7.55744	7.66783	7.72122	7.91669
LOC102625920	7.79342	7.78204	7.84168	7.90194	7.90303	8.08446	7.91873	8.21444	8.34782	8.36643	7.63867	7.80559	7.50437	6.56826	6.91944	7.21586	6.56223	6.60828	6.9098	7.69678	7.87698	7.77845	7.8903	8.13916	7.91956	8.56708	8.49898	8.68349	8.19838	8.23867	8.22165
LOC102623692	7.79308	7.74276	8.13649	8.3357	8.24567	7.84753	7.89357	8.2289	8.03751	8.11422	7.9098	8.15329	7.74282	6.56826	6.21919	7.16507	6.87774	6.76261	7.32962	7.80331	8.43355	8.11765	7.81998	7.69491	7.91956	8.29589	8.33278	8.27788	7.68483	8.04188	8.05958
LOC102624794	7.79297	7.40813	7.38189	7.6193	7.82922	7.61172	7.39284	7.35419	7.40765	7.40333	7.75461	7.53901	7.36139	7.88078	7.61501	7.76874	7.81637	8.05784	8.10491	8.12424	8.02949	8.01889	8.05244	7.89464	8.08354	8.08188	8.00957	8.12864	7.85218	8.06092	8.14568
LOC102627399	7.7903	7.81082	8.01283	8.21102	8.15038	7.95857	7.93527	8.00531	8.16387	8.10748	8.05524	7.99263	8.02625	5.89954	6.49212	5.99562	7.09646	6.81059	6.9098	8.65669	8.8016	8.46892	8.03184	7.5558	8.11064	8.18736	8.32309	8.22108	8.13794	7.93585	7.64438
LOC102623097	7.7888	7.91167	8.17546	8.04163	7.93857	7.88694	7.97579	8.47432	8.4371	8.37206	8.14797	8.13354	7.98038	6.79305	6.21919	6.78253	6.67524	6.81059	6.50311	8.52277	8.64773	8.37887	7.73335	7.5558	7.61343	8.02148	8.14216	8.00562	7.87458	7.84356	8.06548
LOC102621858	7.78822	8.09831	8.00203	8.00112	8.02375	8.01895	8.01132	7.89723	8.05877	7.91254	7.97875	8.03051	7.79674	7.60062	7.22394	7.48796	7.01291	7.67277	7.65441	7.49962	7.7363	7.70623	7.61374	7.87677	7.4533	7.91261	7.90958	7.84402	7.91115	7.94271	7.75808
LOC102620193	7.78716	7.64494	7.93548	7.8723	7.69021	8.01105	7.99564	8.09957	8.14412	8.08365	7.70121	7.7483	7.9943	7.05848	6.3621	6.94188	7.05529	7.72378	7.36236	8.0028	7.70643	8.00175	7.93535	7.66398	7.80256	8.10244	8.07162	7.95901	8.4378	8.18761	8.31875
LOC102620663	7.7862	8.49688	7.99115	8.1067	7.92091	8.54223	8.47993	8.5384	8.66673	8.48813	7.86801	7.91377	7.64036	5.97488	6.16823	6.71352	7.01291	6.60828	6.9098	8.38661	8.29996	8.27571	7.61374	7.65352	7.28904	7.91925	7.93524	7.94314	8.02233	8.23867	7.96802
LOC102621823	7.78581	7.94234	7.51698	7.23289	7.80054	7.82064	7.88933	7.76461	7.67874	7.75763	7.62439	7.86069	7.87403	8.13184	8.04043	7.78565	7.54615	7.21888	8.04567	7.9184	7.95525	7.96685	7.68141	7.98083	7.49503	7.93571	7.95418	7.91411	7.70163	7.65593	7.88367
LOC102629527	7.7857	7.78204	7.79239	7.43899	7.61533	7.81157	7.83749	7.38033	7.28072	7.48877	7.74805	7.84863	7.45827	8.61653	8.13636	8.47952	7.76623	8.19069	8.32019	7.42372	7.72641	7.1903	7.9464	7.88573	7.63847	7.762	7.73068	7.91085	7.82177	7.82882	7.71367
LOC102608815	7.78544	7.99344	8.01283	8.07453	7.67974	8.05015	8.01521	8.17018	8.15403	8.21482	8.18248	8.04644	8.02173	7.52744	7.12049	6.97174	7.63266	7.44852	7.62772	7.74212	7.34225	7.63021	7.55722	7.33795	7.71109	8.09073	7.92247	7.89773	7.89664	7.64755	7.84301
LOC102623273	7.785	8.27046	8.1216	7.98736	7.89401	8.28136	8.41951	7.75265	7.84702	7.66889	8.05524	8.26644	8.05751	7.31193	6.57272	7.19069	6.87774	6.85703	7.32962	8.05405	8.34588	8.19508	7.55722	7.74503	7.73451	7.89251	7.88346	7.72651	7.88197	7.93585	7.83612
LOC102624389	7.78497	8.05887	8.49337	8.34112	8.31491	8.02289	7.85932	8.01868	8.1962	8.19271	8.24912	8.20626	8.26686	6.95065	6.45007	7.21586	7.28634	6.66158	6.81836	8.37514	8.53898	8.21752	7.27127	7.51016	7.46734	8.15399	7.96978	8.0772	7.47609	7.63066	7.25776
LOC102611678	7.78426	6.85678	7.1763	7.2445	7.42801	7.05768	7.11658	7.19838	7.00219	6.9924	7.59541	7.3551	7.47821	8.09854	8.04043	8.26716	8.99525	9.09153	8.84522	8.36358	8.36512	8.23229	8.3473	8.2051	8.0466	7.92914	8.0156	7.82336	7.55217	7.28689	7.52094
LOC102620020	7.78319	7.73777	8.07598	7.98043	8.25978	7.58534	7.70876	7.90805	7.99035	7.90089	7.99549	7.84256	7.94261	6.91283	5.94419	6.8484	7.01291	7.25401	7.32962	8.85961	8.98276	8.75118	7.8438	7.88573	7.80256	8.15399	8.1909	8.09742	7.65926	7.56103	7.47732
LOC102623381	7.78245	7.39552	7.81107	7.94528	7.75143	7.23784	7.49117	7.59195	7.5395	7.40882	7.68754	8.00356	7.73179	7.73671	7.68919	7.92954	7.86484	7.6985	8.04567	7.87834	7.44227	7.90367	8.01095	8.03824	7.8781	7.91261	7.89331	7.98406	7.93266	8.00957	8.0297
LOC102629574	7.77923	8.04682	8.05524	8.15673	8.25274	8.14712	7.98377	7.64034	7.7846	7.78744	8.15295	7.93674	8.1557	7.28258	6.53298	7.05779	6.92422	7.50793	7.39437	8.07547	8.0847	8.22492	7.66813	7.54453	7.61343	7.90928	8.05416	8.02687	7.70996	8.02904	7.63647
LOC102620368	7.77859	7.82969	7.97467	8.25187	8.23141	7.90838	7.98377	8.1969	8.33915	8.24276	8.00654	8.21098	8.18025	6.41439	6.88828	6.64103	7.21336	7.21888	6.95343	8.08254	7.90355	7.78848	7.81998	7.46302	7.38094	8.20377	8.20941	8.17288	7.91836	7.95633	7.77259
LOC102609349	7.77718	8.19607	8.38116	8.1067	8.21701	8.25482	8.35952	8.15815	8.16714	8.20222	8.11772	8.17278	8.20838	7.05848	7.43268	7.58775	6.96925	7.38655	7.03692	7.99533	7.96369	7.9931	7.35655	7.37662	6.89089	7.78034	7.75969	7.88449	7.59776	7.30829	7.39534
LOC102609522	7.77695	7.90279	7.68845	7.62819	7.5479	7.81611	7.85932	7.71207	7.68786	7.82078	7.78059	7.88452	7.74282	8.55649	8.28729	8.56035	8.29443	8.11628	8.04567	7.47834	7.62364	7.67414	7.9017	7.75485	7.48125	7.4951	7.55979	7.3942	7.53352	7.2431	7.23698
LOC102629000	7.77064	7.96811	7.96358	8.13193	8.26679	7.82064	7.84626	7.60087	7.40765	7.33576	8.42414	8.30227	8.29336	8.18039	8.16264	8.50015	8.06478	8.24408	8.23436	7.36695	7.17788	7.17509	7.33989	7.48678	7.38094	7.24865	7.42141	7.29761	7.49549	7.40088	7.57986
LOC102627517	7.77041	7.60716	7.59092	7.78751	7.8666	7.83415	7.78828	7.88268	7.93395	7.45201	7.68754	7.64046	7.81776	8.0471	7.7249	7.83523	7.42209	7.79707	7.89718	7.84547	7.82234	7.87572	7.79575	7.86775	7.73451	7.89924	7.90634	8.02988	7.66783	7.61356	7.44146
LOC102628581	7.76482	8.26701	7.91835	7.84967	7.92976	8.20024	8.32229	8.06776	7.96806	8.16701	8.16779	8.08294	8.11807	7.45035	6.9798	7.31238	7.13649	6.90202	7.11585	7.68753	7.60218	7.78848	7.5281	7.42662	7.62601	8.06701	7.86356	7.97159	7.93976	7.73709	7.75078
LOC102609140	7.76401	7.66084	7.94114	8.03495	7.72114	7.80701	7.6747	7.82675	7.79308	7.73595	7.96182	7.77404	7.97571	7.73671	7.7249	7.73431	7.51612	7.50793	7.22669	7.61137	7.82234	7.91287	7.59981	7.80297	7.65083	7.93243	8.10873	8.10601	7.52411	7.73709	7.75808
LOC102627851	7.76391	7.94666	8.02888	7.81893	7.57073	7.62732	7.91039	7.85685	7.80571	7.86139	7.89204	8.10846	8.02625	7.52744	7.12049	7.19069	7.86484	7.44852	7.54458	7.95738	8.2594	8.36553	7.43706	7.75485	7.80256	8.14835	7.89658	8.03588	7.47609	7.27607	7.35735
LOC102615136	7.76178	8.17409	7.92408	7.87977	7.94731	8.22779	8.29372	8.484	8.55399	8.45932	7.79978	7.76765	7.61657	7.05848	6.45007	6.74844	6.50222	6.81059	6.50311	7.76866	7.72641	7.59636	7.58575	7.42662	7.43911	8.16799	8.36853	8.29048	8.25638	8.54852	8.4777
LOC102631419	7.76086	7.74773	7.84168	7.95238	7.89401	8.01895	8.01521	7.92945	8.04108	8.14086	8.23979	7.98714	8.06192	7.02343	5.7499	6.05262	7.05529	6.76261	7.11585	7.79472	7.98042	7.90367	7.77112	7.97244	7.69924	8.4867	8.52244	8.79737	8.06839	8.18182	8.01757
LOC102616410	7.75959	8.19243	7.98019	8.07453	8.20247	8.25817	8.38382	8.51971	8.50579	8.55404	8.11772	8.09831	8.07507	6.79305	6.91944	6.60337	7.01291	6.49538	6.77038	7.61137	7.70643	7.80833	7.27127	7.65352	7.36603	8.24661	8.11155	8.05373	7.79853	7.76058	7.84301
LOC102626899	7.75593	6.82891	7.35667	7.55546	7.35098	6.55823	6.87228	6.70589	6.71142	6.57063	7.09271	7.56136	7.56778	8.76187	8.6999	8.60867	8.47699	9.0219	8.57887	9.59973	9.43829	9.53483	7.98975	7.80297	7.91956	7.44078	7.31795	7.38011	7.31072	6.80489	7.25776
LOC102611169	7.75368	8.21413	8.09644	8.1067	8.05647	8.18627	8.19074	8.25173	8.04464	8.25805	8.0816	7.93674	7.98503	7.3689	6.82388	6.56471	7.35581	6.94565	7.07693	7.81184	7.96369	7.9931	7.45264	7.42662	7.41032	7.91593	7.96978	7.77395	7.88932	7.74496	7.71367
LOC102611533	7.74989	7.66084	7.55442	7.44906	7.7414	7.64786	7.69426	7.77646	7.62749	7.66889	7.92153	7.94243	7.61657	7.28258	7.49605	7.31238	7.71427	7.72378	7.62772	7.82032	7.90355	7.68492	7.79575	8.10885	7.92974	8.16241	7.85686	8.13145	7.88197	7.77602	7.9868
LOC102620198	7.74946	8.24257	8.38116	8.25761	8.11199	8.17216	8.28084	8.09957	8.1606	8.14086	8.25377	8.05696	8.29711	7.02343	7.27301	6.67773	6.78004	7.06913	6.44316	8.03231	8.04548	7.68492	7.46805	7.33795	7.33573	7.84102	8.01259	8.02385	7.62444	7.67253	7.68328
LOC102578066	7.74882	7.63961	8.09135	8.19913	8.032	7.50318	7.57798	7.68715	7.75017	7.89308	7.93315	7.93674	7.95215	7.88078	8.02619	7.58775	7.66038	7.93334	7.39437	8.13788	8.16008	8.09358	7.61374	7.42662	7.65083	7.64276	7.81602	7.48472	7.38541	6.98848	7.38593
LOC102615989	7.7485	7.91609	7.87757	7.71423	7.99028	7.73203	7.77915	7.87534	7.88719	7.9164	7.86193	7.81802	7.74282	7.60062	7.43268	7.76874	7.54615	8.15396	7.73162	7.97268	8.18916	8.12558	7.46805	7.58912	7.43911	7.89588	7.89984	7.70407	7.32163	7.41081	7.09415
LOC102615453	7.74826	7.90724	7.86571	7.8723	7.912	8.02289	8.01521	8.06776	8.10378	8.0133	7.97313	8.01979	7.98967	7.15882	7.77685	7.71679	7.25031	6.98799	6.8648	7.862	7.68618	8.19508	7.61374	7.43886	7.33573	7.78398	8.03649	7.73391	7.70163	7.78369	7.75808
LOC102608273	7.74728	8.1291	8.12658	8.09392	8.20247	8.18627	8.24149	8.30728	8.27097	8.41362	7.83739	8.07778	8.03525	6.66242	6.88828	6.91139	6.30558	6.49538	7.22669	7.63079	7.98872	7.65234	7.32304	7.58912	7.39571	8.06402	8.0156	8.01477	8.09407	8.23309	8.00534
LOC107177475	7.74584	8.12146	8.00744	8.11305	8.07255	8.03464	8.02297	8.25456	8.33335	8.2941	8.10235	7.8786	8.1843	7.47651	6.85644	7.42459	7.45412	6.90202	7.11585	7.90251	8.23171	8.10967	7.1618	7.33795	7.39571	7.97764	7.91281	7.87448	7.58875	7.19794	7.03522
LOC102616111	7.74391	6.8195	7.66809	7.77155	8.18038	6.90393	6.93117	7.7325	7.65101	7.67801	8.02295	8.21568	8.21235	8.61653	8.1756	8.14143	8.7334	8.45502	8.43238	7.8702	8.00517	7.93109	7.32304	7.61091	7.50867	8.01839	7.84337	8.01477	6.77283	6.64583	6.43158
LOC102622764	7.74369	6.74194	7.06656	6.81677	6.8518	6.98689	7.07241	7.31679	7.40765	7.28291	6.97389	6.81284	7.30297	8.48098	8.32267	8.6369	8.7334	8.36148	8.38536	8.41489	8.26624	8.45009	8.27904	8.18345	8.11956	7.74342	7.67467	7.64248	8.09407	8.07348	7.81525
LOC102617648	7.74232	8.05887	8.1015	8.00112	8.14279	8.09945	8.10199	7.8936	7.91853	8.23968	8.0175	8.07261	8.02173	7.42371	7.92236	7.52871	7.48545	6.94565	7.32962	7.61137	8.05341	7.84722	7.33989	7.25736	7.35096	7.61441	7.47049	7.58635	7.73466	7.63913	7.4595
LOC102625986	7.7389	7.57956	7.25118	7.42885	8.11199	7.55304	7.58847	7.50435	7.23165	7.50936	7.60997	7.78041	7.71508	6.91283	7.45412	7.35832	6.96925	7.25401	6.95343	8.17142	8.0847	8.17992	8.17957	8.25439	8.11956	8.71744	8.68815	8.92733	7.78282	7.60494	7.69094
LOC102623489	7.73703	7.82499	8.17546	8.17505	8.21701	7.79324	7.63476	7.33828	7.64634	7.56452	8.45269	8.35012	8.37717	6.79305	6.45007	6.56471	7.05529	7.53675	7.29612	8.19117	8.46362	8.22492	7.55722	7.53316	7.53558	8.32117	8.38724	8.21844	7.41627	7.63066	7.38593
LOC102612364	7.7368	7.60169	7.64745	7.29004	7.5479	7.62732	7.66977	7.53724	7.45116	7.47313	7.65982	7.55395	7.54275	7.42371	7.41093	7.66289	7.97932	8.58486	8.35314	7.98782	7.8316	7.78848	8.06262	7.9123	7.8781	7.72838	7.77398	7.81291	8.04225	7.70517	7.56327
LOC102627991	7.73388	7.59067	7.85974	7.82667	7.7414	7.66811	7.67962	7.45601	7.47771	7.49395	8.0175	7.84863	8.07507	7.67027	7.74242	7.83523	7.57556	7.28831	7.07693	7.84547	8.1674	7.78848	7.80792	7.82178	7.8781	8.12558	7.91926	8.17832	7.32163	7.52492	7.71367
LOC102607570	7.73353	8.23197	8.00203	8.25761	8.08053	8.20371	8.29692	8.03193	8.18336	8.02764	7.95042	7.97609	7.88403	7.19077	7.22394	7.11243	6.96925	7.25401	6.99578	7.01454	6.99234	6.94342	7.95736	7.66398	7.84621	7.78034	7.96978	7.91411	8.0619	8.08593	7.90357
LOC102620766	7.733	7.74276	7.49404	7.31229	7.4892	7.76531	7.67962	7.28394	7.45651	7.35295	7.23103	7.3551	7.35422	8.83446	8.48766	8.53057	8.08538	8.54286	8.55073	7.2712	7.1633	7.45241	7.95736	7.5781	7.69924	7.68231	7.51796	7.65423	7.96085	7.82882	7.67559
LOC102628944	7.73142	7.77719	7.70851	8.01475	7.99872	7.74162	7.82424	7.64896	7.63223	7.5347	7.98993	7.74179	7.72067	6.95065	6.68575	7.19069	6.87774	6.55293	7.39437	8.03959	8.00517	7.64132	8.08279	8.17616	8.12843	8.23867	8.1394	8.34467	8.00889	7.93585	8.21636
LOC102609458	7.73066	7.83437	7.68169	7.73908	7.95601	7.88261	7.74204	7.73655	7.91076	7.68708	7.96182	7.96496	8.00808	7.19077	7.27301	7.58775	7.45412	7.50793	6.99578	8.01024	7.91229	7.85679	7.66813	7.36385	7.83542	8.06402	8.00049	8.13983	7.51463	7.68894	7.75078
LOC102621644	7.72815	7.45141	7.43103	7.39798	7.58201	7.4398	7.45723	7.37514	7.334	7.48358	7.63155	7.43795	7.64625	7.67027	7.38884	7.2406	6.67524	7.06913	7.22669	8.04684	8.02949	8.07731	8.03184	7.9035	8.29518	8.68275	8.66725	8.72122	8.18051	8.31468	7.95536
LOC102611921	7.72403	8.21054	8.02888	8.12567	7.87579	8.24475	8.1769	7.8936	7.82237	7.90479	8.34364	8.34154	8.30458	6.98749	7.93766	7.31238	7.09646	6.71298	6.72074	7.51015	7.27602	7.65234	7.51332	7.78391	7.41032	7.97446	8.04829	7.8406	7.65063	7.53403	7.48615
LOC102618446	7.72133	8.23551	8.21808	8.31932	8.16546	8.17923	8.26457	8.18212	8.09352	8.36077	8.23039	8.48873	8.39825	6.95065	6.85644	6.60337	6.78004	6.37289	6.31522	7.15529	7.44227	7.12849	7.2357	7.58912	7.67524	8.30606	8.26358	8.33496	7.59776	7.92895	7.96802
LOC102622775	7.72011	7.48155	7.32236	7.42885	7.44046	7.3919	7.56741	7.22746	7.36277	7.35295	7.49699	7.57607	7.61056	8.1482	8.5083	8.37165	8.14546	7.95485	8.00478	8.34018	7.79423	7.97566	7.66813	7.70508	7.52219	7.53021	7.62035	7.60665	7.89664	7.72918	7.82224
LOC102606617	7.71846	7.70238	7.84168	8.13817	7.7811	7.91687	7.80187	7.59642	7.64165	7.63649	7.88607	7.98714	8.05308	6.91283	7.19877	7.73431	7.09646	7.47853	7.62772	8.31639	7.96369	8.14912	7.37301	7.5558	8.00869	7.97446	8.03055	7.97784	7.51463	7.41081	7.24741
LOC102617335	7.71767	8.52898	8.40595	8.39942	8.13515	8.36748	8.38382	8.47675	8.68735	8.5391	8.44052	8.5718	8.58759	7.19077	7.70715	7.62581	6.30558	6.60828	7.26182	6.77375	6.83564	6.94342	7.42132	6.88063	7.25706	7.79485	7.76328	7.66589	7.20863	7.27607	7.48615
LOC112495491	7.71564	7.76254	7.88347	7.32328	7.70059	7.88694	7.93115	7.98841	7.96806	7.93934	7.6668	7.56873	7.65211	7.45035	7.06585	7.54866	7.60439	7.67277	7.78089	7.58174	7.55827	7.63021	7.49839	8.09346	7.75755	7.63067	7.48793	7.78824	8.01562	8.12264	7.91015
LOC102614127	7.7155	8.05486	8.0182	7.81114	7.94731	8.07312	8.06865	8.28808	8.28005	8.29113	8.02838	7.93103	7.98038	6.98749	5.60413	6.39877	6.61984	6.43544	6.44316	7.3436	7.22076	7.60773	7.96824	8.03018	7.75755	8.47323	8.43072	8.60292	8.16847	8.23309	8.36735
LOC102622374	7.71508	7.93364	8.44634	8.20508	8.28761	7.75588	7.89357	7.95054	7.97553	8.03121	8.12787	8.14345	8.15982	6.874	6.91944	6.91139	7.45412	6.98799	7.19068	8.2676	8.33291	8.28282	7.49839	7.49852	7.35096	7.82697	7.64777	7.66589	7.52411	7.10314	7.20526
LOC102630069	7.71495	7.65556	8.13649	8.21102	8.42549	7.70778	7.68451	7.83055	7.87525	7.6318	8.04456	8.03051	8.08811	6.91283	6.94993	7.48796	6.87774	7.38655	7.11585	8.30434	8.12288	8.30394	7.37301	7.54453	7.76894	7.80205	7.78813	7.8644	7.49549	7.44019	7.58808
LOC102625179	7.71222	7.07807	7.73484	7.62819	7.52471	7.42798	7.31284	7.23321	7.37412	7.30664	7.72147	7.53901	7.73179	7.19077	6.9798	6.97174	7.09646	7.3218	7.62772	8.64719	8.76343	8.44375	8.03184	7.85867	7.98935	8.52419	8.35195	8.26261	8.00212	8.02258	7.66785
LOC102610314	7.7116	7.66084	7.83561	8.29718	7.92091	7.69797	7.86796	8.16418	8.13747	8.07676	7.9098	7.95374	8.10102	7.12614	7.3664	6.91139	7.84081	7.97604	7.26182	7.93412	7.8316	8.17228	7.33989	7.21531	7.30477	7.78761	7.71596	7.63064	7.35387	7.47846	7.47732
LOC102621658	7.7111	7.32413	7.66809	7.6193	7.63712	7.46317	7.4743	7.47068	7.435	7.40333	7.72816	7.75478	7.82297	8.41488	7.9528	8.00368	7.88847	8.27861	8.04567	7.61137	7.56937	7.54995	7.75864	7.8124	7.8136	7.58966	7.6555	7.68892	7.65063	7.53403	7.71367
LOC102629268	7.70912	7.67133	8.07598	8.00112	8.22423	7.69797	7.65487	7.75265	7.77607	7.75332	8.06055	8.03051	8.12652	5.89954	6.75647	6.64103	6.92422	7.18288	6.09914	8.17803	8.07694	7.78848	7.83194	7.80297	7.8136	8.36315	8.32309	8.56192	8.16242	7.9832	8.05958
LOC102609390	7.7058	7.65556	8.03948	7.98043	8.11975	7.45154	7.72312	7.48038	7.52939	7.53971	8.14297	7.89629	7.97571	7.42371	7.47524	7.26493	7.97932	7.93334	7.62772	7.85376	7.87698	7.85679	7.70761	7.48678	7.48125	7.54744	7.79164	7.78824	7.53352	7.56103	7.45051
LOC102618838	7.70496	7.34395	7.64745	7.98736	7.65859	7.33604	7.14529	7.83055	7.97925	8.05592	7.71475	7.42988	7.73731	7.67027	7.671	7.76874	7.95714	7.61989	8.1803	8.03231	7.7363	7.56169	7.64119	7.56699	7.84621	7.92914	7.9944	7.85425	7.53352	7.40088	7.31833
LOC102631070	7.70482	7.16236	7.06656	7.38754	7.52471	6.72217	7.1942	7.02367	7.04543	6.83	7.39136	7.32057	7.25754	9.18313	9.13098	9.30978	9.04867	8.81399	8.774	8.11047	7.98872	8.04422	7.8438	7.964	7.99905	6.8576	7.00923	6.9038	7.49549	7.2207	7.52094
LOC102612891	7.70387	8.08659	8.05524	8.35725	7.87579	8.0655	8.0035	7.93651	8.1704	8.23968	8.1727	8.19677	8.16393	6.95065	6.72154	6.91139	7.57556	7.25401	6.8648	7.63079	7.48979	7.75818	7.27127	7.53316	7.4533	7.85147	7.88016	7.83028	7.5614	7.57876	7.67559
LOC102628252	7.7026	8.25309	8.04475	7.98043	7.8666	8.25817	8.34412	7.78822	7.83885	7.74031	7.72147	7.77404	8.04865	6.56826	6.79057	7.11243	7.38933	7.28831	7.11585	7.19497	7.23477	6.79215	7.68141	7.87677	7.83542	7.96807	7.87354	8.15645	8.10674	8.17601	8.25819
LOC102620225	7.70122	7.56274	7.25118	7.29004	7.12288	7.67813	7.63476	7.74059	7.91076	7.69159	7.02912	7.12438	7.11199	8.24268	7.9069	8.40487	8.7334	8.34528	8.49277	7.54127	7.58039	7.71677	7.68141	7.78391	7.69924	7.13351	7.29831	7.27242	7.79853	8.06721	8.18958
LOC102610531	7.698	8.34777	8.17546	8.31381	8.02375	8.31386	8.37475	8.27421	8.25571	8.28815	8.33928	8.32857	8.40868	7.19077	6.21919	6.48412	6.87774	6.09147	6.09914	7.65944	7.66563	7.61901	7.58575	7.49852	7.74608	7.98715	7.99745	8.16195	7.46629	7.44019	7.70613
LOC102617381	7.69778	7.95957	7.59811	7.56476	7.66921	7.94204	8.08356	7.56486	7.80989	7.63649	7.96182	8.06741	7.78077	7.64743	7.77685	7.6069	7.57556	7.61989	7.78089	7.33178	7.17788	7.43974	7.61374	7.68467	7.57503	7.86528	7.77042	7.80239	7.77491	7.63913	7.61248
LOC102628136	7.69586	7.55709	7.68845	7.8723	7.52471	7.69303	7.70876	7.6273	7.70144	7.44133	7.96182	7.69539	7.88403	7.5022	7.34361	6.94188	7.28634	7.21888	7.62772	8.24887	7.92963	8.21007	7.61374	7.66398	7.71109	7.99345	8.11155	8.17288	7.65063	7.50651	7.78695
LOC102615835	7.69584	7.73277	7.51698	7.8723	7.93857	7.91263	7.99564	8.29084	8.16714	8.09731	7.72816	8.03051	7.9943	7.22203	7.27301	7.26493	6.87774	6.30751	7.19068	7.56165	7.77517	7.41406	7.78349	7.5781	7.41032	8.04594	7.99745	8.22633	7.7907	8.09211	7.78695
LOC102614863	7.69152	8.20332	8.19456	8.15057	8.65644	8.21408	8.11293	8.30455	7.99035	8.25805	8.00102	8.22037	8.10957	6.874	6.61139	6.35412	7.32149	5.83727	6.56067	7.58174	7.59132	7.33416	7.54273	7.68467	7.60074	8.07	8.26358	8.24976	7.50509	7.52492	7.82224
LOC102622584	7.68891	7.71258	7.67491	7.58317	7.80054	7.86518	7.73733	8.00194	8.00138	7.99516	7.44108	7.50866	7.42441	7.3407	7.45412	6.94188	7.01291	6.85703	6.09914	8.03231	8.27982	8.01034	7.74605	8.01392	7.52219	8.11405	8.17483	7.98406	7.93266	8.19911	8.20571
LOC102609626	7.68319	7.52272	7.1763	7.469	6.99369	7.51441	7.4743	6.73048	6.61904	6.6927	7.6668	7.81802	7.53007	8.83446	8.76138	8.54056	8.24035	8.74158	8.26931	8.08254	8.11532	8.09358	7.69457	7.70508	7.82455	7.56448	7.47487	7.17246	7.39577	7.46899	7.30841
LOC102625807	7.68315	7.938	8.06045	7.95945	7.77127	7.91687	8.02683	7.72027	7.83475	7.7095	7.97313	7.91955	7.91362	7.3407	7.34361	7.56834	7.51612	7.28831	7.39437	7.80331	7.98872	8.14912	7.10379	7.64298	7.61343	7.62256	7.60445	7.68511	7.5614	7.18642	7.33797
LOC102610082	7.68244	7.59619	7.64745	7.47887	7.47717	7.79324	7.56741	7.60531	7.58417	7.4991	7.73482	7.72868	7.51084	7.82079	8.16264	8.0323	7.95714	8.03782	7.98389	7.85376	7.88589	7.8376	7.4054	7.20101	7.54885	7.72838	7.65936	7.65813	7.33246	7.46899	7.67559
LOC102623246	7.68135	8.08659	7.86571	8.08102	8.09634	8.01895	7.99564	7.3855	7.46715	7.35863	7.93315	7.86669	7.79674	7.3407	7.41093	7.46714	7.63266	7.44852	7.89718	7.90251	7.77517	7.98441	7.46805	7.35096	7.32033	7.51714	7.68605	7.68892	7.52411	7.59627	7.47732
LOC102608367	7.68042	7.54573	7.72174	7.65455	7.85734	7.69303	7.81533	7.80376	7.80571	7.79585	8.02295	7.91955	8.06632	7.80022	7.671	7.38075	7.97932	7.565	7.60054	8.01763	7.859	7.82791	7.42132	7.54453	7.38094	7.60209	7.62035	7.61469	7.16083	7.29763	7.36694
LOC102620751	7.67971	7.69725	7.88934	7.89459	8.02375	7.69303	7.64485	7.64034	7.68786	7.58407	7.86193	7.42176	7.82816	7.22203	6.45007	6.94188	7.17544	7.10805	6.66933	8.40928	8.39663	8.37221	7.65472	7.70508	7.98935	8.22535	8.1394	8.0772	7.77491	7.74496	7.46844
LOC102620844	7.67946	8.10993	7.80487	7.61035	7.58201	8.14351	8.32229	7.61854	7.73264	7.6271	8.09201	7.93103	7.97571	6.66242	6.31602	6.88024	7.09646	7.28831	7.48636	7.45674	7.5358	7.36129	7.57156	7.66398	7.71109	8.16241	8.1311	8.32029	8.16847	7.88689	8.13449
LOC102607558	7.67547	7.62887	7.87757	7.81893	7.96465	7.5421	7.72312	7.76461	7.86322	7.749	7.88607	7.90797	7.87904	7.80022	7.24868	6.97174	7.32149	6.94565	7.62772	8.01024	8.37148	8.03582	7.21758	7.49852	7.54885	7.92914	7.77753	7.83717	7.77491	7.51574	7.22649
LOC102622853	7.67471	8.76048	8.20401	8.2345	8.00711	8.70054	8.90829	8.18212	8.15732	8.27016	8.45269	8.51186	8.2515	7.09271	6.94993	6.74844	6.4396	6.01161	5.93472	7.22083	7.02497	6.97888	7.55722	7.35096	6.8486	8.05802	8.03352	8.19182	7.48582	7.85087	7.82224
LOC102630951	7.6743	7.91167	8.00744	8.22867	8.09634	7.79324	7.91457	7.91164	7.80989	7.82489	7.98435	8.1385	8.04865	6.95065	7.00906	7.08537	6.78004	6.94565	6.56067	8.31038	8.00517	7.97566	7.35655	7.58912	7.41032	8.09659	7.98522	8.1117	7.7428	7.51574	7.12839
LOC102615635	7.66939	7.88486	8.29087	8.24031	8.10419	8.09945	8.12018	8.11522	8.12409	8.17348	8.29941	8.23897	8.21235	6.24213	6.68575	6.16028	6.23358	6.09147	6.31522	7.71509	7.79423	7.8851	7.62753	7.51016	7.68729	8.32117	8.19356	8.29799	7.76695	7.72122	7.9297
LOC112495483	7.66852	8.11378	8.47005	8.48513	8.26679	7.97898	8.06114	8.02532	8.1308	8.05941	8.20664	8.14345	8.18025	6.61611	6.11539	6.35412	6.07784	6.90202	6.66933	8.36358	8.30661	8.19508	7.19922	7.0497	7.53558	7.87896	7.88675	7.93031	7.51463	7.78369	7.5549
LOC102614737	7.66456	7.34395	7.77346	7.93098	7.81016	7.65295	7.46863	7.4009	7.48296	7.30664	7.6172	7.7088	7.54275	8.06445	8.18844	8.0742	8.34656	8.11628	8.1803	7.93412	7.87698	7.95799	7.75864	7.70508	7.46734	6.98958	7.42141	6.91035	7.38541	7.23194	7.28836
LOC102607866	7.66294	8.3608	8.30851	8.49974	8.09634	8.44288	8.41657	8.52909	8.61266	8.72665	7.96749	8.12356	8.12652	7.02343	7.45412	6.60337	6.4396	5.83727	6.50311	7.36695	7.40557	7.17509	7.08392	7.11214	6.66579	7.82697	7.70854	7.72651	7.98163	7.87976	7.88367
LOC102614640	7.65923	8.02652	7.98019	7.66323	7.99872	7.93787	8.03453	7.72844	7.68331	7.78744	8.20184	8.15819	8.16393	7.19077	7.3664	6.81584	6.92422	6.81059	7.26182	7.55149	7.70643	7.60773	7.68141	7.48678	7.57503	8.0153	8.01259	8.13983	7.16083	7.72918	7.37647
LOC102578021	7.65877	6.98855	6.50307	6.5435	5.59556	6.98689	6.59891	6.36209	6.08204	6.36003	6.26027	6.41494	6.52092	9.69853	9.80035	9.87352	9.75578	9.60832	9.53956	7.5206	7.48979	7.52618	8.68726	8.64071	8.67994	6.87135	6.96632	7.16153	8.1441	8.24424	8.33839
LOC102619886	7.65854	7.71258	7.40667	7.54611	7.2835	7.57465	7.64485	7.43622	7.10113	7.20931	7.36585	7.46191	7.37564	7.3689	7.63391	7.38075	7.71427	8.2087	7.94119	8.01024	8.18916	7.97566	7.80792	7.77429	7.96975	7.79485	7.85686	7.68892	7.78282	7.75279	7.78695
LOC102623265	7.65598	7.22784	7.30489	7.31229	7.44046	7.27132	7.18731	7.06937	7.03116	7.01418	7.45727	7.42176	7.36139	7.45035	6.88828	6.91139	8.62502	8.74158	8.84522	8.13788	8.18916	8.10967	8.06262	8.00572	8.27935	7.29531	7.35168	7.32237	8.18051	8.06092	8.12322
LOC102608432	7.65434	7.57398	7.66125	7.69743	7.67974	7.5421	7.62969	7.52792	7.37412	7.38673	7.68066	7.83646	7.61056	7.22203	7.14706	7.33553	7.51612	7.3218	7.32962	8.36358	8.33291	8.23229	7.55722	7.58912	7.82455	7.78034	7.95104	8.09455	7.76695	7.58754	7.47732
LOC102614103	7.65398	7.82499	7.73484	7.92377	8.19514	7.76531	8.01521	7.30046	7.53445	7.51955	7.83119	7.68185	7.53642	6.66242	7.03773	7.21586	6.61984	6.76261	7.07693	7.9184	8.0847	7.74794	7.64119	8.03018	7.72285	8.03376	8.09457	7.90431	8.08129	8.08593	8.03573
LOC102615084	7.65298	7.26989	7.47855	7.43899	7.76139	7.61694	7.42246	7.59642	7.42412	7.2527	7.39977	7.42988	7.46495	7.3407	7.57644	7.35832	7.63266	7.9115	7.68061	7.45674	7.39313	7.22024	8.00039	7.97244	7.76894	8.06701	7.96044	8.13983	8.2901	8.07971	8.18417
LOC102613559	7.6528	7.73777	7.81724	7.85725	7.83866	8.00708	7.53523	7.82675	7.80151	7.749	7.68066	7.83646	7.97103	6.61611	6.85644	6.88024	6.87774	6.66158	6.9098	7.96505	8.0613	7.68492	7.78349	7.42662	7.83542	8.30606	8.30106	8.27535	7.72647	7.94953	7.80823
LOC102618066	7.64963	8.3705	8.02355	8.22281	8.10419	8.38899	8.32543	7.97818	8.00138	8.16701	8.06584	8.19677	8.21631	6.66242	6.64905	6.60337	6.87774	6.66158	6.38061	7.61137	6.92479	7.52618	7.30599	7.53316	7.25706	7.94224	7.98828	8.14816	7.70996	7.69708	7.94898
LOC102616013	7.64926	8.08659	7.83561	7.98043	7.42801	8.13989	8.21803	8.00531	8.03394	7.80421	7.74805	7.8786	7.78077	6.70729	6.68575	6.91139	7.32149	7.18288	7.03692	7.75987	7.90355	7.84722	7.73335	7.41429	7.28904	7.95198	7.70108	7.82682	7.83705	7.75279	7.67559
LOC102631252	7.64896	8.07477	8.07598	7.79543	8.04836	8.06168	8.14527	7.95054	8.20258	8.14744	8.11261	8.07261	8.18834	6.35923	6.21919	6.39877	6.96925	6.37289	6.72074	8.04684	8.09242	8.14912	7.28873	7.17199	7.46734	8.04897	7.86356	7.99025	7.93266	7.87259	7.62852
LOC102628744	7.64759	7.74276	7.91259	8.13193	7.72114	7.81157	7.63982	7.74059	7.64165	7.63649	7.95613	7.81182	7.81253	7.67027	7.84334	7.6069	7.42209	7.565	7.29612	7.7774	8.03751	7.8376	7.61374	7.61091	7.35096	7.46366	7.5432	7.52794	7.36446	7.23194	7.10565
LOC102628670	7.64629	7.61262	7.93548	8.12567	7.8666	7.75115	7.70394	7.83055	7.89902	7.82899	7.86193	7.93674	8.00808	6.35923	6.82388	6.60337	6.23358	5.83727	6.77038	7.78609	7.65525	7.73762	7.65472	7.84953	7.99905	8.5415	8.46415	8.59074	7.91115	8.04825	8.1623
LOC102610747	7.64622	7.31746	7.72174	7.78751	7.69021	7.21048	7.01134	7.42119	7.37976	7.34151	7.60271	7.86069	7.72067	7.57664	7.55676	7.91424	7.54615	7.44852	7.65441	8.02499	8.02949	7.80833	7.73335	7.83109	7.80256	7.83752	8.03945	8.00562	7.28865	7.79131	7.43235
LOC102608982	7.64593	7.92927	7.958	8.1067	7.99028	7.89125	8.00742	7.92591	7.80571	8.1276	7.9039	8.00899	7.93782	6.91283	6.49212	6.94188	7.17544	6.71298	6.24673	7.81184	7.90355	7.42696	7.87882	7.65352	7.28904	8.0122	8.16131	8.10601	7.70163	7.48787	7.87024
LOC102615522	7.64268	7.49934	7.35667	7.67185	7.40279	7.62214	7.67962	7.61854	7.60358	7.56943	7.59541	7.64046	7.61657	7.22203	7.38884	7.40284	7.35581	7.565	7.54458	8.2922	8.25253	8.21007	7.75864	7.48678	7.83542	7.7546	7.76685	7.78111	7.42642	7.81393	7.54648
LOC102615518	7.64167	7.90724	8.38947	8.33026	8.09634	8.05785	8.25801	7.84188	7.89902	8.00969	8.55784	8.57547	8.54096	6.66242	6.11539	6.39877	6.4396	6.98799	6.56067	7.84547	7.67594	7.64132	7.18064	7.46302	7.39571	8.09073	7.95104	7.87782	7.55217	7.40088	7.54648
LOC102613852	7.63977	7.7917	7.90101	7.78751	7.7109	7.88261	7.83749	7.96788	7.9416	7.88128	7.91568	7.90214	7.81776	7.39657	7.43268	7.76874	7.68758	7.18288	6.9098	7.94191	7.68618	7.75818	7.30599	7.5558	7.32033	7.63874	7.85013	7.51511	7.08602	7.61356	7.20526
LOC102613469	7.63869	7.53427	7.32236	6.75315	7.26961	7.57465	7.45149	6.62075	7.06657	6.9997	7.27738	7.18321	7.21064	7.90024	7.41093	7.52871	8.56762	8.77824	8.46289	7.75102	7.75587	7.94011	8.15121	8.09346	8.27137	7.57292	7.77398	7.51081	7.78282	7.84356	7.80117
LOC102630169	7.63691	7.81556	7.74783	7.54611	7.67974	7.73203	7.66482	7.60973	7.80989	7.59374	7.82496	7.72868	7.65795	7.99376	7.9826	7.26493	7.86484	7.93334	7.65441	7.23359	7.74611	7.57334	7.33989	7.49852	7.65083	7.45456	7.53484	7.54487	7.55217	7.46899	7.40468
LOC102608509	7.63084	7.59067	7.79864	8.11937	7.87579	7.75115	7.81086	8.18212	8.12745	8.09391	7.70799	7.58337	7.48479	6.66242	6.61139	6.94188	7.54615	7.18288	7.07693	8.44263	8.48136	8.10165	7.28873	7.31159	7.42479	7.69009	7.66703	7.31745	7.72647	7.71322	7.61248
LOC102625183	7.63069	7.87581	7.94114	7.8723	8.13515	7.97898	7.82424	7.77646	7.7458	7.82489	7.92153	7.85467	7.90382	6.24213	5.67885	6.74844	6.56223	7.06913	6.77038	8.26138	8.36512	8.15688	7.73335	7.92974	7.97958	8.00597	7.96668	8.03588	7.44649	7.83621	7.47732
LOC102610825	7.6284	8.21772	8.42224	8.36259	8.51059	8.32665	8.22477	8.48159	8.40149	8.42992	8.36527	8.34584	8.37362	5.73593	6.16823	6.21123	6.61984	6.23903	7.11585	7.60156	7.92099	7.8851	7.04334	7.15726	7.22435	7.83401	7.65164	7.49347	7.20863	7.54309	7.73605
LOC102623650	7.62529	7.68694	7.7798	7.66323	7.92091	7.64786	7.70394	7.74864	7.81406	7.65047	7.86193	7.91377	7.92819	6.66242	6.9798	7.02967	7.38933	6.85703	7.07693	8.54342	8.19634	8.23961	7.33989	7.29822	7.35096	7.65474	7.40773	7.58225	7.83705	8.16432	7.8292
LOC102611220	7.62261	7.49934	7.43905	7.58317	7.81016	7.64786	7.65985	7.59195	7.51408	7.39229	7.60271	7.75478	7.67533	7.55225	8.28729	7.95965	7.63266	7.86681	8.26931	7.56165	7.32924	7.47742	7.59981	7.64298	7.79144	7.28507	7.32766	7.21539	7.57058	7.47846	7.66007
LOC102611588	7.62172	7.70238	7.74783	7.4984	7.6479	7.73203	7.83309	7.79989	7.73704	7.69159	7.35724	7.6122	7.62851	7.45035	7.65258	7.69904	7.54615	7.21888	7.87466	7.83714	8.03751	7.93109	7.33989	7.58912	7.54885	7.53021	7.55566	7.47592	7.37497	7.50651	7.49493
LOC102621053	7.62084	7.48155	7.55442	7.71423	7.83866	7.31692	7.40476	6.74664	6.72034	6.61881	7.64575	7.65439	7.64625	7.31193	6.40676	7.05779	7.95714	7.79707	8.1431	8.63762	8.72919	8.66672	8.08279	7.82178	7.91956	7.65474	7.75249	7.73021	7.65063	7.45945	7.50365
LOC102625979	7.61875	7.81556	7.58369	7.65455	7.80054	7.49186	7.55141	7.95402	7.83885	7.70057	7.86193	7.69539	7.56156	7.62421	7.8595	7.69904	7.48545	7.50793	7.15375	7.81184	8.00517	7.89441	7.35655	7.21531	7.36603	7.67448	7.6632	7.48472	7.45642	7.26516	7.5295
LOC102627426	7.61773	7.34395	7.47073	7.19747	7.44046	7.56388	7.46863	7.45109	7.59875	7.28888	7.86801	7.67504	7.80203	7.84107	7.827	8.00368	8.00116	7.9115	8.25194	7.5206	7.50143	7.9931	7.58575	7.77429	7.9093	7.43616	7.46169	7.44919	7.07317	7.20936	7.61248
LOC102627026	7.61772	7.56837	7.98019	7.74726	7.92091	7.72722	7.71835	8.01535	7.88322	7.89308	7.70121	7.60504	7.95689	6.91283	7.00906	6.71352	6.92422	6.49538	6.72074	8.06836	8.22471	7.66328	7.58575	7.66398	7.79144	8.00909	8.20941	8.00562	7.79853	7.43046	7.58808
LOC102625018	7.61674	7.0542	7.32236	7.53669	7.52471	7.25132	6.98775	7.21008	7.11473	7.20931	7.29552	7.44598	7.49135	8.02954	7.9826	8.39388	7.76623	8.29557	8.19855	8.01024	7.81303	8.02738	7.86724	7.8124	7.79144	7.30548	7.45284	7.32237	7.78282	7.72918	7.47732
LOC102628101	7.61239	7.55142	7.53208	7.6193	7.63712	7.65802	7.39881	7.13838	7.17437	7.30664	7.58807	7.50098	7.54275	7.99376	8.25101	7.75163	7.51612	7.565	7.54458	7.57173	7.76555	7.69561	7.59981	7.70508	7.562	7.96807	7.79515	7.71533	7.51463	7.59627	7.61248
LOC102620873	7.61114	7.73777	7.93548	8.22867	8.18038	7.86956	7.96376	7.87901	7.71042	7.78322	7.83119	8.04115	7.88403	5.73593	6.3621	6.44208	7.01291	6.98799	6.95343	8.06836	8.09242	7.84722	7.18064	7.41429	7.49503	8.09073	8.10873	8.13145	7.7428	7.71322	7.91015
LOC107176731	7.60826	7.55709	7.89519	8.09392	8.12747	7.56388	7.74204	7.87166	7.73704	7.78744	7.68066	7.79305	7.72624	7.22203	6.91944	6.78253	6.37414	6.30751	6.77038	8.33427	8.37148	8.33848	7.35655	7.43886	7.02987	8.06103	7.7846	7.98095	7.62444	7.92203	8.05365
LOC102607263	7.60588	7.5285	8.07598	7.83438	7.77127	7.58534	7.63982	7.76857	7.69693	7.76193	8.1727	8.12356	8.06632	7.28258	6.57272	6.78253	6.30558	6.76261	6.77038	8.57383	8.58347	8.55954	7.18064	7.5217	7.36603	8.07595	8.13664	8.04781	7.28865	7.32939	7.01095
LOC102622941	7.60475	8.11763	7.68845	7.51767	7.4528	8.27477	8.20786	8.66287	8.68963	8.68652	7.48123	7.48548	7.53007	6.35923	6.79057	6.21123	6.37414	6.60828	6.61603	7.31987	7.70643	7.45241	7.27127	7.43886	7.41032	8.15961	7.89658	8.16195	8.27895	8.14065	8.15124
LOC102615559	7.60268	8.06286	8.13649	8.02825	7.95601	8.14712	8.30012	8.01535	7.96806	7.87336	8.35233	8.1385	8.22814	5.82005	5.7499	6.26045	6.23358	6.16713	5.93472	8.09657	8.29328	8.07731	7.4054	7.53316	7.49503	8.26497	8.26358	8.26516	7.54287	7.85815	7.61248
LOC102618539	7.60215	7.73277	7.82951	8.08749	7.94731	7.75588	7.86796	7.86427	7.85514	7.96938	8.09201	8.35439	8.23986	6.51877	6.06055	6.91139	6.50222	6.01161	6.99578	7.68753	7.79423	7.53811	7.66813	7.74503	7.53558	8.35093	8.11716	8.24459	7.49549	7.91507	7.37647
LOC102621404	7.59739	6.76172	7.00298	6.80113	6.67347	6.85176	6.78374	6.92768	7.12148	7.04272	7.18314	6.977	7.34701	8.02954	8.05453	8.1545	8.87026	9.03206	8.43238	7.66887	7.5358	7.54995	8.42042	8.4054	8.23077	7.10468	7.02723	7.19409	8.1441	8.31468	8.27866
LOC102616388	7.59691	7.94666	7.72831	7.70586	7.77127	7.77935	7.93115	7.72027	7.77178	7.70504	7.81871	7.8786	7.80729	6.95065	7.14706	7.11243	6.87774	7.67277	6.9098	7.63079	7.54708	7.38792	7.70761	7.56699	7.52219	7.86871	7.83318	7.85085	7.77491	7.59627	7.38593
LOC102609879	7.59671	7.59619	7.57643	7.43899	7.61533	7.72722	7.65985	7.39065	7.55455	7.60813	7.46531	7.72208	7.62255	7.90024	7.70715	7.68108	7.09646	7.50793	6.95343	7.92628	7.66563	7.63021	7.28873	7.70508	7.38094	7.66267	7.73434	7.74127	7.63322	7.90105	7.80823
LOC102615618	7.59651	7.13227	7.71514	7.8872	7.83866	7.32969	7.18039	7.33294	7.39656	7.14496	7.69439	7.67504	7.65795	6.70729	6.40676	6.91139	7.63266	8.07758	7.91935	7.71509	7.59132	7.51414	7.98975	7.98918	8.11956	8.21998	8.25342	8.28797	7.40606	7.64755	7.52094
ETR3	7.59203	8.04682	7.84168	7.98043	7.70059	8.01105	8.09832	7.41614	7.35133	7.48358	8.2722	8.24819	8.18834	6.98749	7.17314	7.28885	7.05529	7.38655	6.8648	7.38993	7.50143	7.0639	7.51332	7.15726	7.39571	8.11983	8.04535	7.99642	7.39577	7.41081	7.37647
LOC102617582	7.59203	7.14739	7.50938	7.51767	7.18337	7.19661	7.38081	7.12608	7.26251	7.09815	7.48123	7.53148	7.49788	7.67027	7.77685	7.88315	7.60439	7.59271	8.16182	7.73317	7.68618	7.72724	7.83194	7.87677	7.96975	7.73968	7.63216	7.4715	7.96781	7.74496	7.75808
LOC102606961	7.59096	7.91609	7.67491	7.7635	7.52471	7.83415	7.88933	8.29908	8.26793	8.28517	7.63867	7.74179	7.59847	6.95065	7.14706	7.31238	6.87774	7.18288	7.19068	7.41254	7.14856	7.38792	7.42132	7.25736	7.36603	7.65075	7.81946	7.89773	7.7428	7.67253	7.85669
LOC102630209	7.59082	7.89833	7.36513	6.83225	7.51297	7.93787	8.0035	8.42746	8.3246	8.31764	6.48231	6.73633	6.5713	7.19077	7.57644	8.0879	7.54615	7.28831	7.29612	8.03231	8.27304	8.09358	7.2357	7.22946	7.01082	7.58549	7.61242	7.55326	7.78282	7.91507	8.00534
LOC102622013	7.58669	8.09441	7.94679	7.44906	7.50114	8.07312	8.21465	7.97818	7.9718	7.71394	7.60271	7.66131	7.89396	7.52744	7.14706	7.26493	7.09646	6.76261	7.39437	6.75617	6.83564	7.03049	7.49839	7.37662	7.4533	7.84102	7.64777	7.93674	7.91836	7.97653	8.03573
LOC102612593	7.58641	7.82969	7.60526	7.71423	7.76139	7.74639	7.80637	7.65326	7.45651	7.64117	8.0175	8.00356	7.85382	6.70729	6.64905	6.71352	7.13649	7.44852	7.39437	7.47834	7.39313	7.48976	7.4833	7.70508	7.58795	7.82697	7.92567	8.01477	7.70996	7.8214	8.01757
LOC102619525	7.58487	7.41439	7.51698	7.56476	7.39001	7.49186	7.30013	7.76063	7.65567	7.6318	7.22158	7.49325	7.36853	7.86106	7.9528	7.40284	7.48545	7.35454	7.60054	7.76866	7.62364	7.59636	7.59981	7.56699	7.96975	7.66662	7.78107	7.75952	7.44649	7.73709	7.56327
LOC102608470	7.58455	7.88936	8.03948	7.97347	7.81972	7.81157	7.85932	7.8936	7.85919	7.88522	8.16779	8.21098	8.3157	6.8341	7.09343	6.39877	6.07784	5.92707	6.81836	7.63079	7.70643	7.17509	7.68141	7.27111	7.52219	8.17355	8.33519	8.26516	7.6156	7.67253	7.61248
LOC102620748	7.58441	7.81082	7.79864	8.04827	7.47717	8.05015	7.90201	7.37514	7.28674	7.3643	7.72816	7.75478	7.80203	7.15882	6.45007	6.91139	6.61984	6.90202	6.8648	8.45902	8.52764	8.27571	7.21758	7.29822	7.28904	7.98398	7.96356	7.74127	7.86715	7.68076	7.92321
LOC102614073	7.58053	7.63425	7.33962	7.64582	7.84803	7.69303	7.89357	7.19249	7.27468	7.21559	7.59541	7.6122	7.55532	7.62421	7.96778	7.91424	7.81637	7.565	7.26182	7.62112	7.95525	7.72724	7.59981	7.76461	7.54885	7.28507	7.26834	7.32237	7.47609	7.46899	7.72863
LOC102623699	7.57804	8.09831	7.65437	7.68896	8.18038	8.11429	8.1274	8.13991	8.1308	8.04185	7.99549	7.90797	7.8989	6.70729	6.82388	6.88024	6.87774	6.90202	6.9098	6.89113	7.24865	7.17509	7.19922	7.46302	7.41032	8.03376	7.96978	7.84402	7.7907	7.65593	7.57986
LOC102629556	7.57783	7.83437	7.82951	7.67185	7.80054	7.85638	7.87655	7.45601	7.66031	7.50424	7.78059	7.82419	7.78612	7.02343	6.79057	7.42459	7.38933	7.565	7.29612	7.79472	7.60218	7.42696	7.58575	7.28473	7.4533	7.65474	7.6555	7.72279	7.62444	7.62214	7.53802
LOC102621083	7.57768	7.72271	8.13154	8.06801	8.15794	7.71753	7.72787	7.93651	7.92626	7.77474	8.26761	8.04644	8.17619	5.4494	5.67885	5.5175	6.37414	6.71298	6.44316	8.22351	8.35232	8.26856	7.28873	7.70508	7.69924	8.22802	8.25087	8.39222	7.54287	7.84356	7.70613
LOC102610348	7.57641	7.53427	7.87165	7.72256	7.5479	7.81157	7.77456	7.46581	7.54453	7.64117	7.81871	7.81802	7.6925	7.5022	6.94993	7.38075	7.25031	6.85703	7.26182	7.9184	7.90355	7.82791	7.43706	7.36385	7.43911	7.69397	7.67467	7.87448	7.57969	7.62214	7.51232
LOC102622391	7.5742	8.38013	8.07083	7.98736	7.62627	8.42514	8.37475	8.76162	8.73215	8.66833	7.60997	7.83034	7.53642	7.45035	7.27301	6.26045	6.61984	6.85703	7.29612	7.02925	6.81712	7.01349	6.722	7.31159	6.71371	7.51276	7.64388	7.68892	7.64195	7.79131	7.57986
LOC102616460	7.57311	7.30403	7.49404	7.50807	7.24143	7.39798	7.44573	7.406	7.38538	7.37556	7.4492	7.56873	7.60453	8.19621	7.79377	7.86735	7.84081	7.84393	8.08544	7.57173	7.54708	7.15973	7.74605	7.76461	7.75755	7.45456	7.43497	7.63064	7.48582	7.53403	7.29842
LOC102610363	7.57069	7.97236	8.13154	8.15673	8.10419	8.11797	8.14172	8.39962	8.5032	8.42721	8.02295	8.08294	8.03076	6.56826	5.88229	6.21123	6.72859	5.83727	5.8449	7.94191	7.84079	8.07731	7.06378	7.21531	7.04867	7.86871	7.90634	8.05669	7.70163	7.68076	7.5549
LOC102613724	7.56971	7.70749	7.7798	8.04163	7.80054	7.98707	7.81979	7.76461	7.77607	7.81665	8.04991	8.15819	7.85382	6.75081	6.68575	7.13899	6.61984	6.76261	6.61603	7.51015	7.80366	7.75818	7.49839	7.5781	7.42479	7.83752	7.96356	7.91085	7.55217	7.48787	7.63647
LOC102628821	7.56902	7.87126	8.12658	8.2747	8.18778	7.94619	7.99169	7.97476	7.9224	8.04538	8.48465	8.53839	8.46305	6.51877	6.26842	6.81584	6.61984	6.94565	7.15375	6.89113	6.63888	6.97888	7.25359	7.41429	7.46734	8.02456	8.05123	7.95269	7.57969	7.39088	7.27823
LOC102625001	7.56826	7.43302	7.74135	7.85725	7.97325	7.65802	7.68451	7.84188	7.68331	7.73158	7.49699	7.6264	7.56778	7.45035	7.55676	7.21586	7.51612	7.3218	7.36236	7.87834	8.21767	7.90367	6.74748	7.33795	7.01082	7.43616	7.48793	7.36589	7.7907	7.77602	7.37647
LOC102625379	7.56787	7.7917	8.18504	8.26903	8.26679	7.84753	7.64485	8.03851	7.80989	7.93174	8.0175	8.0144	8.09673	6.17981	6.88828	6.67773	6.61984	6.71298	6.56067	8.36358	8.72423	8.53592	7.21758	7.03365	6.9521	7.87555	7.52219	7.54487	7.29973	7.02772	7.38593
LOC102622858	7.56617	7.20634	7.34817	7.39798	7.42801	7.04998	7.43414	6.78628	6.85605	6.9997	7.48913	7.41359	7.25754	7.97554	7.68919	7.28885	7.68758	7.53675	8.1803	8.18462	8.01332	7.95799	8.05244	7.71517	7.75755	7.79485	7.88346	7.66201	7.58875	7.82882	7.52094
LOC102607520	7.56565	8.01007	8.2775	8.25187	8.15038	8.12165	8.22813	7.8936	8.04818	7.92025	7.78702	8.03584	8.03973	6.95065	6.11539	6.56471	6.15781	6.60828	6.56067	7.64041	7.94676	7.73762	7.1618	7.12734	7.46734	7.71319	7.94158	7.75225	7.57058	7.38081	7.80823
LOC102625112	7.56493	7.03807	7.42295	6.96453	7.12288	6.69281	6.73735	6.66394	6.52034	6.47964	7.24975	7.27622	7.32515	9.0059	9.16387	8.90796	8.53804	8.57099	8.19855	8.01763	8.00517	7.79844	7.74605	7.80297	7.93984	7.23807	7.12522	6.99287	7.51463	7.41081	7.47732
LOC102626162	7.56472	7.99344	7.81724	7.77955	7.73131	7.63248	7.86365	8.02532	8.07972	8.02407	7.74145	7.6264	7.88403	6.79305	7.06585	7.54866	7.01291	6.94565	7.03692	8.13108	8.15271	8.12558	7.2357	7.18658	7.19089	7.63874	7.43046	7.49347	7.52411	7.23194	6.99867
LOC102614652	7.56352	7.46354	7.58369	7.16117	7.52471	7.3549	7.45149	7.23321	7.47244	7.44133	7.70121	7.7088	7.62851	6.70729	6.79057	6.88024	6.15781	5.83727	6.95343	8.09657	8.36512	7.8851	8.38838	7.964	8.18051	8.50446	8.47731	8.48066	7.77491	7.89398	7.84301
LOC102611102	7.56245	7.73777	7.52455	7.7635	7.7109	7.81157	7.69911	7.54188	7.53445	7.57921	7.91568	7.98163	7.83848	7.31193	6.94993	6.74844	7.09646	7.67277	6.8648	7.75102	7.7363	7.68492	7.77112	7.08126	7.38094	7.91593	7.86356	7.90431	7.70163	7.55209	7.24741
LOC102619884	7.56179	7.95957	8.30851	8.15673	8.29448	8.054	8.11656	8.08693	8.06228	8.15072	8.14797	7.98714	7.95215	5.82005	6.3621	6.05262	6.67524	6.16713	6.38061	7.82032	7.99697	7.97566	7.35655	7.11214	7.17386	8.06103	7.95732	7.82336	7.69326	7.68894	7.4595
LOC102610004	7.55748	7.81082	7.91259	7.84967	7.96465	7.71753	7.94346	7.74059	7.93778	7.87336	8.00102	7.94243	7.94738	6.17981	4.66496	6.26045	6.61984	6.49538	6.50311	7.78609	7.859	7.8376	7.74605	7.79347	7.61343	8.28309	8.38724	8.47626	7.89664	7.78369	7.89697
LOC102616006	7.55644	7.17717	7.49404	7.47887	7.7109	7.2446	7.41068	7.16869	7.34558	7.15152	7.57329	7.47766	7.53007	7.5022	7.22394	7.68108	7.68758	7.47853	7.39437	8.01763	7.96369	7.66328	7.97903	7.76461	7.8136	7.63874	7.68227	7.66201	7.51463	7.85815	7.40468
LOC102625108	7.55393	7.9766	7.90681	7.77155	7.36411	8.07691	7.88933	7.51854	7.46715	7.49395	7.83739	7.73525	7.72624	7.7149	7.77685	7.94467	6.72859	7.02913	7.42569	7.8945	7.64479	7.94011	7.28873	7.28473	6.9521	7.35527	7.34212	7.21539	7.3432	7.47846	7.49493
LOC102620553	7.55299	7.42063	7.21422	7.50807	7.63712	7.3919	7.48557	7.69134	7.59875	7.58891	7.53564	7.51631	7.58627	6.66242	7.65258	6.88024	7.32149	7.3218	7.57283	7.41254	7.17788	7.27833	7.74605	7.84034	7.91956	7.85147	7.89004	8.0178	7.88197	7.92203	8.06548
LOC102612973	7.55235	7.13227	7.41483	7.31229	7.51297	7.25132	7.18731	7.30592	7.37976	7.34724	7.4492	7.38881	7.39674	7.86106	7.8595	8.12823	8.16495	7.86681	7.98389	7.71509	7.7363	7.69561	7.68141	7.60005	7.88858	7.46366	7.55152	7.44919	7.35387	7.30829	7.18371
LOC102606839	7.55213	7.72775	7.80487	7.7554	7.60431	7.53661	7.6894	7.50435	7.51408	7.45201	7.88607	8.03584	7.97103	7.47651	7.41093	7.28885	7.35581	7.06913	7.03692	7.60156	7.79423	7.69561	7.2357	7.36385	7.42479	7.62663	7.83998	7.79179	7.32163	7.44985	7.29842
LOC102612409	7.55072	7.71766	7.43905	7.4984	7.33774	7.82516	7.82867	7.87901	7.83064	7.68255	7.85584	7.85467	7.65211	7.15882	7.51657	7.40284	7.97932	7.79707	7.65441	6.48456	6.72083	6.85075	7.61374	7.67436	7.88858	7.36016	7.40315	7.68128	7.73466	7.51574	7.68328
LOC102617320	7.55042	8.34777	7.98019	7.8872	7.8666	8.25147	8.2711	7.9816	8.1704	8.16701	8.21619	8.02516	8.1557	7.22203	7.29693	7.02967	6.87774	6.55293	7.11585	7.20796	6.85391	6.86977	6.86856	6.62628	7.02987	7.4951	7.52642	7.67361	7.58875	7.61356	7.74343
LOC102620032	7.55017	6.98013	7.08714	7.14886	7.44046	7.09555	7.22814	6.88451	6.74678	7.03564	7.16353	7.33794	7.22644	8.11528	8.02619	8.25507	7.93461	7.95485	8.33676	7.71509	7.86802	7.43974	7.85557	8.16884	8.0466	7.09299	7.25822	7.32237	7.9885	7.92895	7.82224
LOC102620316	7.55011	7.81556	7.74135	7.63703	7.31087	7.80243	7.83749	7.99181	7.7846	7.80004	7.88007	7.78674	7.88403	7.39657	7.51657	7.75163	7.38933	7.06913	7.70634	7.40128	7.51298	7.48976	7.33989	7.47495	7.20772	7.56024	7.52642	7.48472	7.14863	7.23194	7.02314
LOC102606610	7.54952	7.57956	7.82339	7.93815	7.75143	7.59595	7.78828	8.16117	8.12745	8.20222	7.91568	7.90797	8.01264	6.66242	6.88828	6.67773	7.45412	6.90202	6.8648	7.45674	7.39313	7.64132	7.49839	7.22946	7.13919	7.81634	7.85686	7.86777	7.37497	7.72122	7.23698
LOC102622109	7.54938	7.69725	7.71514	7.52721	7.55936	7.79324	7.76071	7.70794	7.7846	7.83308	7.70121	7.61932	7.6925	6.41439	6.21919	6.30805	6.87774	6.60828	6.72074	7.5206	7.07257	7.53811	7.9017	7.68467	8.03721	8.25975	8.15586	8.40618	7.93266	8.15844	8.27357
LOC102618965	7.54766	7.66609	7.80487	7.83438	7.52471	7.87392	7.87226	7.74462	7.67415	7.75763	7.83119	7.78041	7.81776	6.46753	6.40676	6.39877	6.61984	6.43544	6.81836	7.73317	7.71646	7.92201	7.35655	7.80297	7.58795	8.27017	8.19886	8.32029	7.71824	7.79131	7.68328
LOC107178641	7.54752	8.55189	8.1015	8.09392	8.11975	8.5694	8.59368	8.72334	8.58118	8.71561	8.24446	8.48483	8.43272	5.33967	6.49212	6.16028	6.56223	6.16713	5.93472	6.90715	6.59609	6.43167	7.32304	7.46302	7.61343	7.64676	7.89658	7.93674	7.49549	7.35018	7.89697
LOC102617165	7.54708	7.75268	7.72831	7.58317	7.51297	7.75588	7.93527	7.86427	7.73704	7.85336	7.72147	7.83646	7.90873	6.874	7.45412	6.78253	7.25031	7.21888	7.57283	7.20796	7.00875	7.14419	7.00159	7.48678	7.39571	7.9903	7.99745	7.97159	7.48582	7.68894	7.69094
LOC102626168	7.54521	7.57398	7.90681	7.8723	7.83866	7.34864	7.55676	7.72844	7.62274	7.76193	7.95613	7.66131	7.91849	6.8341	6.79057	6.64103	5.99317	6.16713	6.38061	7.61137	7.66563	7.51414	7.77112	7.84034	7.82455	8.51545	8.45087	8.41311	7.78282	7.65593	7.75808
LOC102626936	7.54381	7.68694	7.89519	8.19913	8.25978	7.65802	7.76996	7.84188	7.46184	7.83716	7.82496	7.78674	7.75921	7.05848	6.9798	6.8484	6.50222	6.16713	6.95343	7.68753	7.78473	7.60773	7.27127	7.53316	7.43911	7.84451	7.82634	7.75952	7.7907	7.59627	7.68328
LOC102614599	7.54046	8.14802	8.67771	8.6986	8.72926	8.11059	8.14527	8.63492	8.42078	8.63358	8.09719	8.31109	8.29711	6.17981	6.11539	5.74203	5.80729	6.30751	4.9833	8.0028	8.2594	7.97566	7.1618	6.89845	6.8699	7.65474	7.65164	7.59856	7.2549	7.18642	7.66007
LOC102612180	7.54041	7.83437	7.96358	7.69743	8.12747	7.63763	7.91457	7.72436	7.6924	7.74466	7.88007	7.91955	7.80203	6.95065	7.43268	7.52871	7.13649	7.565	7.07693	7.28352	7.27602	7.63021	7.04334	7.45099	7.28904	7.53453	7.68605	7.67361	7.18493	7.38081	7.15077
LOC102612490	7.53993	7.70749	7.92408	8.25761	8.00711	7.78863	7.76534	7.91522	7.71042	7.9164	7.70121	7.64046	7.78077	6.35923	6.40676	5.87439	6.4396	6.60828	6.38061	8.27379	8.30661	8.20259	7.4833	7.17199	7.42479	8.20648	7.85013	7.83373	7.72647	7.99644	7.53802
LOC102631345	7.53874	7.68176	7.68845	7.64582	7.21269	7.80701	7.79735	7.86427	7.84702	7.90479	7.72147	7.83034	7.73731	6.95065	7.38884	7.26493	6.23358	6.49538	6.50311	7.2712	7.20661	7.29249	7.78349	7.64298	7.46734	8.07595	8.18556	8.12302	7.63322	7.89398	8.01147
LOC102611476	7.53789	7.12465	7.33962	7.31229	6.92449	7.29104	7.36869	7.16268	7.27468	7.24658	7.52799	7.34654	7.45827	8.06445	7.74242	8.10147	7.91172	7.88933	8.02537	7.64995	7.14856	7.47742	7.78349	7.88573	7.85692	7.54744	7.43497	7.53219	7.32163	7.51574	7.87024
LOC102608130	7.53521	7.53427	7.72174	7.63703	7.76139	7.3919	7.43995	7.57394	7.47771	7.50936	7.96749	7.55395	7.81253	7.15882	7.32046	7.001	7.25031	7.47853	7.51576	7.98782	8.14531	8.06086	7.25359	7.37662	7.27314	7.63471	7.75249	7.69651	7.18493	7.47846	7.10565
LOC102615823	7.53426	7.60169	8.25038	7.84967	8.15038	7.70288	7.79735	7.86427	7.89902	7.98784	8.00654	7.9253	7.78077	6.61611	7.14706	6.8484	6.15781	6.49538	6.81836	8.03231	8.40904	8.18752	6.82134	7.11214	7.46734	7.82344	7.80562	7.65813	7.35387	7.32939	7.12839
LOC102619540	7.53413	7.88034	7.77346	7.90194	8.08846	7.82064	7.85498	7.86427	7.80571	7.78322	8.14297	8.17761	8.22027	6.35923	6.82388	6.60337	6.15781	6.76261	6.17482	7.71509	7.51298	7.17509	7.21758	7.53316	7.42479	8.03682	7.95104	7.88449	7.70996	7.56103	8.10614
LOC102613815	7.53382	7.74276	7.78611	8.03495	8.04836	7.67813	7.63982	7.43122	7.65567	7.6271	7.9098	7.7483	7.869	6.56826	7.00906	6.97174	7.05529	6.55293	7.07693	8.13788	8.32638	8.05256	7.1618	6.72948	7.68729	7.70553	7.68227	7.77036	7.46629	7.56103	7.32819
LOC102622387	7.53337	7.40184	7.81107	7.45907	7.61533	7.39798	7.68451	7.74059	7.78884	7.74466	7.97313	7.84256	7.8989	7.28258	6.75647	6.71352	6.61984	7.18288	7.22669	7.46758	7.66563	7.66328	7.3893	7.37662	7.66309	8.04594	7.87686	8.09455	7.31072	7.76058	7.54648
LOC102620015	7.53283	7.58512	7.74783	7.55546	7.5932	7.64275	7.59369	7.86427	7.6084	7.65509	7.53564	7.43795	7.45156	7.95708	8.18844	8.33766	7.74048	7.86681	7.70634	7.53097	7.5358	7.27833	7.14272	7.20101	7.17386	7.1105	7.2274	7.1394	7.12391	7.11534	7.33797
LOC102615318	7.53216	7.92927	7.84772	7.74726	7.72114	7.86079	7.86796	7.84938	7.74143	7.80421	8.03919	7.79933	7.92334	7.15882	7.19877	7.08537	6.72859	6.76261	6.66933	7.88644	7.91229	7.60773	7.08392	7.25736	7.13919	7.80921	7.76685	7.91085	7.0602	7.31888	7.47732
LOC102610613	7.53114	8.47307	7.66809	8.02825	7.6479	8.35191	8.36868	8.40727	8.46391	8.39714	7.71475	7.88452	7.60453	7.39657	6.94993	7.05779	7.35581	6.81059	6.24673	6.52663	7.2624	7.01349	6.74748	7.20101	6.8699	7.52586	7.39392	7.37065	7.82177	7.72918	7.64438
LOC102607291	7.5291	7.43918	7.53208	7.16117	7.01049	7.29104	7.16645	7.30046	7.28072	7.27692	7.19285	7.303	7.33247	7.97554	7.9826	8.45858	7.84081	7.74863	7.51576	7.67823	7.71646	8.11765	7.65472	7.5781	7.62601	7.48171	7.47924	7.36589	7.52411	7.25417	7.58808
LOC102615636	7.52881	7.49343	7.47855	7.66323	7.51297	7.48045	7.54064	7.54651	7.40211	7.32998	7.41643	7.58337	7.70947	7.42371	6.21919	6.91139	7.32149	7.67277	7.11585	7.83714	8.05341	7.84722	7.32304	7.66398	7.54885	7.89924	7.92887	7.86102	7.68483	7.79889	7.59626
LOC102624143	7.52864	7.66084	7.66125	7.38754	7.10735	7.77935	7.76534	7.52792	7.50894	7.6271	7.60997	7.79933	7.49788	7.99376	7.55676	7.75163	7.88847	7.74863	7.11585	7.44582	7.38057	7.61901	7.46805	7.51016	7.4533	7.18398	7.2784	6.96798	7.47609	7.45945	7.62852
LOC102618427	7.5264	7.14739	7.61238	7.64582	7.73131	7.53661	7.50231	7.63601	7.73704	7.74466	7.58807	7.39712	7.50437	7.19077	6.85644	6.8484	7.13649	6.94565	7.15375	8.15139	8.27982	7.86629	7.18064	7.47495	7.32033	7.56024	7.63608	7.74127	8.029	7.76058	7.87697
LOC102611565	7.52593	7.63425	7.1763	7.53669	7.18337	7.56928	7.58847	7.58747	7.57436	7.61765	7.33987	7.32928	7.41754	7.15882	6.94993	7.40284	6.82972	6.60828	6.8648	7.78609	7.98872	7.84722	7.80792	7.56699	7.88858	8.11405	7.74526	7.99334	8.05538	7.88689	7.72863
LOC102609010	7.52457	7.75268	7.80487	7.84967	7.60431	7.46896	7.62969	7.47554	7.44041	7.70504	7.64575	7.52392	7.54905	7.55225	7.8595	6.94188	7.42209	7.10805	7.22669	7.88644	7.98872	7.96685	7.21758	7.31159	7.42479	7.51276	7.57211	7.52367	7.20863	7.26516	7.29842
LOC102613141	7.52431	7.67656	7.59811	7.37703	7.19811	7.79324	7.70876	7.72844	7.64165	7.55465	7.62439	7.86069	7.869	7.28258	6.53298	6.48412	7.48545	7.67277	7.42569	7.65944	7.39313	7.42696	7.59981	7.5781	7.36603	7.55172	7.70854	7.84402	7.55217	7.80643	7.72863
LOC102625062	7.52385	7.57956	7.75428	8.00795	7.95601	7.81157	7.74673	7.60531	7.50378	7.46788	7.9039	7.90797	7.95689	7.02343	6.40676	6.56471	7.21336	7.14595	6.44316	7.63079	7.44227	7.52618	7.1618	7.67436	7.61343	8.08483	8.12832	8.04185	7.32163	7.56992	7.52094
LOC102613072	7.523	7.31746	7.42295	7.14886	7.33774	7.30404	7.44573	7.16869	7.14154	7.02137	7.56584	7.42176	7.25754	7.45035	5.35347	6.67773	7.71427	8.01752	7.80491	7.74212	7.48979	7.57334	8.04218	7.94697	7.99905	7.88575	7.83318	8.07137	7.93266	8.28799	8.3138
LOC102616688	7.52202	7.51108	7.55442	7.29004	7.19811	7.42798	7.4743	7.48521	7.60358	7.44133	7.53564	7.57607	7.46495	7.69276	7.70715	7.64447	7.48545	7.3218	7.70634	7.9184	7.78473	7.502	7.57156	7.46302	7.50867	7.76936	7.94474	7.76675	6.69106	7.2431	7.37647
LOC102626784	7.52074	7.61262	7.66809	7.64582	7.6479	7.62214	7.70394	7.58747	7.40765	7.64117	7.24975	7.58337	7.41064	7.15882	7.19877	7.81889	6.92422	7.18288	7.19068	8.19117	8.14531	7.77845	7.37301	7.0497	7.12153	7.66662	7.71596	7.65423	7.3432	7.62214	7.70613
LOC102606973	7.52046	7.13985	7.68169	7.469	7.50114	7.23784	7.06492	6.9488	7.2254	6.98507	7.12349	7.33794	7.32515	7.25262	7.24868	6.88024	7.45412	6.98799	7.19068	7.67823	7.7363	7.8851	7.98975	7.84034	8.09263	8.14835	8.07162	8.16469	8.03564	8.07348	7.84301
LOC102619621	7.52037	7.8667	7.75428	7.54611	7.84803	7.83862	7.74204	8.10585	8.02677	7.97679	7.77414	7.93103	7.56778	6.66242	6.79057	6.56471	6.87774	6.37289	6.56067	7.31987	7.51298	7.40105	7.4833	7.28473	7.67524	8.02148	7.99135	7.91085	7.63322	7.71322	7.85669
LOC102607898	7.51883	7.80129	7.69517	7.93815	7.53635	7.51441	7.89357	7.88997	7.76317	7.98049	7.64575	7.6122	7.74282	6.70729	6.72154	6.74844	6.37414	6.16713	6.77038	7.81184	7.78473	7.92201	7.69457	7.41429	7.49503	8.0153	7.99745	8.06258	7.84464	7.53403	7.48615
LOC102626424	7.51716	7.63425	7.47073	7.18547	6.95951	7.4398	7.38081	7.57847	7.56943	7.58407	7.52031	7.26719	7.44482	7.52744	7.49605	7.78565	7.93461	7.86681	7.51576	7.25877	7.61295	7.46497	7.55722	7.54453	7.50867	7.57712	7.55979	7.48033	7.49549	7.58754	7.70613
LOC102610667	7.51613	7.98925	8.23662	8.3357	8.24567	8.08446	8.09096	8.2602	8.1606	8.18633	8.31726	8.04644	8.1053	6.17981	6.21919	6.8484	6.4396	6.37289	6.31522	7.68753	7.63425	7.502	6.98026	7.21531	6.76009	7.73216	7.74888	7.44468	7.28865	7.57876	7.47732
LOC102614451	7.51551	8.25309	7.84772	7.83438	7.73131	8.21063	8.23148	8.03851	8.10037	8.1276	7.84972	7.5465	7.60453	7.05848	7.09343	7.11243	7.01291	7.18288	7.07693	7.01454	6.48322	7.15973	6.98026	6.78803	7.35096	7.62256	7.47924	7.62268	7.72647	7.67253	7.65224
LOC102628146	7.51524	8.08266	8.01283	8.22281	7.94731	8.12532	8.15942	7.9816	7.953	8.02049	8.28586	8.24359	8.3157	6.56826	5.7499	5.93628	6.4396	6.60828	6.09914	7.15529	7.13368	7.15973	7.25359	7.24348	7.35096	8.07892	8.00049	8.05669	7.66783	7.76832	7.83612
LOC102625169	7.51492	8.38651	8.09135	8.02825	8.18778	8.27477	8.30966	8.2489	8.33335	8.25195	8.07637	8.0622	8.02173	6.24213	5.81761	6.60337	7.05529	7.02913	7.03692	7.05822	6.77937	7.08032	6.722	7.18658	7.04867	7.4682	7.63608	7.52794	7.72647	7.69708	7.4595
LOC102623069	7.51452	8.22842	8.09135	8.00795	7.92976	8.18627	8.16293	8.30455	8.06928	8.16701	8.19702	7.89629	8.22027	6.41439	6.40676	6.35412	6.87774	6.16713	5.64651	7.33178	7.67594	7.11261	7.14272	7.17199	7.38094	7.83752	7.77042	7.86102	7.57058	7.66425	7.58808
LOC102629049	7.51415	8.56039	7.98019	7.81114	7.88493	8.39811	8.39282	8.31814	8.46391	8.5416	7.86801	7.83034	7.91849	6.35923	5.88229	6.16028	6.07784	6.37289	6.50311	7.78609	7.82234	7.72724	6.66964	7.01743	6.89089	7.63067	7.58026	7.55744	7.91115	8.04825	7.4595
LOC102615450	7.5136	8.27391	7.98019	7.77955	7.95601	8.13989	8.24481	8.08375	8.16714	8.03831	8.07111	8.14345	8.01264	7.19077	6.9798	6.88024	5.90322	7.06913	6.81836	7.60156	7.54708	7.36129	6.74748	6.76878	6.80502	7.63874	7.74888	7.79886	7.04711	7.15132	7.4595
LOC102612124	7.51325	7.59619	7.89519	7.66323	7.7109	7.89556	7.80637	7.90085	7.80151	7.95819	7.99549	7.91955	8.03525	7.19077	7.06585	6.78253	6.96925	6.23903	6.31522	8.13788	8.34588	8.13347	7.18064	7.22946	7.08556	7.64276	7.61242	7.53643	7.42642	7.17482	7.15077
LOC102622871	7.50854	8.20693	7.90681	7.64582	8.12747	8.08069	8.2776	8.11833	8.28907	8.31472	7.80611	7.90797	7.54905	6.35923	6.21919	6.35412	6.37414	6.66158	6.24673	7.58174	7.66563	7.51414	7.27127	7.32483	7.10366	7.74342	7.53063	7.42195	8.00212	7.91507	7.73605
LOC102629940	7.50845	7.89385	7.85974	7.77955	7.57073	7.73684	7.87655	7.76461	8.06928	7.94313	7.86193	7.77404	7.71508	6.70729	6.91944	7.11243	5.70452	6.01161	6.31522	7.76866	7.97208	7.86629	7.14272	7.41429	7.67524	8.07595	8.05123	8.10601	7.69326	7.53403	7.33797
LOC102627416	7.50803	7.49343	7.59092	7.35577	7.4892	7.70288	7.6894	7.83811	7.62274	7.42517	7.6528	7.66131	7.62851	6.41439	6.26842	6.56471	7.38933	7.18288	7.07693	7.7774	7.63425	7.68492	7.42132	7.41429	7.46734	7.99345	8.00352	8.12864	7.90391	7.72918	8.03573
LOC102627582	7.50791	7.22784	7.48632	7.50807	7.0435	7.16132	7.09466	7.18064	6.77274	7.18391	7.21207	7.37205	7.1785	8.21187	7.671	7.85138	7.60439	7.565	7.91935	7.65944	7.63425	7.75818	8.12228	7.79347	7.84621	7.43616	7.32766	7.54907	7.84464	7.40088	7.62052
LOC102606613	7.50765	7.91167	7.82339	8.22281	8.11199	7.95857	7.93937	8.1969	8.1962	8.16052	8.0816	8.0622	7.96162	5.97488	5.94419	6.39877	6.61984	6.60828	6.38061	7.69678	7.859	7.65234	7.2357	6.8443	6.8699	7.7583	7.81946	7.78468	7.81406	7.69708	7.64438
LOC102622140	7.50603	7.69211	7.38189	7.59228	7.50114	7.88261	7.94346	7.87534	7.82651	7.74031	7.52031	7.64046	7.53642	6.41439	6.53298	6.39877	7.21336	6.49538	7.51576	7.29574	7.35514	7.48976	7.86724	7.69491	7.8781	7.65474	7.67847	7.7003	7.96781	7.86539	8.0297
LOC102627307	7.50287	8.06286	7.74135	7.80331	8.00711	8.27477	8.29372	8.45232	8.34205	8.50618	7.95613	8.08294	8.16803	5.89954	5.67885	6.74844	6.07784	6.01161	5.74911	7.70596	7.28951	7.42696	7.08392	7.29822	7.42479	7.90594	8.01259	8.02083	7.50509	7.78369	7.77259
LOC102612365	7.49899	7.40813	7.49404	7.35577	7.24143	7.48045	7.34413	7.33294	7.334	7.34724	7.53564	7.53901	7.37564	7.77936	7.74242	7.78565	7.86484	7.3218	7.54458	7.66887	7.70643	7.67414	7.64119	7.69491	7.25706	7.3206	7.32766	7.5699	7.54287	7.43046	7.30841
LOC102629966	7.49827	7.70749	7.79239	7.64582	7.83866	7.81611	7.71835	8.07097	7.88322	7.85738	7.47329	7.57607	7.54905	6.56826	6.3621	6.64103	6.67524	7.25401	6.9098	7.37848	7.59132	7.14419	7.54273	7.5217	7.71109	7.66662	7.73799	7.78468	7.82943	7.85087	7.84987
LOC102611170	7.4981	7.96811	8.31289	8.09392	8.35491	7.76061	7.83749	7.94003	8.01956	8.0489	8.29941	7.87266	7.95689	6.35923	5.94419	6.10745	6.72859	6.37289	6.66933	8.25514	8.63193	8.28282	7.18064	6.56063	7.08556	7.81634	7.55566	7.66975	7.41627	7.04057	6.80057
LOC102617644	7.49614	7.46354	7.79864	7.60135	7.88493	7.59066	7.62969	7.52792	7.334	7.46261	7.84972	7.96496	7.80729	5.73593	6.31602	6.52498	6.78004	7.14595	6.50311	7.82876	8.02143	7.68492	7.59981	7.73515	7.562	8.32367	8.16673	8.25491	7.63322	7.51574	7.63647
LOC102611312	7.49532	7.43918	7.35667	7.35577	7.09165	7.5421	7.4743	7.59642	7.66955	7.69609	7.35724	7.33794	7.33247	7.15882	7.74242	7.89878	7.48545	7.6985	7.36236	7.57173	7.62364	7.57334	7.45264	7.43886	7.38094	7.48619	7.64388	7.65813	7.57969	7.30829	7.54648
LOC102617618	7.49418	7.3828	7.68169	7.54611	7.67974	7.66308	7.63476	7.45601	7.44041	7.56452	7.85584	7.63345	7.65211	6.8341	6.75647	6.97174	6.37414	7.28831	7.19068	7.82032	7.98042	8.02738	7.77112	7.46302	7.562	7.86871	7.82976	7.89443	7.46629	7.43046	7.10565
LOC102627657	7.49109	8.28762	8.15611	8.07453	7.76139	8.06168	8.38683	8.15815	7.93011	8.11757	8.11772	7.96496	8.05308	6.66242	6.79057	7.02967	6.15781	6.94565	5.53606	7.2712	7.08809	7.38792	7.32304	7.15726	6.82697	7.78761	7.64777	7.57815	7.26624	7.56992	7.63647
LOC102617787	7.49078	7.56274	8.05524	8.05488	8.12747	7.70288	7.82867	7.49481	7.2987	7.6271	7.89798	7.88452	7.86396	6.41439	7.19877	6.78253	7.05529	6.01161	6.01927	7.81184	7.90355	7.92201	7.5281	7.29822	6.93198	7.88575	7.87354	8.10315	7.41627	7.60494	7.56327
LOC102610147	7.49037	7.51108	7.70851	7.45907	7.57073	7.63248	7.70394	7.46092	7.55953	7.48358	7.73482	7.66131	7.66956	7.19077	6.45007	6.30805	7.05529	7.28831	6.72074	8.0028	7.92099	7.94011	7.42132	7.32483	7.36603	7.93571	7.8229	7.91737	7.58875	7.69708	7.60439
LOC102615429	7.48891	7.34395	7.51698	7.25602	7.5479	7.26468	7.2415	7.35946	7.39098	7.41429	7.9039	7.65439	7.82816	6.70729	6.68575	6.30805	6.82972	6.71298	6.01927	7.75102	7.96369	8.07731	7.79575	7.84953	7.95985	8.41572	8.41257	8.56192	7.86715	7.50651	7.52094
LOC102625149	7.48673	7.54001	7.37353	7.2445	7.53635	7.54758	7.45723	7.61854	7.49341	7.6271	7.38291	7.32928	7.50437	7.09271	7.06585	7.42459	6.82972	6.98799	7.26182	7.41254	7.46623	7.42696	7.64119	7.66398	7.52219	7.96166	7.97906	7.91737	7.87458	7.59627	7.82224
LOC102619686	7.48458	7.71258	7.96358	7.7554	7.912	7.70288	7.65985	7.22169	7.28674	7.33576	7.95042	7.87266	7.98038	6.70729	7.09343	7.001	5.70452	6.81059	6.66933	8.29829	8.35873	8.17992	7.33989	7.22946	7.38094	7.74716	7.74163	7.61067	7.64195	7.41081	7.25776
LOC102615957	7.48175	7.13227	7.42295	7.66323	7.92091	7.16132	7.14529	7.46581	7.63695	7.4991	7.33111	7.57607	7.47159	7.05848	7.45412	6.81584	7.48545	7.28831	6.66933	7.33178	7.48979	7.38792	7.69457	8.05424	7.82455	7.88575	7.83998	8.03588	7.50509	7.41081	7.79408
LOC102612103	7.48069	7.3635	7.84772	7.8648	7.44046	7.40403	7.18731	7.61415	7.66955	7.67801	7.63867	7.65439	7.57397	7.31193	7.34361	6.97174	7.09646	7.14595	7.39437	7.75987	8.10773	7.85679	7.37301	7.45099	7.33573	7.65075	7.57211	7.62268	7.11139	7.16312	7.21591
LOC102616975	7.47997	8.18878	7.57643	7.55546	7.2835	8.18977	8.28407	8.18212	8.18336	8.14415	7.29552	7.08379	7.36139	7.15882	6.49212	6.60337	7.01291	6.90202	6.8648	6.90715	6.81712	6.97888	7.28873	7.29822	7.39571	7.90928	7.69358	7.71907	7.75089	8.03547	8.24265
LOC102610706	7.47605	7.02993	7.39845	7.34502	7.39001	7.11781	7.07987	7.28946	7.20011	7.50424	7.45727	7.59063	7.37564	7.73671	7.47524	7.75163	6.87774	7.06913	7.39437	7.92628	7.7363	7.60773	7.79575	7.66398	7.82455	7.94224	7.77753	7.94314	7.40606	7.39088	7.18371
LOC102610073	7.47557	7.7917	7.18588	7.30121	6.9421	7.82064	7.70394	7.43122	7.42412	7.42517	7.17337	7.303	7.54275	7.31193	7.14706	7.50848	7.57556	7.28831	7.36236	7.45674	7.44227	7.53811	7.74605	7.49852	7.32033	7.64676	7.60045	7.59043	7.57969	7.84356	7.76536
LOC102614492	7.47528	7.42063	7.85974	7.71423	7.8666	7.58001	7.52979	7.7325	7.6084	7.67801	7.94469	7.70211	7.66377	5.89954	6.3621	5.99562	6.23358	6.01161	6.09914	7.91048	7.859	7.61901	7.913	7.99747	7.72285	8.44361	8.54136	8.38048	7.58875	7.69708	7.68328
LOC102625738	7.47425	7.92489	7.88347	7.89459	8.02375	7.92531	7.65487	7.53259	7.50378	7.43597	7.81871	8.1385	8.06632	6.75081	6.75647	6.74844	6.92422	7.02913	7.32962	7.58174	7.51298	7.87572	7.00159	6.95065	7.10366	7.63874	7.6243	7.62666	7.44649	7.33982	7.18371
LOC102578017	7.47258	7.30403	7.19539	7.39798	7.66921	7.08052	7.10201	7.30046	7.14154	7.22806	7.24042	7.50866	7.23428	8.06445	8.16264	8.18031	7.84081	7.6985	7.80491	7.41254	7.34225	7.1903	7.62753	7.76461	7.60074	7.12779	7.13632	7.13382	7.51463	7.55209	7.62052
LOC102619123	7.47237	7.29726	7.20484	7.71423	7.16848	7.26468	7.28085	7.22169	7.16786	6.98507	7.33987	7.56136	7.45827	7.19077	7.32046	7.21586	6.96925	7.97604	7.32962	7.64041	7.8316	8.01034	7.70761	7.68467	7.63847	7.69397	7.74163	7.78111	7.89664	7.40088	7.47732
LOC102629297	7.47181	7.75268	7.55442	7.38754	7.99028	7.66811	7.5727	7.8936	7.89114	7.76621	7.81242	7.73525	7.78612	6.70729	6.49212	7.19069	7.51612	7.35454	7.73162	7.69678	7.2624	7.27833	6.86856	7.17199	7.32033	7.61849	7.42595	7.48472	7.43649	7.56103	7.22649
LOC102612009	7.46809	7.08594	7.59811	7.469	7.60431	7.02664	7.24813	7.49959	7.30464	7.32418	7.52799	7.42176	7.47159	7.02343	6.57272	6.8484	6.82972	6.98799	7.19068	7.98782	8.16008	7.91287	7.59981	7.67436	7.72285	8.00597	7.91604	7.99642	7.86715	7.55209	7.61248
LOC102619674	7.46696	7.59067	7.45498	7.4984	7.5479	7.55847	7.43995	7.66606	7.76748	7.53971	7.72147	7.61932	7.61056	7.02343	7.45412	7.38075	7.32149	7.84393	7.36236	7.19497	7.39313	6.77207	7.54273	7.45099	7.19089	7.4682	7.63608	7.69272	7.29973	7.54309	7.42319
LOC102611712	7.46634	7.20634	7.44704	7.22118	6.9767	7.50318	7.34413	7.00363	7.03116	6.90185	7.40812	7.49325	7.3178	7.22203	7.61501	7.40284	8.12571	8.17244	7.39437	7.78609	7.76555	7.63021	7.92422	7.70508	7.67524	7.21668	7.14184	7.32727	7.64195	7.74496	7.64438
LOC102627284	7.46594	6.89311	6.99211	7.1113	6.75546	6.89536	6.89781	7.06937	6.91163	6.83816	7.12349	7.02067	7.13729	7.82079	7.61501	7.98915	8.44547	8.15396	7.68061	7.29574	7.10345	7.502	8.03184	8.06217	8.24715	7.48619	7.48793	7.4715	8.0619	8.04825	7.8292
LOC102620761	7.46567	7.45141	7.63353	7.7554	7.10735	7.64275	7.6246	7.25598	7.32233	7.22806	7.60271	7.49325	7.62851	7.73671	7.74242	7.44603	7.48545	7.18288	7.39437	7.3436	7.58039	7.43974	7.51332	7.32483	7.39571	7.65871	7.40773	7.38952	7.38541	7.44985	7.34769
LOC102612442	7.46535	7.81082	7.56913	7.61035	7.96465	7.67813	7.83749	7.58747	7.61798	7.6643	7.88007	7.66819	7.61056	6.41439	6.49212	6.60337	6.92422	6.76261	7.03692	7.69678	7.66563	7.43974	7.10379	7.33795	7.41032	7.88236	7.88016	7.87782	7.58875	7.63066	7.71367
LOC102630436	7.46456	7.91167	8.07598	8.04163	8.30132	7.95033	7.76071	8.02201	8.11397	8.09731	8.11772	8.31548	8.21235	6.17981	5.94419	5.99562	5.19953	6.30751	5.53606	7.72415	7.56937	7.60773	7.35655	7.40184	7.4533	8.24925	8.0424	8.03288	7.24347	7.55209	7.62052
LOC102622483	7.46435	7.40184	7.53208	7.39798	7.5932	7.45737	7.46294	7.23894	7.28072	7.39782	7.45727	7.70211	7.56156	7.5022	7.63391	7.78565	7.25031	6.49538	7.26182	7.76866	7.86802	7.64132	7.49839	7.51016	7.39571	7.83752	7.88016	7.67361	7.40606	7.01476	7.02314
LOC102612247	7.46412	6.95457	7.12745	7.31229	7.77127	7.03446	6.93117	7.18064	7.23165	7.23426	7.36585	7.303	6.98767	7.84107	7.96778	8.0464	7.88847	7.82069	7.9627	8.13788	8.18194	7.95799	7.25359	7.22946	7.28904	7.53021	7.16371	7.41276	7.35387	7.38081	7.07087
LOC102614274	7.4616	6.86595	7.08714	7.2445	7.36411	7.1826	7.08728	7.33828	7.24407	7.17104	7.27738	7.40538	7.38974	7.5022	7.34361	7.50848	7.91172	7.41787	7.85178	7.75102	7.59132	7.33416	7.68141	7.83109	7.85692	7.4682	7.53484	7.43109	7.79853	7.8214	7.5549
LOC112495626	7.45803	7.938	8.11159	8.05488	8.45032	7.98303	7.77456	7.64466	7.94921	7.97679	7.9039	7.9481	8.06632	6.17981	6.06055	6.44208	6.37414	6.37289	6.17482	8.01024	8.23171	8.01889	7.12339	6.82579	6.93198	7.53021	7.58026	7.56576	7.70163	7.32939	7.48615
LOC102630319	7.45634	7.3764	7.84168	7.8723	7.7414	7.48045	7.51337	7.4009	7.23787	7.5347	7.83739	7.78674	8.03973	6.61611	6.53298	6.35412	6.30558	7.10805	6.38061	7.53097	7.67594	7.69561	7.25359	7.62168	7.4533	8.27276	8.20941	8.38518	7.3432	7.55209	7.73605
LOC102625173	7.4545	7.07016	6.76821	6.40548	6.26127	6.82496	6.95569	6.27562	6.69341	6.43728	6.6037	6.64162	6.72383	9.2223	9.43036	9.11615	8.50784	9.03206	8.94587	7.72415	7.55827	7.71677	8.17957	8.00572	8.146	6.72752	6.86317	6.52302	7.48582	7.55209	7.23698
LOC102626726	7.45319	7.16236	7.24203	7.43899	7.13824	6.87808	6.93939	6.9627	7.10113	7.21559	7.4492	7.42176	7.50437	7.69276	7.77685	8.0742	8.12571	8.17244	8.10491	7.83714	7.81303	7.90367	7.51332	7.56699	7.78023	7.37472	7.50088	7.4715	6.95202	6.6118	6.86967
LOC102610590	7.4528	7.95528	8.13154	8.2345	8.12747	7.79785	7.70394	8.08693	7.93011	8.2273	7.80611	7.90214	7.98967	6.874	6.68575	6.74844	6.4396	6.16713	6.17482	8.06123	8.27304	8.18752	6.46979	6.60473	6.99151	7.76569	7.70854	7.44468	7.00712	7.28689	6.80057
LOC102607566	7.45245	6.90205	7.24203	7.35577	6.9767	6.73182	6.95569	7.4009	7.26861	7.33576	7.23103	7.37205	6.98767	7.84107	7.68919	7.76874	7.79152	7.44852	7.9627	7.62112	8.09242	7.84722	7.62753	7.5781	7.61343	7.60209	7.34691	7.72279	7.50509	7.35018	7.40468
LOC102619209	7.44823	7.98925	7.39019	7.37703	7.72114	8.16505	7.95567	7.04343	6.99486	6.92503	7.56584	7.43795	7.38974	6.24213	6.57272	6.52498	6.96925	6.98799	7.26182	7.05822	7.60218	7.23499	7.70761	7.77429	7.88858	8.0122	8.03649	8.03887	7.69326	7.95633	7.9297
LOC102628428	7.44813	7.73277	8.16581	7.95238	8.11975	7.78863	7.70394	7.6273	7.84294	7.67801	7.92735	7.81182	7.7483	7.09271	6.53298	7.16507	6.96925	6.81059	6.77038	7.30785	7.859	7.46497	7.35655	6.82579	7.06724	7.53021	7.6555	7.40351	7.18493	6.93443	7.41396
LOC102627667	7.44764	7.1549	7.82951	7.7635	7.90303	7.22422	7.33793	7.22746	7.26251	7.35295	7.43291	7.69539	7.51084	7.25262	7.5368	7.28885	6.67524	6.76261	6.66933	8.1581	8.2594	8.03582	7.4054	7.5217	7.49503	7.78398	7.75249	7.58225	7.17293	7.0533	7.32819
LOC102612811	7.44736	7.35702	7.14719	7.40834	7.61533	7.3858	7.60923	7.45109	7.59875	7.48358	7.41643	7.37205	7.32515	7.45035	6.85644	7.05779	7.13649	7.21888	7.15375	7.60156	7.76555	7.73762	7.69457	7.38929	7.58795	7.68231	7.59643	7.59856	7.65926	7.54309	7.52094
LOC102625667	7.4468	8.17039	7.61946	7.8723	8.23141	8.14712	8.11656	7.67875	7.78884	7.82078	7.60271	7.46981	7.47159	6.17981	5.94419	6.91139	6.23358	6.30751	6.56067	7.18186	7.07257	7.14419	7.43706	7.35096	7.50867	7.76569	7.62035	7.63064	8.30117	8.14065	8.12322
LOC102609610	7.44611	7.13227	6.87861	6.97851	6.3431	7.2845	7.30013	6.77844	6.86412	6.90962	7.24042	7.2023	7.04227	8.85455	8.53871	8.42659	8.10568	7.35454	7.42569	8.50183	8.31982	8.27571	7.08392	7.49852	7.10366	7.43616	7.26329	7.41276	7.52411	7.20936	7.09415
LOC102608074	7.44557	8.0142	7.73484	7.56476	7.82922	7.75588	7.9062	7.99181	7.95678	7.86938	7.99549	7.96496	7.91849	6.91283	7.03773	7.26493	6.96925	6.66158	6.8648	6.72036	7.50143	6.75172	7.27127	7.27111	7.06724	7.64276	7.55152	7.53219	7.14863	7.25417	7.44146
LOC102623149	7.44528	7.58512	7.47073	7.71423	7.12288	7.86956	7.78828	7.73655	7.52939	7.64117	7.5048	7.80559	7.53642	7.39657	7.00906	6.91139	7.74048	7.38655	7.22669	7.23359	7.32924	7.04729	7.10379	7.48678	7.41032	7.30548	7.40315	7.44919	7.53352	7.63913	7.44146
LOC102619104	7.44368	7.48751	7.26027	7.33419	7.37712	7.3549	7.5727	7.37514	7.40211	7.31251	7.24042	7.2852	7.48479	6.79305	6.88828	6.91139	7.84081	7.67277	7.32962	7.18186	6.77937	7.11261	7.8903	7.82178	8.06519	7.75088	7.62824	7.61469	7.82177	7.75279	7.96802
LOC102618386	7.44249	7.09377	7.35667	7.37703	7.47717	7.21737	7.35647	7.34891	7.31646	7.30664	7.38291	7.13436	7.27284	7.55225	8.02619	7.91424	7.51612	7.88933	7.57283	7.53097	7.90355	7.61901	7.46805	7.60005	7.27314	7.44998	7.23258	7.36112	7.51463	7.12743	7.08256
LOC102606884	7.44229	7.25601	7.49404	7.469	7.35098	7.26468	7.31915	7.28946	7.47771	7.17104	7.25902	7.31181	7.61657	7.28258	6.49212	6.67773	7.45412	7.6985	7.07693	7.75102	7.86802	7.56169	7.70761	7.61091	7.36603	7.65075	7.69358	7.77036	7.63322	7.85087	7.84301
LOC102630090	7.44225	7.23493	7.47855	7.34502	7.19811	7.27792	7.41659	6.77055	7.04543	7.05677	7.48913	7.33794	7.38974	7.82079	7.77685	8.14143	7.28634	7.02913	7.19068	7.76866	7.50143	7.34779	7.65472	7.60005	7.82455	7.51276	7.67847	7.60261	7.54287	7.63913	7.30841
LOC102626504	7.44123	7.82969	7.66809	7.64582	7.95601	7.80243	7.89779	7.71618	7.7846	7.71394	7.73482	7.13436	7.58013	7.45035	6.91944	7.21586	6.4396	7.02913	6.56067	7.12822	7.13368	7.37466	6.9586	7.65352	7.50867	7.2902	7.55979	7.57815	7.77491	7.46899	7.72863
LOC102626301	7.44077	7.13985	7.14719	7.31229	7.24143	7.29104	7.22814	7.23321	7.16786	7.28291	7.00728	6.94336	6.98767	7.84107	7.93766	7.91424	7.79152	7.61989	7.89718	7.56165	7.56937	7.43974	7.5281	7.37662	7.32033	7.45456	7.60045	7.5616	7.71824	7.60494	7.50365
LOC102617922	7.4392	7.3505	7.68169	7.83438	7.97325	7.49753	7.35647	7.33294	7.25639	7.22806	8.02838	8.02516	7.82297	6.70729	6.75647	6.05262	6.50222	5.7415	7.07693	8.27995	7.93822	8.17228	7.42132	7.47495	7.60074	7.81634	7.87354	8.06258	7.54287	7.42067	7.34769
LOC102621403	7.43792	6.77152	7.24203	7.32328	7.07578	6.70267	6.72789	6.86983	6.69341	6.70167	7.00728	7.3551	7.21064	7.95708	7.8595	8.21817	7.57556	7.9115	7.98389	8.30434	8.38411	8.21007	7.72054	7.5781	7.76894	7.43616	7.55979	7.49782	6.88004	7.15132	7.4595
LOC102623869	7.43725	7.31746	7.10744	6.83225	6.95951	7.1826	7.20787	7.35419	7.36846	7.45201	6.85666	6.8252	7.01523	8.33135	8.52864	8.58953	8.14546	8.29557	8.02537	7.8945	7.55827	7.75818	7.19922	7.18658	7.33573	6.71994	7.12522	6.7662	7.29973	7.41081	7.46844
LOC102617811	7.43683	7.32413	6.95898	6.6866	6.79477	7.23105	7.35647	7.08217	7.20647	7.07761	6.71566	6.6965	6.70139	8.28769	8.5685	8.27915	8.36352	8.54286	8.60646	7.3436	7.46623	7.29249	7.49839	7.20101	7.2408	6.93168	6.83619	6.94902	8.08769	7.97653	7.80117
LOC102608828	7.43403	7.57956	7.68845	7.69743	7.84803	7.49186	7.32544	7.49959	7.64634	7.52967	7.62439	7.5465	7.70947	6.70729	6.88828	6.74844	6.87774	6.94565	6.61603	7.80331	7.84079	7.66328	7.4054	7.28473	7.25706	7.86528	7.72334	7.70783	7.53352	7.51574	7.45051
LOC102619089	7.43333	7.54573	7.92979	7.98736	7.99028	7.71753	7.78372	7.74059	7.85919	8.04185	7.76766	7.90214	7.7483	6.51877	6.53298	6.60337	6.37414	6.30751	6.8648	7.23359	7.4543	7.41406	7.18064	7.22946	7.19089	7.83752	7.89984	7.99025	7.62444	7.40088	7.32819
LOC102618366	7.43094	7.68176	7.60526	7.52721	7.70059	7.64786	7.93527	7.80762	7.77607	7.80421	7.67375	7.56136	7.73179	7.19077	6.72154	7.05779	6.92422	7.06913	7.36236	6.73838	6.76012	6.50648	7.64119	7.54453	7.52219	7.6784	7.66703	7.68892	7.46629	7.57876	7.35735
LOC102615574	7.43061	7.35702	7.53956	7.63703	7.61533	7.37967	7.31915	7.73655	7.69693	7.77474	7.36585	7.48548	7.28043	6.79305	6.82388	7.13899	7.35581	6.94565	6.66933	7.49962	7.76555	7.29249	7.4054	7.74503	7.33573	7.56871	7.7561	7.75589	7.35387	7.75279	7.77259
LOC102622418	7.43012	7.48751	7.81107	7.90194	7.46504	7.39798	7.42831	7.34361	7.15476	7.42517	7.57329	7.65439	7.59847	6.91283	6.72154	7.75163	6.96925	6.98799	6.56067	7.98027	8.02143	7.94908	7.58575	7.32483	7.27314	7.63067	7.53484	7.71907	7.08602	7.2207	7.43235
LOC102609645	7.42968	7.77719	7.21422	7.31229	7.15344	7.5088	7.42246	7.58747	7.46715	7.55959	7.43291	7.38046	7.51728	7.7149	8.02619	7.76874	7.01291	7.3218	7.51576	7.38993	7.44227	7.22024	7.33989	7.60005	7.39571	7.24865	7.26329	7.30756	7.33246	7.31888	7.33797
LOC102610020	7.42944	7.59619	7.50938	7.54611	7.33774	7.84753	7.82424	7.08217	7.03831	7.15152	7.52031	7.59785	7.64625	6.70729	5.52531	6.05262	6.67524	7.18288	7.29612	7.54127	7.5358	7.30651	7.77112	7.78391	7.98935	7.92914	7.89658	7.95901	8.08129	8.03547	7.91669
LOC102628130	7.42633	7.35702	7.62651	7.54611	7.46504	7.29756	7.42831	7.02367	6.97263	7.0707	7.71475	7.55395	7.60453	7.93838	7.84334	7.62581	7.84081	7.64657	7.80491	7.76866	7.70643	7.71677	6.93661	7.14238	7.27314	7.1392	7.37061	7.05328	7.17293	7.07844	7.07087
LOC102616325	7.42297	7.80129	7.47073	7.74726	7.02709	7.77935	7.73733	7.60973	7.5395	7.55465	7.67375	7.3636	7.53007	7.05848	6.40676	6.81584	7.21336	7.38655	6.99578	7.44582	7.08809	7.42696	7.10379	7.63237	7.28904	7.47272	7.50944	7.66201	7.78282	7.8214	7.74343
LOC102619420	7.42082	7.24199	7.53956	7.23289	7.07578	7.12516	7.10931	7.04343	6.98749	7.11168	7.09271	7.23047	7.27284	7.88078	7.61501	7.58775	7.79152	7.9115	7.36236	7.68753	7.38057	7.56169	7.74605	7.70508	7.74608	7.4682	7.40315	7.47592	7.6156	7.26516	7.35735
LOC102607229	7.4199	7.49343	7.57643	7.61035	7.09165	7.55304	7.49675	7.68296	7.59875	7.67801	7.51258	7.42176	7.27284	5.89954	5.7499	5.5175	5.70452	6.49538	6.38061	8.27995	8.29328	8.1646	7.75864	7.41429	7.76894	8.31363	8.13664	8.23939	8.06839	8.2553	8.1678
LOC102627583	7.41807	7.27678	7.82951	7.61035	7.57073	7.45737	7.41068	7.87166	7.87525	7.86539	7.75461	7.79305	7.8589	6.79305	6.9798	6.81584	7.35581	7.47853	7.39437	7.56165	7.75587	7.56169	7.42132	7.35096	7.06724	7.53453	7.55979	7.57815	7.04711	6.54123	6.57088
LOC102626494	7.41802	6.7909	6.89037	6.92177	6.65222	6.61149	6.89781	6.89905	6.78979	6.87829	6.81955	6.77509	6.86178	8.468	8.81206	8.61814	9.02754	8.81399	8.85676	7.69678	7.2624	7.42696	7.77112	7.56699	7.69924	6.97691	7.21174	7.42653	6.97983	7.07844	7.05908
LOC102614892	7.41713	7.19183	7.43905	7.54611	7.26961	7.23784	7.43995	7.33828	7.435	7.20931	7.42469	7.53148	7.13729	7.5022	6.85644	7.19069	6.92422	7.64657	7.32962	7.58174	7.30288	6.83148	7.80792	7.53316	7.68729	7.717	7.73799	7.87448	7.66783	7.40088	7.72117
LOC102622890	7.41662	6.83826	6.48767	6.59884	7.01049	7.05768	7.07987	6.04671	6.85605	6.72827	6.92814	7.00988	7.07755	7.25262	7.06585	7.83523	7.21336	6.66158	6.61603	7.83714	7.67594	7.54995	8.45949	8.16147	8.21421	8.92458	9.02327	9.16353	7.57969	7.62214	7.92321
LOC102617307	7.41235	6.86595	7.18588	7.30121	7.51297	6.73182	6.86366	7.34891	7.41316	7.33576	7.34858	7.63345	7.46495	6.8341	6.68575	6.35412	6.92422	7.77305	7.29612	7.97268	7.70643	8.08547	7.73335	7.62168	7.58795	8.11116	8.09741	8.05077	7.32163	7.77602	7.43235
LOC102616726	7.41195	7.00525	7.11748	7.33419	7.15344	7.02664	6.87228	6.68925	6.92712	6.62826	7.42469	7.32057	7.28798	7.3689	7.3664	7.66289	6.50222	6.94565	6.8648	8.48058	8.61059	8.42459	7.68141	7.5558	7.52219	7.96166	7.94474	8.02988	7.54287	7.43046	7.67559
LOC102610607	7.41036	7.66609	7.93548	7.93815	7.39001	7.70778	7.70876	7.87901	8.17689	8.04538	7.83739	7.90214	7.89396	6.24213	5.7499	6.05262	7.05529	6.09147	7.03692	7.9184	8.10773	7.90367	6.9586	7.37662	7.27314	7.75088	7.63608	7.64641	7.17293	7.15132	7.10565
LOC102607666	7.40902	7.48751	7.27828	7.469	7.07578	7.39798	7.43414	7.63166	7.68786	7.74466	7.52031	7.56136	7.54905	7.42371	7.19877	7.33553	7.51612	6.90202	7.26182	7.29574	7.10345	7.23499	7.27127	7.62168	7.38094	7.51714	7.64777	7.60261	7.38541	7.32939	7.40468
LOC102614891	7.40551	7.5285	7.46288	7.60135	7.42801	7.40403	7.55676	7.47554	7.49341	7.47836	7.83739	7.89629	7.68107	6.874	7.19877	7.05779	7.60439	7.59271	6.81836	7.31987	7.35514	7.14419	7.21758	7.41429	7.27314	7.53021	7.56391	7.78111	7.13632	7.38081	7.05908
LOC102624952	7.40387	7.58512	7.82951	7.64582	7.87579	7.72238	7.55141	7.64034	8.01956	7.73158	7.9098	7.83646	7.75921	6.51877	6.00355	6.05262	6.37414	6.23903	6.50311	7.5206	7.84992	7.48976	7.3893	7.40184	7.39571	7.86184	8.04829	8.07429	7.50509	7.66425	7.11707
LOC102618153	7.40315	7.19183	7.05615	7.01964	6.9767	7.08806	7.131	6.94179	6.95762	6.9777	7.15362	7.53901	7.35422	8.06445	8.10959	8.26716	8.16495	7.93334	7.57283	7.66887	7.27602	7.502	7.58575	7.54453	7.54885	7.1105	7.21698	7.23639	7.36446	7.23194	7.30841
LOC102617712	7.40211	7.82499	7.82951	8.02152	7.58201	7.79324	7.85498	7.53259	7.77178	7.70057	8.21142	8.30227	8.1391	6.11468	5.88229	5.99562	5.70452	4.79692	6.44316	7.58174	7.51298	7.43974	7.64119	7.49852	7.27314	8.20377	8.18823	8.29549	7.57058	7.68894	7.66785
LOC102612439	7.40132	6.72188	7.33101	6.95042	7.41546	6.62191	6.90622	6.05971	6.01111	5.94213	7.07182	7.03139	6.82072	8.68544	8.5685	8.84482	8.02268	8.42451	8.36934	7.7774	7.79423	7.68492	7.75864	7.95551	8.11064	6.67359	6.74484	6.73703	7.76695	7.51574	7.72117
LOC102622804	7.39655	6.3689	6.87861	6.5435	6.44546	6.67291	6.43417	6.53027	6.76414	6.45862	7.03991	6.90892	6.91151	8.468	8.48766	8.44799	8.70706	8.86032	8.91309	7.68753	7.62364	8.01889	7.5281	7.80297	7.75755	7.0513	7.03318	6.96168	7.55217	7.56103	7.47732
LOC102628687	7.39551	7.57956	7.29608	7.37703	7.55936	7.49186	7.33793	7.37514	7.10113	7.21559	7.41643	7.27622	7.30297	7.52744	7.61501	7.81889	7.45412	7.50793	7.15375	7.44582	7.65525	7.38792	7.10379	7.53316	7.06724	7.38434	7.17452	7.26732	7.39577	7.36046	7.68328
LOC102611677	7.39498	7.81556	8.02355	8.11305	7.82922	7.9951	7.87226	7.85685	8.26793	8.21482	8.00102	7.97054	7.94261	6.56826	6.85644	6.60337	6.96925	6.01161	6.01927	7.53097	7.38057	7.23499	6.8916	6.95065	6.82697	7.44078	7.57619	7.58635	7.27749	7.15132	7.07087
LOC102626929	7.39459	7.30403	7.62651	7.80331	7.79085	7.66308	7.49675	7.27839	7.20011	7.46261	8.01203	7.76123	7.43125	7.02343	6.72154	6.78253	6.82972	7.14595	6.77038	7.41254	7.19231	7.12849	7.49839	7.22946	7.10366	7.84102	7.82976	7.95269	7.44649	7.63066	7.46844
LOC102627590	7.39435	7.25601	7.38189	7.60135	7.60431	7.39798	7.35647	7.20424	7.5395	7.49395	7.58807	7.5465	7.32515	7.15882	7.5368	7.40284	7.38933	7.02913	7.65441	7.24623	7.64479	7.33416	7.2357	7.24348	7.63847	7.42688	7.52642	7.37539	7.33246	7.19794	7.16184
LOC102607362	7.39283	7.77232	7.29608	7.44906	7.39001	7.86079	7.99958	7.406	7.39656	7.47313	7.38291	7.43795	7.36139	7.39657	7.89127	7.78565	7.48545	7.41787	7.32962	7.01454	7.07257	7.51414	7.21758	7.17199	6.93198	7.23807	7.21698	7.23117	7.22034	7.06592	7.35735
LOC102630089	7.38896	7.0542	7.19539	7.07273	7.29725	6.88675	7.15238	6.98331	6.95762	6.94027	7.05063	7.06306	6.95958	7.3689	7.34361	7.35832	7.93461	7.6985	7.57283	7.63079	7.40557	7.48976	7.4054	7.92974	7.57503	7.59796	7.53063	7.74127	7.88932	7.71322	7.87024
LOC102608374	7.38697	7.49343	7.89519	8.16287	7.88493	7.37967	7.50231	7.83811	7.63223	7.81665	8.0816	7.89042	7.91849	6.56826	6.57272	6.48412	4.86027	6.49538	6.38061	7.73317	7.93822	7.67414	7.06378	6.95065	7.54885	7.79845	7.83998	7.91085	7.66783	7.29763	7.32819
LOC102630409	7.38681	7.47557	7.60526	7.45907	7.2835	7.57465	7.49117	7.43122	7.59391	7.65971	7.48913	7.32057	7.26521	7.86106	7.827	8.11491	7.42209	7.44852	7.15375	7.48902	7.46623	7.80833	7.10379	6.98443	7.01082	7.23275	6.93487	7.08835	6.81975	7.25417	6.93561
LOC102623849	7.3857	7.90724	7.53956	7.53669	7.72114	7.82064	7.84188	7.30046	7.3398	7.38673	7.64575	7.78674	7.71508	7.52744	7.47524	7.6069	7.32149	7.41787	7.36236	7.08663	7.66563	7.26402	6.64273	6.82579	7.30477	7.36503	7.3753	7.30259	6.88004	7.00168	6.6037
LOC102615844	7.38488	7.62887	7.48632	7.84967	7.7414	7.68808	7.85932	7.9952	7.96431	7.749	7.71475	7.82419	7.7483	5.6466	5.44195	5.80973	7.13649	7.21888	6.95343	7.67823	7.34225	7.3204	7.43706	7.33795	7.39571	7.96807	7.78813	7.79886	7.48582	7.20936	7.32819
LOC102620959	7.38391	7.29047	6.9136	6.75315	6.7354	7.23784	7.26785	6.70589	6.67518	6.77153	7.1336	6.977	7.12891	7.5022	7.92236	7.95965	7.76623	8.03782	8.33676	7.64041	7.28951	7.48976	7.78349	7.61091	7.61343	6.77219	6.88308	6.7734	8.24497	8.11658	8.18417
LOC102618516	7.382	7.43302	7.43103	7.57399	7.62627	7.25802	7.37477	7.13838	7.2987	7.35295	7.63867	7.29413	7.48479	7.28258	6.72154	7.35832	7.01291	6.85703	6.99578	7.75987	7.88589	7.97566	7.46805	7.28473	7.35096	7.59381	7.50088	7.4891	7.5614	7.20936	7.24741
LOC102617521	7.38166	7.35702	7.2693	7.44906	7.29725	7.37352	7.37477	7.42119	7.52939	7.35295	7.4492	7.2852	7.10346	6.8341	7.24868	7.19069	7.35581	6.90202	6.8648	7.62112	7.84079	7.71677	7.28873	7.38929	7.42479	7.50396	7.61639	7.52794	7.6156	7.52492	7.72117
LOC102606790	7.3772	7.3828	7.59811	7.53669	7.16848	7.37352	7.25474	7.45601	7.60358	7.59856	7.33111	7.14426	7.41754	6.8341	6.26842	7.02967	7.09646	7.61989	7.65441	7.5206	7.61295	7.80833	7.3893	7.22946	7.2408	7.7583	7.80562	7.75952	7.11139	7.2431	7.46844
LOC102624954	7.37528	7.85754	7.72831	7.64582	7.52471	7.90412	7.88508	7.57847	7.67874	7.74466	7.78702	7.78674	7.66956	6.8341	6.40676	6.67773	5.70452	6.49538	6.31522	7.45674	7.60218	7.48976	7.45264	7.31159	7.32033	7.97446	7.96044	7.83028	7.28865	7.16312	7.18371
LOC102612588	7.37304	7.3635	6.68962	6.86271	7.13824	7.3858	7.52434	6.18362	6.38102	6.36003	6.9512	7.07346	7.10346	6.61611	6.64905	7.001	8.18417	7.88933	8.21657	7.0725	6.83564	7.15973	8.10267	8.28859	8.19746	8.03376	8.08314	8.17832	7.88197	7.9832	7.80117
LOC102618569	7.373	7.29047	7.46288	7.43899	7.4892	7.67313	7.52434	7.35946	7.25639	6.9924	7.62439	7.38046	7.70947	6.24213	6.21919	6.35412	6.82972	6.71298	7.48636	7.64995	7.56937	7.12849	7.65472	7.46302	7.68729	7.70553	7.76328	7.68892	7.96781	7.87259	7.99301
LOC102614839	7.37293	7.64494	7.82951	7.52721	7.69021	7.57465	7.22142	7.59642	7.73704	7.76193	7.63155	7.64046	7.64036	7.28258	7.19877	7.28885	6.56223	6.98799	6.77038	8.0028	7.98872	7.79844	6.82134	6.91606	6.97194	7.44539	7.1799	7.48472	7.16083	6.96171	6.86967
LOC102608389	7.37255	6.72188	7.06656	6.99235	7.40279	6.65272	6.69913	6.80183	6.78979	6.6927	7.05063	7.06306	7.04227	7.82079	7.87547	7.85138	7.93461	7.79707	8.12413	7.68753	7.4543	7.37466	7.70761	7.68467	7.82455	7.38434	7.42595	7.74127	7.45642	7.56103	7.49493
LOC102622249	7.36949	6.86595	7.04567	6.97851	7.31087	6.9625	7.15943	7.30046	7.0874	7.09133	7.35724	7.17357	7.14563	6.8341	6.06055	6.39877	7.79152	7.44852	7.22669	7.75987	7.67594	7.45241	8.01095	7.66398	8.01826	7.9026	7.8535	8.06258	7.70163	7.90807	7.83612
LOC102620682	7.36929	6.76172	7.50938	7.53669	7.05973	6.70267	6.64989	5.31411	5.61161	5.18222	7.5807	7.80559	7.82816	8.22736	7.61501	7.71679	8.58219	8.39333	8.21657	7.5206	7.65525	7.26402	7.97903	7.73515	8.18901	7.69397	7.58432	7.77036	7.45642	7.04057	6.89641
LOC102622663	7.36912	7.0622	7.01377	7.12393	6.69441	7.09555	7.01134	6.70589	6.43621	6.3256	6.85666	6.87364	6.94054	7.75819	7.93766	8.01806	8.12571	7.79707	8.30343	7.33178	7.39313	7.46497	7.913	8.11649	7.84621	7.23275	6.81562	6.97424	7.9885	7.94271	7.9743
LOC102618591	7.36864	7.0542	7.13735	6.96453	7.24143	7.04998	6.72789	6.55801	6.62855	6.5804	6.93971	7.10423	7.11199	7.91943	8.23871	7.66289	8.00116	8.24408	8.36934	7.62112	7.77517	7.74794	7.64119	7.58912	7.72285	7.08711	6.97871	6.96798	7.44649	7.49722	7.45051
LOC102613897	7.36799	6.88411	7.13735	7.29004	7.55936	7.26468	7.131	7.13838	7.16786	7.13174	7.39977	7.53901	7.60453	7.22203	7.41093	7.08537	6.87774	7.10805	6.77038	7.63079	7.34225	7.20535	7.69457	7.5217	7.66309	7.83401	7.81602	7.94951	7.57058	7.54309	7.54648
LOC102607304	7.36661	7.99344	7.958	7.95945	7.96465	8.02682	8.05737	8.2289	8.24338	8.18312	8.0816	7.86069	7.84872	5.89954	6.88828	5.87439	6.23358	6.43544	5.74911	7.62112	7.71646	7.42696	7.00159	6.70942	6.91158	7.50836	7.3659	7.32727	7.28865	7.55209	7.08256
LOC102612106	7.3666	7.24902	7.1763	7.12393	7.31087	7.02664	7.20105	6.80183	6.92712	7.1184	7.05063	7.00988	6.93093	8.62825	7.84334	8.45858	8.78468	8.72915	8.72449	7.11449	7.23477	6.86977	7.79575	7.65352	7.4533	6.60937	6.81562	6.70726	7.27749	6.62891	6.74281
LOC102625228	7.36492	7.3828	7.66125	7.55546	7.81972	7.55304	7.54603	7.89723	7.69693	7.70504	7.68754	7.81802	7.75921	6.35923	6.49212	6.30805	6.50222	6.94565	7.07693	7.88644	7.98042	7.85679	7.19922	7.06556	7.12153	7.68231	7.68227	7.72279	7.26624	6.6118	7.10565
LOC102629446	7.36424	7.65026	7.39019	7.35577	6.9767	7.84753	7.75607	7.26723	7.34558	7.35295	7.31342	7.3636	7.42441	7.02343	6.31602	7.31238	6.96925	7.06913	7.15375	7.38993	7.41791	6.97888	7.46805	7.32483	7.54885	7.63067	7.70481	7.59856	7.55217	7.63066	7.79408
LOC102631055	7.36308	6.52755	7.18588	7.18547	6.87032	6.77914	6.68942	6.65541	6.67518	6.68366	7.26823	7.24894	7.1866	7.7149	7.81048	7.85138	7.76623	8.2087	7.75647	7.64041	7.98042	7.70623	7.98975	7.92974	8.36436	7.47722	7.37061	7.37065	7.20863	6.74335	7.0472
LOC102617426	7.36111	6.34286	6.59218	6.6866	6.36938	6.40979	6.55678	6.40346	6.0399	6.27839	6.51363	6.29559	6.41457	8.61653	8.43473	8.64619	8.08538	7.88933	8.52204	7.2712	6.76012	7.14419	8.91236	9.22138	9.1624	7.35527	7.3753	7.41276	7.6156	7.69708	7.80823
LOC102630799	7.36092	7.45749	7.19539	7.45907	7.53635	7.56388	7.47995	7.16869	7.28674	7.40882	7.45727	7.45397	7.61056	7.02343	7.09343	7.19069	6.82972	6.76261	6.99578	7.30785	7.07257	7.42696	7.32304	7.27111	7.48125	7.77303	7.56801	7.73021	7.55217	7.66425	7.68328
LOC102621513	7.3609	7.77232	7.62651	7.62819	7.47717	7.45737	7.56209	7.76063	7.75452	7.65509	7.67375	7.53901	7.59238	6.70729	6.9798	6.91139	6.61984	6.76261	6.56067	7.76866	7.48979	7.57334	7.2357	6.93346	7.15663	7.58966	7.63999	7.54487	7.40606	7.2431	7.20526
LOC102607505	7.35783	7.3505	7.1763	7.34502	7.37712	7.15416	7.27437	7.09485	7.39656	7.02137	7.3744	7.11434	7.38974	7.39657	7.09343	7.19069	7.21336	6.66158	6.9098	7.70596	7.56937	7.69561	7.4833	7.56699	7.50867	7.76569	7.47924	7.62268	7.43649	7.63066	7.73605
LOC102619767	7.3576	7.73277	7.70851	7.59228	7.51297	7.63763	7.71356	7.81146	7.91076	7.99881	7.85584	7.76123	7.8989	5.55136	6.40676	6.16028	6.37414	5.83727	6.38061	7.44582	7.50143	7.46497	7.06378	7.31159	7.52219	8.07595	7.90634	8.06844	7.6156	7.42067	7.48615
LOC102623118	7.35754	7.83437	7.80487	7.69743	7.35098	7.82064	7.87226	7.85312	7.90294	7.93934	7.76766	7.84256	7.77003	6.98749	7.06585	7.35832	6.30558	6.94565	6.66933	7.10063	7.11864	7.27833	6.69606	6.86258	7.20772	7.46366	7.55566	7.35633	7.27749	6.96171	7.05908
LOC102621078	7.35732	7.19183	7.59092	7.83438	7.69021	7.23105	7.1942	7.38033	7.37976	7.47313	7.44108	7.37205	7.37564	7.82079	7.9069	7.31238	7.01291	7.06913	7.22669	7.68753	7.78473	7.85679	7.04334	7.21531	6.89089	7.48171	7.35643	7.28255	6.60437	7.00168	7.01095
LOC112499210	7.35502	7.53427	6.99211	7.0331	6.20402	7.49186	7.66482	7.93651	7.91465	8.0169	7.10304	7.08379	7.1785	6.98749	7.17314	6.88024	7.21336	6.76261	7.26182	7.3436	7.34225	7.0639	7.57156	7.09678	7.54885	7.46366	7.24289	7.41276	8.18649	8.00302	7.94258
LOC102611291	7.35431	7.63961	7.60526	7.68896	7.81972	7.74639	7.66482	7.63601	7.57927	7.92025	7.96182	7.94243	8.02173	6.35923	6.72154	6.56471	6.67524	6.37289	6.44316	7.64995	8.01332	7.76835	6.74748	6.95065	7.08556	7.58549	7.45727	7.46706	7.16083	7.29763	7.08256
LOC102606642	7.35308	7.16236	6.98115	7.01964	6.90666	6.90393	7.03454	6.86243	6.52034	6.70167	6.9047	7.34654	6.99691	7.69276	7.75974	7.58775	7.74048	7.53675	7.62772	7.38993	7.60218	7.47742	7.79575	7.67436	7.82455	7.43153	7.4661	7.5945	7.81406	7.67253	7.56327
LOC102616010	7.35068	7.87126	7.87165	7.7554	7.96465	7.58001	7.73733	7.78822	7.80151	7.81665	7.64575	7.87266	7.64625	6.95065	6.94993	6.81584	7.28634	6.71298	6.72074	7.71509	7.59132	7.502	6.74748	6.72948	6.71371	7.26957	7.23258	7.24678	7.14863	7.07844	6.75747
LOC102628778	7.34916	7.04616	7.40667	7.4984	7.47717	7.3105	6.90622	7.22169	7.36846	7.57921	7.60997	7.34654	7.56778	8.02954	7.827	7.98915	7.95714	7.6985	7.73162	7.55149	7.859	7.59636	6.8916	6.93346	6.73709	7.0513	6.9285	7.14496	6.95202	6.78975	6.46769
LOC102609717	7.34871	7.33076	7.60526	7.70586	7.46504	7.41605	7.54603	7.45109	7.59391	7.45732	7.69439	7.79933	7.75921	6.04647	5.81761	5.99562	6.78004	6.60828	6.09914	8.10354	7.859	7.79844	7.57156	7.37662	7.42479	8.03376	8.10308	7.95901	7.20863	7.54309	7.30841
LOC102621153	7.34844	7.29726	7.2693	7.51767	7.15344	7.23105	7.26785	7.43122	7.68786	7.50424	7.18314	7.37205	7.28798	6.91283	6.26842	6.97174	6.87774	6.66158	7.51576	7.48902	7.48979	7.36129	7.58575	7.40184	7.06724	7.95198	7.99135	7.68892	7.75089	7.59627	7.66785
LOC102610078	7.34758	7.44531	7.47073	7.58317	7.6479	7.41005	7.50231	7.53259	7.42957	7.36994	7.43291	7.18321	7.53007	7.67027	7.09343	7.31238	7.13649	7.14595	7.22669	7.14182	7.46623	7.15973	7.1618	7.18658	7.28904	7.2902	7.27338	7.37539	7.69326	7.04057	7.22649
LOC102608030	7.347	7.39552	7.71514	7.61035	7.32437	7.5088	7.63982	7.42621	7.3398	7.34724	7.86193	7.33794	7.62255	7.3689	6.94993	7.31238	6.56223	6.98799	6.56067	7.30785	7.46623	7.54995	7.19922	7.25736	7.38094	7.60621	7.61242	7.32727	7.38541	7.07844	7.36694
LOC102617082	7.34654	7.12465	7.7671	7.55546	7.40279	7.34864	7.18039	7.27839	7.26251	7.11168	7.16353	7.59063	7.54275	7.09271	6.72154	7.11243	7.32149	6.55293	6.44316	7.29574	7.40557	7.54995	7.58575	7.41429	7.69924	7.87555	7.91604	7.75952	7.48582	7.46899	7.36694
LOC102624882	7.34589	8.06286	7.7798	7.77155	7.42801	8.06931	7.88933	7.33828	7.41865	7.59856	7.63155	7.42176	7.61657	7.19077	6.85644	7.35832	7.01291	7.18288	6.56067	7.55149	7.07257	7.45241	6.77253	7.11214	6.39896	7.27476	7.1084	7.24159	7.50509	7.36046	7.33797
LOC102612348	7.3456	7.21354	7.50938	7.25602	7.46504	7.25802	7.36869	7.60531	7.58417	7.45201	7.09271	6.92049	7.08624	6.95065	7.47524	7.26493	7.01291	6.76261	7.07693	7.44582	7.35514	7.30651	7.33989	7.68467	7.33573	7.62256	7.29336	7.40351	7.79853	7.72122	7.70613
LOC102627822	7.34412	7.28364	7.58369	7.43899	7.4892	7.34235	7.54603	7.56029	7.6132	7.48877	7.55082	7.42988	7.58627	7.09271	6.68575	6.88024	7.38933	6.55293	6.81836	7.48902	6.95896	7.34779	7.4833	7.27111	7.42479	7.81989	7.64777	7.65423	7.31072	7.26516	7.31833
LOC102613060	7.34265	7.55142	7.59811	7.67185	7.66921	7.60648	7.64987	7.58298	7.48296	7.47313	7.62439	7.74179	7.51084	6.66242	7.03773	7.05779	6.50222	6.66158	6.72074	6.96949	7.05687	7.45241	7.27127	7.43886	7.42479	7.73592	7.63216	7.76314	7.16083	7.09084	7.47732
LOC102615675	7.34226	7.03807	7.19539	7.22118	7.51297	7.3919	7.03454	7.07578	7.1873	6.96285	7.19285	7.26719	7.32515	7.47651	7.827	7.71679	7.35581	7.99693	7.29612	7.30785	7.2624	7.24958	7.58575	7.47495	7.61343	7.23807	7.21698	7.18331	7.3432	7.36046	7.35735
LOC102613606	7.34068	7.20634	6.93647	7.16117	7.29725	7.34864	7.22814	7.22169	7.36277	7.37556	7.10304	7.10423	7.15391	7.15882	6.06055	6.56471	7.42209	7.44852	7.36236	7.54127	7.41791	7.54995	8.06262	7.40184	7.49503	7.72838	7.69358	7.77754	7.42642	7.75279	7.85669
LOC102629102	7.34042	7.49343	7.39019	7.54611	7.80054	7.59066	7.65487	7.57847	7.57927	7.71394	7.6528	7.51631	7.61056	6.98749	6.85644	6.60337	6.78004	6.16713	6.50311	8.15139	8.10009	7.65234	7.42132	7.09678	7.02987	7.29531	7.3753	7.40351	7.37497	7.10314	7.18371
LOC102616026	7.34016	7.16978	7.10744	7.22118	7.44046	7.09555	7.22142	7.01034	7.20011	7.09133	7.16353	7.18321	7.10346	6.70729	6.94993	6.88024	7.38933	6.94565	7.15375	7.31987	7.19231	7.09656	7.4833	7.70508	7.74608	7.94874	8.08027	8.34949	7.84464	7.63913	7.76536
LOC102613162	7.33988	6.95457	7.56913	7.50807	8.06453	6.83395	6.80189	6.68925	6.58037	6.68366	7.55835	7.38881	7.51728	7.90024	7.32046	7.46714	7.71427	7.3218	7.68061	8.26138	8.37148	8.19508	6.93661	7.00102	7.25706	7.22205	7.2274	7.24159	6.95202	7.04057	6.93561
LOC102611329	7.33985	6.50425	6.75541	6.80113	6.90666	6.97067	6.94756	6.6031	6.83977	6.79688	6.68847	6.77509	6.75686	8.02954	8.35722	8.18031	8.18417	8.409	8.38536	7.18186	6.65981	7.15973	7.95736	8.17616	8.23898	6.8084	7.09708	6.8435	7.62444	7.85815	7.69856
LOC102629598	7.33912	7.87581	7.98019	7.93815	8.13515	7.87827	7.73733	8.1121	7.89509	8.0169	8.02295	7.89042	8.2004	6.17981	5.15834	6.21123	6.15781	6.43544	6.61603	7.862	8.15271	7.66328	6.74748	6.56063	7.12153	7.42221	7.37998	7.45368	7.22034	7.06592	7.08256
LOC102609827	7.33894	7.61806	7.53956	7.68043	7.72114	7.51999	7.63476	7.76857	7.71935	7.83716	7.48123	7.53148	7.61657	6.95065	6.45007	6.16028	6.23358	6.66158	6.81836	7.23359	7.35514	7.37466	7.27127	7.09678	7.2408	7.64276	7.73434	7.67361	7.75089	7.54309	7.30841
LOC102611621	7.33614	7.61806	7.94114	7.81114	8.10419	7.75588	7.82424	7.86797	7.81406	7.90479	7.72147	7.63345	7.98967	5.4494	4.93264	5.99562	6.23358	6.16713	6.44316	7.68753	7.92963	7.82791	7.06378	7.22946	7.22435	7.89924	7.8535	8.1202	7.33246	7.27607	7.43235
LOC102627454	7.33401	7.07016	6.6207	6.97851	6.23293	7.07295	6.96377	6.53027	7.00949	6.84628	6.74234	6.92049	7.03331	8.49384	8.37979	8.21817	8.46132	8.27861	8.28647	7.05822	7.35514	7.3204	7.86724	7.76461	7.52219	6.55927	6.50038	6.64581	7.81406	7.74496	7.72863
LOC102622251	7.33382	7.68694	7.61946	7.59228	7.53635	7.73203	7.76071	7.60087	7.47771	7.64117	7.84357	7.56873	7.6868	6.61611	7.03773	6.71352	6.23358	6.71298	6.61603	7.48902	7.43014	6.96126	7.4054	7.18658	7.41032	7.65871	7.61242	7.65423	7.09876	7.16312	7.26803
LOC102614555	7.3312	8.00178	7.70851	7.87977	8.0402	7.94619	7.89357	7.87901	8.10719	7.93934	7.92153	7.84863	7.94261	6.24213	6.79057	6.05262	6.30558	5.92707	6.44316	7.68753	7.70643	7.75818	6.66964	6.78803	6.5908	7.46366	7.49658	7.38011	7.17293	7.32939	7.02314
LOC102622324	7.33099	6.97166	7.38189	7.41863	7.12288	7.08806	7.13816	6.94179	7.18085	7.05677	7.27738	7.46981	7.36853	6.51877	6.3621	6.94188	6.30558	6.37289	5.93472	8.33427	8.42746	8.41167	7.70761	7.5558	7.54885	8.23336	8.18289	8.26772	7.48582	7.40088	7.52094
LOC102622338	7.32813	7.26989	7.75428	8.02825	7.55936	7.15416	7.2873	7.24464	7.14817	7.22806	7.59541	7.73525	7.93782	6.98749	6.9798	7.28885	7.25031	7.50793	6.99578	7.45674	8.04548	8.10967	7.10379	6.91606	7.01082	7.25391	7.39392	7.40814	6.47353	6.96171	6.75747
LOC102629912	7.32709	8.10607	7.72831	7.90925	7.66921	8.15791	8.10565	7.67454	7.71042	7.77899	7.79978	7.79933	8.0035	6.874	6.85644	6.44208	6.92422	6.66158	6.77038	6.85856	6.95896	6.71012	6.722	6.62628	6.5908	7.58966	7.47487	7.50216	7.27749	7.16312	7.36694
LOC102629313	7.32696	6.70153	7.06656	6.95042	7.13824	6.66285	6.76536	6.77844	6.83977	6.87036	7.21207	7.23047	7.03331	7.86106	7.22394	7.75163	7.91172	7.6985	7.94119	7.53097	7.62364	7.34779	7.62753	7.67436	7.78023	7.49953	7.56801	7.42195	7.29973	7.44985	7.34769
LOC102612108	7.32674	7.32413	7.34817	7.19747	7.09165	7.1826	7.42246	7.25598	7.24407	7.10493	7.28648	7.32928	7.14563	7.82079	8.14956	7.44603	7.54615	7.97604	7.36236	7.05822	6.70078	7.01349	7.19922	7.28473	7.46734	7.16177	7.19591	7.22593	7.42642	7.42067	7.41396
LOC102621665	7.32462	7.45141	7.58369	7.27879	7.41546	7.36113	7.31915	7.42119	7.35706	7.30664	7.70799	7.7088	7.78077	7.02343	6.82388	7.11243	6.96925	6.55293	6.8648	7.94967	7.92099	7.71677	7.14272	6.95065	7.10366	7.70936	7.61242	7.45368	6.96599	7.10314	7.07087
LOC102625155	7.32038	7.73777	7.39019	7.29004	6.92449	7.66811	7.54603	7.64466	7.59875	7.6643	7.56584	7.42176	7.28043	7.3689	7.43268	7.33553	6.50222	7.02913	7.22669	6.92299	7.20661	6.73107	7.1618	7.24348	7.22435	7.41753	7.60844	7.32237	7.49549	7.48787	7.16184
LOC102625465	7.31975	6.8005	6.50307	6.83225	7.22714	6.97067	6.79284	6.74664	6.66597	6.50037	6.85666	6.87364	6.9017	8.11528	7.43268	7.33553	7.63266	8.17244	7.62772	7.43481	7.23477	7.70623	8.02143	7.88573	7.82455	7.20586	6.93487	7.15051	7.91836	8.2162	8.07136
LOC102626505	7.31959	7.16978	7.10744	7.59228	7.32437	7.33604	7.39881	6.9627	7.14817	7.06375	7.4492	7.68864	7.3178	7.3407	7.32046	7.13899	7.17544	7.21888	7.19068	7.42372	7.1633	7.51414	7.19922	7.27111	7.28904	7.6784	7.67086	7.51081	7.3432	7.49722	7.08256
LOC102616877	7.31917	7.47557	7.60526	7.60135	7.66921	7.48045	7.51886	7.34891	7.36846	7.32998	7.89204	7.70211	7.73179	6.41439	6.49212	6.78253	6.23358	6.76261	5.93472	7.98782	7.56937	7.85679	7.33989	7.24348	7.28904	7.78761	7.79515	7.82336	7.16083	7.15132	7.22649
LOC102608988	7.31755	7.31076	7.53956	7.469	7.52471	7.62214	7.50785	7.21008	7.4986	7.40882	7.62439	7.39712	7.6868	6.66242	7.3664	6.88024	6.67524	6.76261	7.15375	7.64041	7.47806	7.41406	7.33989	7.22946	7.13919	7.47722	7.44393	7.32237	7.33246	7.15132	7.25776
LOC102614948	7.3125	7.70238	7.89519	7.68896	7.6479	7.74639	7.72312	7.59195	7.38538	7.54471	8.1228	8.0622	8.23986	6.70729	6.26842	6.39877	6.50222	7.14595	6.38061	6.98466	7.36791	7.51414	6.8916	6.89845	7.04867	7.60209	7.50517	7.5616	7.07317	7.17482	6.99867
LOC102620169	7.31164	6.92855	6.81832	6.6866	6.49403	6.93769	6.96377	6.81722	6.95005	7.02852	6.48231	6.89726	6.91151	8.468	8.43473	8.26716	8.04388	8.36148	7.98389	7.45674	7.44227	7.56169	7.70761	7.67436	7.43911	6.91849	6.87648	6.82975	7.17293	7.38081	7.41396
LOC102627602	7.31067	7.76744	7.70851	7.29004	7.84803	7.67813	7.85063	7.45601	7.63695	7.6271	7.64575	7.6122	7.60453	6.41439	6.3621	6.26045	6.56223	6.49538	6.81836	7.91048	7.91229	7.71677	6.79714	7.14238	6.8486	7.59381	7.74163	7.43109	7.0339	7.50651	7.0472
LOC102617245	7.31028	7.02993	7.04567	7.18547	7.36411	6.8068	6.76536	6.48281	6.53052	6.66543	7.22158	7.14426	6.94054	8.30239	8.23871	8.16746	7.97932	7.47853	7.48636	7.8702	7.66563	7.71677	7.33989	7.41429	7.57503	7.06334	7.2012	7.15603	7.0602	7.16312	7.24741
LOC102615375	7.3069	7.54001	7.958	7.98043	7.81016	7.63248	7.58323	7.76857	7.4986	7.4991	8.14797	8.192	8.11383	6.11468	6.26842	6.64103	6.4396	5.13512	5.74911	7.54127	7.4543	7.27833	7.04334	7.17199	7.20772	8.05802	7.80214	7.82682	7.08602	7.52492	7.13962
LOC102607235	7.29985	7.26989	6.60651	6.65213	6.8518	7.16845	7.38081	7.33294	7.21911	7.1903	6.88088	7.03139	6.88187	7.90024	8.23871	7.98915	7.95714	7.6985	8.28647	6.77375	6.87196	6.81195	7.54273	7.74503	7.80256	6.75003	6.90272	6.5898	7.57969	7.53403	7.5549
LOC102620487	7.29879	7.98504	7.53208	7.56476	7.80054	8.13262	8.00742	8.04179	7.88719	7.95068	7.6668	7.61932	7.62255	6.95065	7.29693	7.11243	6.72859	6.94565	6.66933	6.25353	6.3087	5.79947	6.82134	6.93346	7.13919	7.18948	7.32766	7.36589	7.45642	7.50651	7.34769
LOC102620251	7.29784	7.42063	7.74783	7.70586	7.79085	7.62214	7.50785	7.59195	7.41316	7.49395	7.88607	7.66131	7.64036	6.98749	6.3621	6.56471	6.72859	6.43544	6.31522	7.61137	7.89475	7.60773	7.00159	7.11214	6.97194	7.72081	7.56391	7.56576	7.20863	7.10314	6.69791
LOC102627309	7.29687	7.0542	7.79864	7.52721	7.77127	7.06533	7.00352	7.32758	7.50894	7.42517	7.83739	7.74179	7.6925	7.05848	6.64905	6.78253	7.09646	6.85703	6.9098	7.8702	8.06914	7.79844	6.82134	7.0497	7.19089	7.63471	7.43497	7.25194	6.81975	6.98848	6.86967
LOC102608841	7.29661	7.28364	7.54701	7.0857	7.4528	7.3919	7.21466	7.52792	7.5192	7.49395	7.62439	7.48548	7.49788	7.67027	7.96778	7.6069	7.38933	7.72378	6.99578	6.99968	6.92479	6.94342	7.27127	7.03365	7.17386	7.03306	7.29831	6.96798	7.11139	6.93443	6.728
LOC102620413	7.29221	7.25601	7.40667	7.33419	7.35098	7.41605	7.18731	7.08852	7.20647	7.26486	7.20249	7.19279	7.42441	6.75081	6.21919	7.08537	6.96925	7.50793	7.39437	7.19497	7.30288	7.52618	7.72054	7.31159	7.38094	7.3939	7.30324	7.29761	7.62444	7.67253	7.77979
LOC102629729	7.29169	7.33076	7.51698	7.12393	7.29725	7.42203	7.38081	7.67031	7.64165	7.57433	7.60271	7.55395	7.63445	6.66242	6.61139	6.52498	7.05529	7.02913	6.77038	7.35532	7.39313	7.46497	6.79714	7.12734	7.20772	7.63874	7.50944	7.59043	7.49549	7.42067	7.34769
LOC102628215	7.28901	7.3828	7.58369	7.60135	7.58201	7.3858	7.2415	7.42621	7.435	7.64117	7.53564	7.50098	7.33976	6.41439	6.72154	6.64103	6.67524	6.09147	6.56067	7.64995	7.36791	7.37466	7.3893	7.21531	7.43911	7.85839	7.68605	7.62268	7.14863	7.56992	7.58808
LOC102610939	7.28538	7.75762	7.7671	7.62819	7.75143	7.91263	7.84626	7.92945	7.64634	7.90479	7.76766	7.81802	7.68107	6.51877	7.32046	7.08537	6.82972	6.16713	6.50311	7.56165	7.65525	7.80833	6.86856	6.78803	6.39896	6.93823	7.2274	7.01734	6.99354	6.71157	6.75747
LOC102624066	7.28475	6.8195	6.79348	6.76932	6.58654	6.55823	6.46865	6.1717	6.3353	6.38253	6.63251	6.83747	6.70139	8.71869	8.35722	8.40487	8.70706	8.92714	8.67322	7.38993	7.5358	7.60773	7.55722	7.53316	7.8781	6.82263	6.80869	6.61407	7.24347	7.2207	7.48615
LOC102621964	7.2845	7.33737	7.74783	7.60135	7.6479	7.30404	7.22142	7.44615	7.41316	7.50936	7.49699	7.51631	7.68107	7.19077	7.06585	7.42459	6.96925	7.14595	7.11585	7.23359	6.94197	7.23499	6.91428	7.17199	7.54885	7.22205	7.34212	7.19409	7.14863	6.97515	6.77198
LOC102606969	7.28441	7.72775	7.84772	7.68043	7.73131	7.67313	7.58323	7.27282	7.02397	7.17749	7.78059	7.90797	7.75921	5.97488	5.7499	6.64103	6.82972	6.85703	6.9098	7.63079	7.47806	7.46497	7.28873	7.12734	7.41032	7.80205	7.69734	7.61469	7.08602	6.93443	6.86967
LOC102630521	7.28416	7.81556	7.29608	7.44906	7.18337	7.46317	7.69426	7.63601	7.334	7.55465	7.39977	7.12438	7.27284	7.73671	7.61501	7.56834	7.35581	7.3218	7.48636	7.0725	7.04101	7.0639	6.84514	7.20101	6.91158	7.19496	6.90921	6.78769	7.0339	7.28689	6.86967
LOC102616583	7.28357	7.84368	7.32236	7.64582	7.44046	7.98707	8.02297	7.79989	8.00138	7.92792	7.48913	7.303	7.49788	7.12614	7.03773	6.81584	6.50222	6.98799	6.44316	6.54722	6.33496	6.60055	6.74748	6.86258	7.06724	7.4682	7.38464	7.27749	7.63322	7.71322	7.67559
LOC102620659	7.28288	7.48155	7.65437	7.62819	7.26961	7.56388	7.49117	7.24464	7.3398	7.58891	7.48913	7.32057	7.39674	7.15882	6.3621	7.28885	7.28634	7.02913	6.95343	6.95415	7.00875	7.41406	7.12339	7.15726	6.93198	7.3939	7.51371	7.27749	7.5614	7.26516	7.33797
LOC102623478	7.28279	6.99692	7.16666	7.27879	7.16848	7.19661	6.9229	6.82485	6.90382	6.50037	7.10304	7.08379	6.66706	7.84107	7.93766	7.54866	7.84081	7.93334	7.22669	7.47834	7.75587	7.60773	7.33989	7.40184	7.71109	7.01459	7.05675	7.167	7.65063	7.43046	6.728
LOC102621074	7.28008	7.63961	7.91259	7.8872	8.01546	7.98707	7.94755	7.82675	7.67874	7.89699	7.98435	7.95374	8.08811	5.89954	6.06055	5.80973	5.47401	6.09147	5.93472	6.92299	6.79837	6.68886	7.51332	7.20101	7.2408	7.74342	7.80909	7.89113	7.35387	7.60494	7.54648
LOC102622406	7.27863	7.07016	7.32236	7.57399	7.09165	7.01878	6.77458	7.03029	7.31646	7.26486	7.1133	7.19279	7.28043	6.874	7.24868	6.88024	7.17544	7.74863	7.78089	7.51015	7.69634	7.11261	7.3893	7.35096	7.43911	7.44998	7.52219	7.53219	7.00712	7.49722	7.09415
LOC102631355	7.27833	6.97166	7.55442	7.47887	7.73131	7.04998	7.18039	7.50435	7.28072	7.41429	7.38291	7.42176	7.32515	7.67027	7.65258	7.28885	7.66038	7.47853	7.48636	7.31987	7.67594	7.30651	7.10379	7.08126	6.78273	7.01459	7.2784	7.167	6.70779	6.74335	6.6358
LOC102610385	7.27684	7.77232	7.43103	7.44906	7.07578	7.79324	7.87226	7.7325	7.67415	7.80421	7.63155	7.56136	7.76463	6.56826	6.85644	6.48412	6.23358	6.98799	6.61603	7.04381	6.552	6.85075	7.30599	7.42662	7.20772	7.52151	7.61639	7.71533	7.14863	7.35018	7.25776
LOC102625147	7.27576	6.81003	6.5777	6.61683	6.69441	6.53636	6.47997	6.48281	6.83156	6.5608	6.71566	6.34795	6.59584	8.42834	7.77685	7.42459	8.00116	8.13524	8.10491	8.01763	8.03751	8.18752	7.74605	7.53316	7.52219	6.86449	6.71553	6.45299	8.04883	7.94271	8.08305
LOC102613630	7.27505	7.77232	7.85974	7.66323	8.032	7.69797	7.56741	7.9575	7.86322	7.78322	7.83119	8.00356	7.869	5.4494	5.15834	5.671	5.59386	6.09147	5.41643	7.61137	7.92099	7.60773	7.37301	7.37662	6.97194	7.92255	7.90634	7.83373	7.36446	7.61356	7.46844
LOC102616492	7.27479	7.24902	7.50938	7.44906	7.70059	7.44568	7.50231	7.4009	7.50894	7.37556	7.46531	7.52392	7.36139	6.66242	6.06055	6.10745	6.78004	6.76261	7.07693	7.12822	6.94197	7.11261	7.54273	7.5217	7.71109	7.41753	7.50944	7.59856	7.6156	7.63066	7.57159
LOC102627078	7.27394	7.56274	8.08625	7.68043	7.69021	7.53661	7.70876	7.83811	7.96055	8.00607	8.00102	7.97609	7.83848	6.46753	5.15834	6.05262	6.4396	5.63893	6.8648	7.7774	7.32924	7.502	6.93661	6.80703	6.76009	7.78034	7.71965	7.68892	7.07317	7.17482	7.16184
LOC102626432	7.27009	7.31076	7.28721	7.16117	7.55936	7.12516	7.29373	7.48038	7.23787	7.44133	6.92814	7.11434	6.97837	7.7149	7.14706	7.28885	7.76623	7.59271	7.70634	7.41254	7.58039	7.59636	7.42132	6.86258	7.17386	6.64184	7.00317	6.98047	7.22034	7.12743	6.94844
LOC102617145	7.26964	7.33737	7.43905	7.55546	7.53635	7.47472	7.36869	7.48521	7.48296	7.35295	7.72147	7.6122	7.52369	5.73593	5.2592	5.59629	6.96925	6.43544	7.19068	7.37848	7.08809	7.48976	7.65472	7.42662	7.8781	7.76936	7.75969	7.77036	7.57058	7.54309	7.68328
LOC102615842	7.26833	6.46858	7.34817	7.29004	6.75546	6.90393	6.78374	7.36993	7.47771	7.42517	7.34858	7.303	7.1866	7.31193	7.77685	7.31238	6.67524	7.53675	6.9098	6.98466	6.92479	7.36129	6.9586	7.15726	7.53558	7.90928	7.88346	7.89443	7.14863	7.44019	7.66785
LOC102623196	7.26659	7.40184	6.85479	6.89254	6.9421	7.37967	7.38684	7.26161	7.25025	7.22806	7.26823	6.8252	7.37564	6.95065	7.17314	7.35832	7.17544	7.44852	7.78089	7.22083	6.83564	7.20535	7.32304	7.41429	7.53558	7.18948	7.10276	7.26732	7.54287	7.65593	7.75078
LOC102630430	7.26606	6.24786	5.92708	6.13299	5.59556	6.5253	6.15241	4.97308	5.11248	4.89979	5.88251	5.95652	6.19118	9.31944	9.18966	9.37827	9.38408	9.70669	9.31546	7.84547	7.51298	7.75818	8.6472	8.79619	8.56709	6.70465	6.46559	6.74438	7.65926	7.59627	7.79408
LOC102623909	7.26495	7.07016	7.20484	7.1113	6.67347	7.11781	6.89781	6.65541	6.78979	6.98507	7.18314	6.98805	7.23428	7.84107	7.8595	7.62581	7.71427	7.84393	8.12413	7.45674	7.31612	7.68492	7.49839	7.33795	6.93198	7.17292	7.16913	7.18331	6.85021	7.26516	7.16184
LOC102610487	7.26486	6.30291	6.9136	6.80113	7.09165	6.7604	6.65987	6.79408	6.81499	6.5608	7.05063	6.89726	7.17035	7.60062	6.75647	7.11243	6.96925	7.53675	7.94119	7.54127	7.20661	7.76835	7.8438	7.86775	7.72285	7.67448	7.73799	7.94314	7.57969	7.68894	7.63647
LOC102630008	7.26349	6.82891	6.92508	6.86271	6.42054	6.79764	6.75609	7.06937	7.00219	7.02137	6.48231	6.49452	6.67859	7.28258	6.94993	7.11243	7.91172	8.03782	7.60054	7.45674	7.65525	7.15973	7.96824	8.13916	8.23898	7.18948	7.32281	7.27749	7.57058	7.70517	7.9868
LOC102627754	7.26337	7.23493	7.04567	6.95042	6.8886	7.36734	7.56741	7.45109	7.46184	7.12508	7.39977	7.49325	7.28043	7.19077	6.00355	6.78253	7.51612	6.81059	7.29612	7.75102	7.31612	7.54995	7.10379	7.35096	7.10366	7.30548	7.41231	7.52794	7.46629	7.48787	7.66007
LOC102622193	7.26312	7.02175	7.10744	6.58063	6.56396	6.65272	6.88935	7.12608	6.93481	7.0707	6.76854	6.94336	6.60796	8.42834	8.88489	8.65542	8.20314	8.43984	8.76179	7.3436	7.4543	7.38792	6.86856	7.27111	7.13919	6.66571	6.63171	6.54842	7.02058	6.94814	6.97377
LOC102631031	7.26305	6.39447	7.16666	6.76932	7.07578	6.5253	6.50234	6.68925	6.48936	6.72827	6.92814	6.83747	6.97837	7.86106	7.827	7.88315	7.68758	7.6985	7.32962	7.62112	7.65525	7.54995	7.57156	7.72519	7.42479	7.41753	7.59241	7.66975	7.33246	7.43046	7.5295
LOC102618730	7.26148	8.02243	7.89519	8.08749	8.09634	8.01105	8.03836	7.86427	7.80989	7.80421	8.07111	7.94243	7.93782	5.82005	6.21919	5.74203	5.34329	4.79692	5.74911	7.53097	7.38057	7.08032	6.8916	7.11214	6.93198	7.91261	7.93841	7.94951	7.31072	7.37067	7.18371
LOC102615288	7.2597	7.18452	7.66809	7.71423	7.57073	7.2845	7.28085	7.27282	7.3398	7.35863	7.52031	7.6264	7.45827	7.22203	7.47524	6.48412	7.01291	7.21888	6.72074	7.64041	7.86802	7.61901	7.28873	7.29822	6.5908	7.23807	7.30324	7.24678	6.85021	6.66255	6.77198
LOC102626558	7.25968	7.67656	7.83561	7.84967	7.83866	7.75115	7.72787	7.47068	7.56449	7.55959	7.78059	7.64046	7.93782	5.55136	4.805	5.87439	6.72859	6.55293	6.09914	7.81184	7.98872	7.59636	6.86856	7.22946	6.68995	7.68231	7.68227	7.4891	7.58875	7.56103	7.35735
LOC102624339	7.25948	8.33792	7.85374	7.81114	7.69021	8.32027	8.33168	7.8936	8.06228	8.12426	8.32611	8.08808	8.37007	6.98749	6.9798	6.60337	5.99317	6.43544	4.9833	6.39653	6.65981	6.5776	6.91428	6.46816	6.42798	7.31054	7.17452	7.33215	7.04711	7.07844	7.20526
LOC102620926	7.25873	7.1991	7.54701	7.20938	7.22714	7.37352	7.16645	7.35419	7.20011	7.43058	7.32229	7.21175	7.62851	7.22203	7.65258	7.31238	6.92422	6.76261	7.03692	7.43481	7.76555	7.43974	6.93661	7.00102	7.13919	7.47272	7.32766	7.19944	7.26624	6.89253	7.10565
LOC102622722	7.25783	7.72775	7.87165	7.89459	7.61533	7.67813	7.56741	7.74864	7.77178	7.55959	7.79978	7.63345	7.80203	6.91283	6.21919	6.21123	6.23358	6.37289	5.64651	7.25877	7.20661	7.51414	7.02262	7.06556	7.22435	7.53885	7.44839	7.54065	7.02058	7.39088	7.23698
LOC107176418	7.25198	7.58512	7.35667	7.48867	7.36411	7.57465	7.70394	7.19249	7.24407	7.09815	7.72816	7.79305	7.67533	6.61611	7.55676	7.52871	6.56223	7.18288	7.36236	6.82523	6.57421	6.96126	7.4054	6.98443	7.10366	7.42688	7.48359	7.58635	6.80428	6.74335	7.0472
LOC102625903	7.24417	7.43918	7.61238	7.16117	7.39001	7.54758	7.72787	7.24464	7.28674	7.28291	7.3045	7.12438	7.38974	6.24213	5.15834	6.16028	6.92422	6.71298	6.9098	7.12822	7.41791	7.54995	7.37301	7.51016	7.4533	7.80564	7.7846	7.94314	7.47609	7.59627	7.66785
LOC102629958	7.24334	7.78688	7.61946	7.55546	7.61533	7.68312	7.63476	7.56941	7.64165	7.59374	7.49699	7.42988	7.53642	6.35923	6.26842	6.39877	6.30558	6.94565	7.03692	7.3436	7.24865	7.45241	7.04334	6.78803	7.06724	7.56871	7.43046	7.64248	7.00712	7.09084	7.13962
LOC102609189	7.24308	7.54001	7.49404	7.51767	7.75143	7.27132	7.47995	7.19838	7.42412	7.32418	7.60271	7.76123	7.60453	7.5022	6.94993	7.35832	6.96925	7.18288	6.72074	7.40128	7.32924	7.14419	6.722	7.11214	7.10366	7.14488	7.16913	7.07092	6.70779	6.87829	6.85611
LOC102610500	7.23983	7.89385	7.42295	7.43899	7.51297	7.72238	7.79282	7.54188	7.52939	7.53971	7.39136	7.39712	7.44482	7.28258	6.85644	6.60337	6.61984	6.23903	7.19068	6.73838	7.08809	6.45704	6.79714	7.38929	7.39571	7.23807	7.12522	7.15051	7.57969	7.49722	7.31833
LOC102625888	7.23934	5.97026	5.83272	6.18213	6.20402	6.11748	6.01915	5.10432	5.40582	5.10314	5.75727	6.29559	6.23871	9.13467	8.60728	8.7007	9.33332	9.41235	9.20246	7.64995	7.61295	7.82791	8.31357	8.72804	8.44465	6.66571	6.36536	6.59794	7.88932	8.21053	8.25303
LOC102614860	7.23895	7.34395	6.7809	7.26745	7.05973	7.11781	7.01134	7.07578	7.40211	7.31836	7.12349	6.98805	7.16216	7.12614	7.57644	7.66289	7.38933	7.3218	7.45634	7.55149	7.19231	7.40105	7.12339	6.82579	7.25706	7.31558	7.32281	7.28758	7.17293	7.33982	7.19452
LOC102626666	7.23698	7.0542	7.26027	6.93617	7.01049	7.12516	7.20787	6.9488	7.03831	6.72827	7.28648	7.23974	7.12891	7.3689	7.45412	7.48796	7.54615	7.9115	7.42569	7.2712	7.28951	7.33416	7.12339	7.41429	7.46734	7.24865	7.26834	7.1394	7.0602	7.13943	7.19452
LOC102615305	7.23679	7.3505	6.9136	6.83225	6.77525	7.30404	7.16645	7.33294	7.435	7.04976	6.85666	6.999	6.87186	7.31193	6.68575	6.67773	7.60439	7.41787	7.22669	7.37848	7.41791	7.40105	7.5281	7.21531	7.74608	7.39866	7.16913	7.37065	7.47609	7.71322	7.47732
LOC102621789	7.23677	7.26297	7.59811	7.44906	7.40279	7.5421	7.34413	7.32219	7.36846	7.34724	7.21207	7.17357	6.88187	6.66242	7.22394	7.16507	6.15781	7.28831	7.15375	7.49962	7.55827	7.63021	7.33989	7.42662	7.04867	7.02077	7.02125	6.92335	7.54287	7.63913	6.89641
LOC102616158	7.23466	7.55709	7.83561	7.81893	7.58201	7.54758	7.5727	7.76063	7.70594	7.83716	7.56584	7.5465	7.58627	6.70729	6.26842	6.05262	7.09646	6.01161	6.31522	7.67823	7.859	7.53811	7.10379	6.76878	6.99151	7.20586	7.16371	7.25194	7.11139	7.10314	6.89641
LOC102625356	7.23289	6.85678	7.25118	7.25602	7.07578	6.87808	6.96377	7.02367	6.91163	7.19666	7.05063	7.23047	7.23428	7.25262	7.7249	7.42459	7.35581	7.10805	7.32962	7.16864	7.1633	7.1903	7.33989	7.58912	7.63847	7.54744	7.68982	7.54907	7.11139	6.8639	7.01095
LOC102623679	7.23254	7.86213	7.50938	7.84204	7.62627	7.97898	7.98377	7.90445	7.78034	7.66889	7.71475	7.68864	7.75921	6.41439	6.53298	6.30805	6.82972	6.01161	6.8648	6.44122	6.52943	6.60055	7.08392	7.08126	7.01082	7.41284	7.31306	7.53219	7.29973	7.17482	7.21591
LOC102607754	7.23252	7.26989	7.36513	7.14886	7.24143	7.44568	7.46294	7.7325	7.62749	7.81665	7.03991	7.14426	7.06881	7.12614	7.22394	7.02967	7.17544	6.76261	6.81836	7.49962	7.75587	7.38792	6.93661	6.72948	7.10366	7.13351	7.14184	7.24678	7.44649	6.98848	7.10565
LOC102631379	7.232	7.46957	7.72831	7.42885	7.52471	7.3105	7.59369	7.44119	7.58417	7.5347	7.63155	7.27622	7.41754	6.70729	7.3664	6.8484	6.37414	6.81059	6.31522	7.74212	7.55827	7.40105	7.00159	6.80703	6.76009	7.57712	7.41687	7.48472	7.14863	7.00168	6.69791
LOC102619927	7.23166	6.75186	6.86675	7.14886	6.67347	6.74141	6.90622	6.90626	6.79824	6.97029	7.3045	7.10423	7.0243	7.09271	7.68919	7.66289	7.60439	7.565	7.32962	7.55149	7.859	7.26402	7.4833	7.54453	7.50867	7.44539	7.30816	7.33702	6.99354	7.18642	7.32819
LOC102619606	7.22908	6.65996	6.63475	6.96453	6.56396	6.83395	6.81981	5.93829	6.46833	6.5509	6.80697	6.81284	6.59584	8.8038	9.06285	8.69175	8.65289	8.62566	8.50748	7.08663	7.24865	7.04729	7.65472	7.51016	7.78023	6.55074	6.79475	6.34113	6.97983	6.94814	6.93561
LOC102613343	7.22892	7.78204	8.20872	7.78751	7.79085	7.74162	7.60407	8.08375	7.89902	8.05592	8.08681	8.05696	7.8589	6.51877	5.94419	5.3457	6.23358	5.5285	6.56067	7.78609	8.03751	7.69561	6.50009	6.8443	6.24443	7.46366	7.37998	7.24678	6.88004	6.98848	6.71303
LOC102630674	7.2288	6.83826	6.45637	6.52458	7.16848	7.2446	6.93117	6.86243	6.91939	7.00696	6.54428	6.4473	6.32932	8.28769	8.40202	8.31454	7.97932	8.07758	8.02537	6.84199	6.3087	6.37955	7.69457	7.87677	7.53558	6.71231	6.71553	6.72964	7.84464	7.92895	7.93615
LOC107176855	7.22817	7.3828	7.50173	7.20938	7.76139	7.40403	7.44573	7.56941	7.68331	7.64582	7.69439	7.5465	7.56156	6.41439	6.49212	5.74203	6.30558	5.92707	6.17482	7.67823	7.67594	7.86629	7.25359	6.60473	6.97194	7.80205	7.76685	7.43564	7.35387	7.48787	7.48615
LOC102612189	7.22596	7.40813	7.12745	7.07273	7.22714	7.04224	7.10201	7.19249	7.24407	7.03564	7.47329	7.3636	7.43805	7.39657	7.3664	7.69904	7.32149	7.72378	7.07693	7.20796	6.68044	7.26402	7.00159	6.89845	6.97194	7.2902	7.20648	7.20478	7.2549	7.13943	7.34769
LOC102628734	7.22565	7.40813	7.11748	7.39798	7.36411	7.26468	7.36869	7.53724	7.39098	7.48358	7.24042	7.07346	7.22644	6.56826	5.67885	5.43415	6.30558	6.71298	6.72074	7.59169	7.71646	7.37466	7.57156	7.62168	7.67524	7.86871	7.86689	7.92061	7.26624	7.51574	7.48615
LOC102610344	7.22526	7.49343	7.36513	7.04643	7.15344	7.4339	7.6195	7.3855	7.2987	7.42517	7.34858	7.22114	7.41754	7.09271	6.53298	7.08537	6.50222	7.25401	6.77038	7.18186	6.85391	6.66728	7.35655	7.25736	7.17386	7.30548	7.36117	7.56576	7.2549	7.72918	7.60439
LOC102631032	7.22498	8.28762	8.02355	8.25187	7.96465	8.16861	8.24149	7.73655	7.73704	7.82489	8.28586	8.36714	8.38775	6.51877	6.21919	6.26045	6.23358	6.16713	6.17482	6.60727	6.43547	6.2693	6.43884	6.29054	6.80502	7.16735	7.43945	7.31251	7.04711	7.01476	7.07087
LOC102621342	7.22467	7.26297	6.68962	6.95042	6.3431	7.13973	7.07987	7.00363	6.89596	7.09133	6.76854	6.84962	6.74593	8.01176	8.0118	7.62581	7.48545	7.95485	7.89718	6.73838	6.45954	6.86977	7.64119	7.45099	7.69924	6.84371	6.77357	6.72222	8.00889	7.8214	7.90357
LOC102613931	7.2236	7.41439	7.42295	7.39798	7.42801	7.55304	7.49117	7.37514	7.31646	7.42517	7.35724	7.38881	7.55532	6.75081	6.00355	6.71352	6.96925	7.14595	6.81836	7.80331	7.8316	7.52618	6.82134	7.01743	6.91158	7.3939	7.50944	7.43564	6.8652	6.89253	7.17281
LOC102629439	7.22305	6.98013	7.05615	7.29004	6.87032	7.04224	7.18731	6.72233	6.76414	6.75438	7.1133	6.98805	7.06881	7.86106	7.92236	7.88315	7.74048	8.01752	7.62772	7.15529	7.51298	7.53811	7.32304	7.43886	7.53558	7.0812	6.95382	6.7662	6.88004	6.77445	6.84243
LOC102620201	7.22203	6.95457	6.94777	6.92177	6.79477	6.72217	6.63984	6.82485	6.87215	6.88619	6.6037	6.52516	6.55887	8.34561	8.54871	8.27915	7.86484	7.95485	8.00478	7.15529	7.35514	7.27833	7.70761	7.61091	7.46734	6.97054	6.69315	6.68452	7.23195	7.13943	7.11707
LOC102624903	7.22152	7.23493	7.33101	7.69743	7.33774	7.13246	7.12381	7.31136	7.41865	7.34724	7.72816	7.42176	7.57397	6.41439	6.82388	6.67773	6.23358	6.49538	6.56067	7.862	8.02143	7.77845	7.08392	7.32483	6.66579	7.72838	7.59643	7.78111	7.0339	6.90663	6.99867
LOC102578015	7.2207	6.59528	6.72945	6.63459	7.24143	6.29727	6.41071	5.86614	5.90556	6.21712	6.88088	6.77509	6.72383	8.30239	8.23871	8.38281	8.56762	8.09706	8.50748	7.68753	7.859	7.63021	7.64119	7.83109	7.82455	6.73506	6.94122	6.70726	7.20863	7.2207	6.96116
LOC102620087	7.21917	6.3689	6.76821	6.84756	7.02709	6.73182	6.32547	6.73858	6.638	6.68366	7.03991	7.22114	7.11199	7.55225	7.74242	7.38075	8.16495	7.93334	7.48636	7.24623	7.13368	7.36129	7.72054	7.61091	7.74608	7.61031	7.73799	7.87113	7.0602	6.80489	6.90959
LOC102624651	7.21609	7.02175	7.37353	7.14886	7.35098	7.19661	6.89781	7.21008	7.40211	7.22806	7.09271	7.13436	7.46495	6.98749	6.88828	6.78253	7.68758	7.02913	6.9098	7.29574	6.99234	7.1903	7.21758	7.18658	7.50867	7.58966	7.70854	7.70407	6.92366	7.09084	7.26803
LOC102614949	7.21583	6.88411	7.53208	7.71423	7.26961	7.29104	7.22142	7.51382	7.68331	7.55465	7.36585	7.61932	7.55532	7.02343	6.40676	6.91139	7.05529	6.60828	6.24673	7.10063	6.77937	7.04729	7.43706	7.42662	7.28904	7.45912	7.48359	7.32237	7.0602	7.26516	7.34769
LOC102623287	7.21374	7.7965	7.97467	8.04827	7.80054	7.62732	7.6747	7.79989	7.77178	7.93934	7.98435	7.90214	8.00808	6.17981	6.26842	5.15063	5.80729	5.92707	5.93472	7.08663	7.32924	7.14419	7.43706	6.66845	6.91158	7.58549	7.80562	7.71159	7.13632	7.09084	6.90959
LOC102624173	7.21262	7.60716	7.93548	8.10033	7.37712	7.63248	7.75607	7.70381	7.73264	7.56943	7.9098	7.88452	7.93301	6.24213	6.68575	6.44208	6.23358	6.16713	5.53606	7.18186	6.72083	6.86977	6.84514	6.88063	7.12153	7.65871	7.45727	7.62268	7.16083	7.33982	7.07087
LOC107177407	7.21196	7.59067	7.47073	7.31229	7.42801	7.58534	7.63476	7.72027	7.6132	7.86539	7.92153	7.72208	7.91362	6.66242	6.68575	6.56471	5.99317	5.83727	6.01927	7.08663	7.02497	6.64538	7.04334	6.91606	7.13919	7.66267	7.63608	7.71159	7.07317	7.56103	7.31833
LOC102617509	7.21161	8.06286	8.36017	8.3357	7.94731	8.03073	8.31283	8.37903	8.2121	8.22419	7.74805	7.79933	7.65211	5.09149	5.52531	5.87439	5.47401	4.59253	5.14257	7.81184	7.79423	7.56169	6.61531	6.70942	6.68995	7.33556	7.34212	7.10557	7.48582	7.55209	7.57986
LOC107178223	7.21112	7.62887	7.36513	7.42885	7.10735	7.86518	8.04979	7.64896	7.78034	7.60813	7.80611	7.86069	7.78077	6.8341	6.64905	6.10745	5.70452	6.43544	6.01927	7.36695	7.52444	7.48976	7.02262	6.98443	6.91158	7.60621	7.55979	7.42653	6.49296	6.9206	7.34769
LOC107177415	7.21111	7.94666	7.42295	7.70586	7.7811	7.92531	8.01132	8.01535	8.02317	7.87336	7.14365	7.2852	7.34701	5.73593	5.88229	5.74203	6.30558	5.83727	5.74911	7.0725	7.23477	6.99629	6.93661	6.86258	6.93198	7.75088	7.77398	7.63854	7.87458	7.8214	7.70613
LOC102620304	7.21023	7.77232	7.42295	7.29004	7.44046	7.86956	7.93115	7.96788	7.91465	7.70504	7.27738	7.23047	7.25754	6.8341	6.57272	6.05262	6.23358	6.60828	6.38061	7.15529	7.19231	7.14419	7.04334	6.68908	7.08556	7.38913	7.45284	7.38011	7.49549	7.15132	7.36694
LOC102609681	7.20896	7.03807	7.2693	7.0857	6.9421	7.42798	7.18039	7.06937	7.06657	6.83	6.99624	7.14426	7.25754	6.98749	6.31602	6.97174	6.82972	6.71298	7.03692	7.42372	7.08809	6.99629	7.68141	7.60005	7.46734	7.80564	7.78813	7.70407	7.38541	7.40088	7.76536
LOC102626176	7.20809	7.49343	7.40667	7.40834	7.16848	7.34864	7.63476	7.43122	7.6084	7.46261	7.29552	7.21175	7.25754	6.75081	7.34361	7.001	6.87774	6.30751	6.95343	7.16864	7.31612	7.36129	6.9586	7.08126	6.9521	7.33059	7.2834	7.2101	7.44649	7.18642	6.98627
LOC102615936	7.20712	6.93728	7.09732	7.09856	6.7354	7.13973	6.63984	6.85499	6.93481	7.04272	7.09271	7.2023	7.36139	7.19077	7.00906	7.19069	6.61984	7.06913	7.07693	7.69678	7.59132	7.76835	7.06378	7.31159	7.46734	7.59796	7.47049	7.81988	7.28865	7.51574	7.32819
LOC102616609	7.20687	7.19183	7.72174	7.19747	7.31087	7.40403	7.43995	7.94704	8.00138	8.0489	7.3045	7.06306	7.03331	6.11468	6.61139	6.88024	6.82972	6.01161	6.81836	7.40128	7.55827	7.30651	6.98026	7.00102	6.89089	7.37954	7.25313	7.13382	7.39577	7.53403	7.44146
LOC112497749	7.20604	7.02175	7.39019	7.50807	7.4892	7.1826	7.0422	7.38033	7.51408	7.48358	7.64575	7.66819	7.70383	6.66242	6.88828	6.88024	6.30558	6.55293	6.38061	7.01454	7.11864	7.01349	7.42132	7.11214	7.22435	7.89924	7.76328	7.83373	6.89473	7.17482	7.01095
LOC102622423	7.2048	6.61716	6.92508	7.14886	7.16848	6.53636	6.42249	6.49242	6.39223	6.61881	6.92814	6.8252	6.93093	8.06445	7.92236	7.58775	7.93461	7.95485	8.12413	7.60156	7.22076	7.34779	7.51332	7.76461	7.30477	6.77951	6.86317	6.89062	7.63322	7.19794	7.43235
LOC102612939	7.20313	6.87506	7.54701	7.6193	7.76139	7.2845	7.10931	7.34891	7.40765	7.47836	7.38291	7.43795	7.44482	6.17981	5.7499	6.39877	5.59386	6.01161	6.17482	7.75987	7.86802	7.8851	7.3893	7.21531	7.48125	7.9026	8.00655	7.86102	7.5614	7.16312	7.19452
LOC102611694	7.20205	7.21354	7.53956	7.44906	7.15344	7.27792	7.05738	7.53259	7.44041	7.47836	7.51258	7.49325	7.50437	5.89954	6.49212	6.60337	6.07784	6.43544	6.61603	7.22083	7.27602	7.29249	7.14272	7.47495	7.4533	7.89588	7.68605	7.94951	7.18493	7.36046	7.34769
LOC102616397	7.20156	7.59619	7.5618	7.73908	7.75143	7.36113	7.43995	7.36471	7.30464	7.31836	7.76115	7.59063	7.66956	6.46753	6.26842	5.43415	6.07784	6.49538	6.38061	7.53097	8.1674	7.89441	6.98026	6.8443	7.08556	7.43616	7.53902	7.36589	7.0339	7.16312	7.42319
LOC102610198	7.20141	7.16236	6.76821	7.30121	7.22714	7.22422	7.07241	6.87719	7.14817	6.71059	7.33111	7.22114	7.16216	7.39657	6.85644	6.97174	7.09646	7.28831	7.22669	7.37848	7.54708	7.38792	7.25359	7.32483	6.9521	7.2902	7.24802	7.37065	7.43649	7.36046	7.45051
LOC102620571	7.19657	7.44531	7.31365	7.19747	7.26961	7.69797	7.75607	7.90445	8.14412	7.86139	6.96259	6.90892	7.22644	5.73593	5.35347	6.05262	5.90322	5.92707	6.38061	7.30785	7.56937	7.68492	7.14272	6.82579	6.78273	7.54744	7.58837	7.59856	8.31215	8.23309	8.26334
LOC102624071	7.19578	7.07016	7.50938	7.40834	7.25559	7.00292	6.97181	6.87719	7.07355	6.88619	7.51258	7.31181	7.38271	6.75081	6.49212	6.67773	6.23358	6.30751	6.44316	7.75102	7.71646	8.01889	7.65472	7.29822	7.39571	7.54315	7.55979	7.54065	7.38541	7.25417	7.58808
LOC102621446	7.19531	6.93728	6.44046	6.7368	7.13824	6.95427	6.75609	7.12608	7.05956	7.11168	6.81955	6.89726	6.86178	8.50659	8.47723	8.51036	8.06478	8.49961	8.21657	6.3268	6.552	6.79215	7.4054	7.58912	7.25706	6.64184	6.70065	6.49715	7.00712	7.01476	6.96116
LOC102630180	7.19298	7.43302	7.50173	7.92377	7.25559	7.52555	7.65487	7.32758	7.435	7.50424	7.26823	7.47766	7.36139	6.51877	6.00355	6.44208	6.50222	6.49538	6.56067	7.8945	7.91229	7.70623	6.9586	6.91606	7.19089	7.48619	7.5432	7.2101	6.93791	7.17482	6.66719
LOC102614751	7.19159	7.24902	7.39019	7.17337	7.21269	7.18962	7.15943	6.90626	7.37412	6.84628	7.27738	7.49325	7.48479	6.46753	5.67885	6.48412	7.66038	7.44852	7.03692	6.98466	6.92479	7.3204	7.5281	7.46302	7.39571	7.55172	7.47924	7.68128	7.27749	7.46899	7.13962
LOC102618788	7.19034	6.24786	5.99402	5.76486	5.98359	6.4802	6.52436	6.23035	6.27603	6.37132	5.56139	5.83947	5.92675	8.54418	8.42391	8.89243	8.80966	8.65224	8.78612	6.99968	7.13368	7.47742	7.9464	8.13916	8.02777	6.55927	6.44788	6.47965	8.54409	8.22748	8.41897
LOC102625856	7.18866	7.66084	7.24203	7.19747	7.4892	7.60123	7.54603	8.1969	8.4452	8.26714	7.49699	7.38881	7.43805	7.15882	6.57272	6.56471	6.56223	5.63893	5.53606	7.10063	7.35514	7.03049	6.74748	6.58285	6.89089	7.54744	7.47049	7.45815	7.12391	7.23194	7.11707
LOC102618880	7.18728	7.20634	7.20484	7.19747	7.07578	7.22422	7.41068	7.60087	7.50894	7.52967	7.38291	7.29413	7.33247	6.11468	6.68575	6.30805	7.21336	7.02913	6.31522	7.24623	7.30288	7.22024	7.51332	7.32483	7.17386	7.66267	7.53063	7.66589	7.28865	6.84937	7.20526
LOC102629022	7.18703	7.65026	7.50173	7.33419	7.4892	7.57465	7.6195	7.6273	7.6084	7.74466	7.6528	7.7483	7.73731	7.28258	6.16823	6.67773	6.56223	6.55293	7.22669	7.02925	6.77937	6.83148	6.722	6.98443	7.04867	7.09299	7.34691	7.01734	7.0339	7.15132	6.81466
LOC102625103	7.18691	6.40709	6.72945	6.89254	7.19811	6.44542	6.18042	6.123	6.23926	6.59973	6.10444	6.41494	6.66706	8.28769	8.06849	8.32614	8.50784	8.67834	8.41687	6.84199	7.27602	7.04729	7.95736	8.03018	8.0466	6.91849	6.87648	7.02942	6.99354	7.01476	7.28836
LOC102630830	7.18447	7.27678	7.44704	7.45907	7.13824	7.04224	7.28085	7.27839	7.20011	7.28291	7.05063	7.04202	7.38271	7.39657	7.3664	7.48796	7.25031	7.25401	7.42569	7.12822	7.31612	7.40105	6.9586	6.89845	6.68995	6.98326	6.94753	6.8435	6.92366	7.27607	7.10565
LOC102611592	7.18312	6.93728	7.08714	6.84756	6.8518	7.12516	7.07241	6.70589	6.73802	6.64696	7.10304	6.77509	6.85162	7.73671	7.59585	7.48796	7.79152	7.10805	7.39437	7.22083	6.85391	7.12849	7.79575	7.54453	7.54885	7.18948	7.01525	6.82282	7.57969	7.46899	7.46844
LOC102615735	7.18122	7.33737	7.21422	7.17337	7.12288	7.16132	7.16645	6.92768	6.95005	6.74573	7.38291	7.13436	7.13729	7.45035	7.17314	7.38075	7.35581	7.35454	7.19068	7.61137	7.51298	7.67414	6.84514	6.60473	7.12153	6.83672	7.05675	6.82282	7.51463	7.09084	7.38593
LOC102610778	7.17925	7.26297	7.1763	7.56476	6.9767	7.25132	7.40476	7.00363	6.74678	6.86237	7.39136	7.22114	7.38271	6.91283	5.88229	6.44208	6.82972	6.30751	6.72074	7.37848	7.69634	7.42696	7.19922	7.22946	7.562	7.69009	7.75249	7.87113	7.43649	7.38081	7.41396
LOC102626517	7.17921	7.36996	6.84274	6.76932	6.49403	7.31692	7.32544	7.15664	7.10794	6.71059	6.92814	7.07346	6.969	8.24268	8.25101	8.21817	7.60439	7.79707	7.75647	7.01454	6.79837	7.14419	6.69606	7.11214	6.99151	6.93168	6.68561	6.69972	7.42642	6.59448	7.34769
LOC102609199	7.17861	7.39552	7.47855	7.47887	7.69021	7.2845	7.33793	7.76461	7.66494	7.81252	7.75461	7.64046	7.62255	6.79305	6.94993	6.64103	6.07784	6.30751	6.24673	7.05822	7.36791	7.37466	6.86856	6.70942	6.36935	7.48619	7.55979	7.40351	7.08602	7.02772	7.10565
LOC102631348	7.17335	7.00525	7.19539	7.55546	7.15344	7.23105	6.9229	7.19249	7.00219	7.08449	7.23103	7.34654	7.21064	6.56826	7.77685	7.28885	6.82972	7.14595	7.26182	7.3436	7.08809	7.17509	6.98026	7.08126	7.10366	7.21668	7.14184	7.39886	7.43649	7.20936	7.02314
LOC102621979	7.17224	7.14739	7.39845	7.48867	7.21269	7.39798	7.10931	7.39579	7.59391	7.17104	7.63155	7.3636	7.33976	6.66242	6.68575	6.81584	6.78004	6.71298	5.53606	7.55149	7.80366	7.47742	7.3893	6.8443	7.04867	7.63874	7.47487	7.62666	7.13632	6.97515	6.75747
LOC102618219	7.17146	7.30403	7.34817	7.54611	6.95951	7.64275	7.52434	7.83811	7.66955	7.63649	7.39136	7.56873	7.64036	6.70729	6.40676	6.44208	6.61984	6.81059	6.61603	6.96949	7.1633	7.12849	6.79714	7.15726	6.93198	7.36503	7.33732	7.30259	7.14863	7.20936	6.96116
LOC102622558	7.17126	6.32967	6.39164	6.61683	6.63066	6.33576	6.32547	6.09801	6.01111	6.30219	6.8444	6.46321	6.9017	8.5687	8.58802	8.7272	8.36352	8.52859	8.63354	7.60156	7.35514	7.86629	7.77112	7.70508	7.57503	6.9577	6.65506	6.81586	6.85021	6.38882	6.93561
LOC102618218	7.17022	6.8195	6.15866	6.46626	6.65222	6.62191	6.74675	6.63818	6.35834	6.22959	6.8444	6.56994	6.4283	7.5022	6.79057	7.33553	8.24035	8.24408	8.10491	7.49962	7.43014	7.37466	7.69457	7.84034	7.8781	7.1105	6.9971	6.98047	7.90391	7.96983	7.67559
LOC102611647	7.16894	6.75186	7.1763	7.33419	7.5932	6.87808	6.83751	6.87719	6.95005	6.96285	6.97389	7.05258	7.21064	7.12614	6.79057	7.001	7.01291	6.55293	7.22669	7.7774	7.77517	7.72724	7.02262	7.56699	7.25706	7.61031	7.45727	7.69272	6.96599	6.9206	6.98627
LOC102609249	7.16874	7.12465	6.92508	7.00606	6.7354	7.01878	7.06492	7.19838	7.31646	7.07761	7.31342	7.23047	7.06881	7.47651	7.41093	7.33553	7.21336	6.98799	7.45634	6.54722	6.90739	7.01349	7.33989	7.36385	7.06724	7.2902	7.13632	7.13382	7.49549	7.32939	7.47732
LOC102627168	7.16766	7.88486	7.80487	7.70586	7.65859	7.86518	7.64987	7.72027	7.58417	7.51447	7.78059	7.51631	7.49135	5.6466	6.40676	5.99562	5.80729	6.16713	4.59976	7.53097	7.71646	7.75818	6.82134	7.08126	6.8699	7.38434	7.62824	7.68128	7.17293	7.28689	7.29842
LOC102624094	7.16693	7.16978	6.97011	7.0857	7.12288	7.13246	7.14529	6.75466	6.70244	6.68366	7.31342	7.14426	7.06002	7.62421	7.7249	7.97448	7.35581	7.97604	7.65441	7.3436	7.4543	7.37466	7.25359	7.21531	7.04867	6.86449	6.82937	6.75169	6.70779	6.72755	6.84243
LOC102610519	7.16689	7.46957	7.74135	7.63703	7.80054	7.37352	7.50231	7.50435	7.47244	7.50936	7.71475	7.7483	7.66956	5.97488	6.75647	6.35412	6.82972	6.23903	6.31522	7.02925	7.02497	7.53811	6.91428	7.08126	6.66579	7.29531	7.59241	7.54907	6.74067	7.01476	6.94844
LOC102616399	7.16574	7.2207	7.36513	6.96453	6.83304	7.2446	7.27437	7.13838	7.07355	6.9997	7.26823	7.1541	6.95958	6.66242	5.44195	6.26045	6.30558	6.66158	6.95343	7.61137	7.50143	7.46497	7.35655	7.72519	7.75755	7.56871	7.52219	7.79886	7.79853	7.68076	7.40468
LOC102628933	7.16373	7.0542	7.34817	7.04643	7.58201	7.23784	7.34413	6.8918	7.11473	7.14496	7.35724	7.50098	7.33247	6.17981	6.49212	7.21586	6.61984	6.37289	6.38061	7.14182	6.57421	7.33416	7.4054	7.27111	7.35096	7.82344	7.88675	8.05669	7.24347	7.33982	7.26803
LOC102611820	7.16321	7.95528	7.88934	7.81893	7.76139	7.86518	7.91873	8.22602	8.24029	8.24583	7.46531	7.52392	7.36139	6.17981	6.26842	6.26045	5.70452	6.09147	5.93472	7.56165	7.92963	7.47742	6.27326	6.31729	6.27669	6.70465	6.88308	6.75896	7.42642	7.30829	7.26803
LOC102618024	7.1632	7.39552	7.43905	7.47887	7.53635	7.30404	7.1942	7.24464	7.14154	7.34151	7.6668	7.38046	7.29549	6.79305	6.31602	6.67773	6.23358	6.76261	6.38061	7.24623	7.59132	7.22024	6.69606	7.01743	7.20772	7.73216	7.53063	7.73759	7.0339	7.0533	7.24741
LOC102614820	7.16099	7.80129	8.19456	8.19913	8.28761	7.60648	7.58847	8.00531	7.94541	7.99516	7.93315	8.05696	7.84361	5.4494	6.26842	5.80973	5.90322	5.83727	5.64651	7.66887	7.63425	7.53811	6.58736	6.46816	6.89089	7.07527	7.12522	6.99902	6.96599	6.66255	6.84243
LOC102614336	7.16078	7.23493	7.64051	7.77955	7.76139	7.36113	7.43414	7.42621	7.21281	7.47313	7.52031	7.41359	7.48479	6.79305	5.94419	6.97174	6.78004	6.30751	6.31522	7.37848	7.61295	7.26402	7.06378	6.88063	6.97194	7.35037	7.32766	7.2926	7.09876	7.01476	6.71303
LOC102608854	7.1591	6.96314	6.92508	7.19747	6.42054	7.20356	7.07987	6.83245	6.98749	6.87036	7.01824	6.84962	6.83109	7.05848	6.57272	6.88024	7.93461	7.67277	6.81836	7.14182	7.17788	7.14419	7.30599	7.48678	7.58795	7.47272	7.3659	7.5699	7.53352	7.55209	7.31833
LOC102609631	7.15901	7.00525	7.25118	6.84756	7.15344	6.85176	6.90622	6.96961	7.03831	6.89404	7.26823	7.21175	7.1866	7.88078	7.65258	7.71679	7.71427	7.18288	6.99578	7.75102	7.43014	7.60773	7.14272	6.78803	6.82697	7.09885	7.20648	7.01126	6.70779	6.77445	6.69791
LOC102625092	7.15885	6.98013	6.92508	6.72026	6.77525	7.08052	7.05738	6.9488	7.16133	7.07761	6.88088	6.95467	7.0061	6.70729	7.03773	7.42459	7.86484	7.35454	7.32962	7.29574	7.51298	7.52618	7.1618	7.00102	7.06724	7.16735	7.3659	7.34187	7.23195	7.56992	7.23698
LOC102614851	7.15798	6.89311	6.97011	7.01964	6.77525	7.08806	6.89781	6.64682	6.39223	6.62826	6.80697	6.98805	7.06881	7.3407	7.65258	7.21586	7.54615	7.74863	7.89718	7.20796	7.1633	7.65234	7.32304	7.48678	7.43911	7.34545	7.2274	7.2926	6.92366	7.11534	6.98627
LOC102621975	7.1578	7.56274	7.28721	7.53669	6.90666	7.67813	7.57798	7.59195	7.67415	7.76621	7.63155	7.39712	7.47821	6.35923	6.64905	6.05262	6.15781	5.83727	6.17482	6.56751	6.79837	6.08632	7.30599	6.78803	7.19089	7.59381	7.63216	7.71907	7.63322	8.01609	8.08305
LOC102619737	7.15688	7.38917	7.26027	7.52721	7.85734	7.04224	7.38081	7.08217	7.12148	7.14496	7.34858	7.51631	7.28798	7.22203	6.82388	7.08537	7.05529	6.90202	7.03692	7.04381	7.00875	7.24958	7.10379	6.93346	6.9521	7.12205	6.95382	7.07092	7.17293	6.84937	7.16184
LOC102628911	7.15647	7.0622	7.32236	7.32328	6.92449	6.89536	7.17344	7.00363	7.04543	6.95536	7.07182	7.09405	7.1866	7.28258	6.94993	6.97174	7.48545	7.38655	6.9098	7.64041	7.19231	7.56169	6.9586	7.01743	7.58795	7.03917	7.10276	7.25194	7.19683	6.8639	7.23698
LOC102611010	7.15624	6.62798	6.94777	6.97851	6.71505	6.78842	6.86366	7.03029	7.07355	6.95536	7.34858	7.17357	7.38271	6.51877	6.75647	7.02967	7.13649	7.41787	7.42569	7.45674	7.31612	7.47742	7.3893	7.40184	7.28904	7.35527	7.46169	7.54487	7.28865	7.19794	7.33797
LOC102607976	7.15609	7.40184	7.11748	7.48867	7.16848	7.68312	7.4743	7.78822	7.64165	7.53971	7.23103	7.37205	7.33247	6.91283	6.72154	6.78253	6.56223	6.43544	6.81836	6.89113	6.77937	6.2693	7.1618	6.91606	7.04867	7.51276	7.45727	7.47592	7.11139	7.36046	7.22649
LOC102615250	7.15563	7.10155	7.44704	7.41863	7.37712	7.23784	7.24813	7.00363	7.36846	7.13174	7.16353	7.31181	6.75686	6.66242	5.44195	5.87439	6.92422	6.81059	7.29612	7.18186	7.31612	7.20535	7.61374	7.36385	7.25706	7.58549	7.67086	7.71907	7.51463	7.45945	7.20526
LOC102612785	7.15552	7.51108	7.57643	7.40834	7.52471	7.61694	7.36869	7.19838	7.25639	7.2709	7.69439	7.63345	7.66956	5.89954	5.60413	6.44208	6.78004	6.43544	5.93472	7.79472	8.1304	7.82791	6.69606	6.80703	6.89089	7.23807	7.35168	6.91035	7.48582	7.35018	7.35735
LOC102611670	7.15501	7.77719	7.82951	7.8648	7.65859	7.73203	7.72787	7.91522	7.99404	8.13755	8.03379	8.15819	8.08377	6.46753	5.7499	6.21123	6.07784	6.43544	5.74911	6.92299	6.63888	6.90706	6.08619	6.8443	6.66579	7.44539	7.41231	7.54065	6.74067	7.02772	6.81466
LOC102620733	7.15427	7.16236	7.55442	7.36644	8.05647	7.34235	7.42831	7.31679	7.16786	7.15806	7.40812	7.50866	7.44482	5.55136	5.94419	6.21123	6.61984	6.55293	6.09914	7.58174	7.34225	7.22024	7.04334	7.14238	7.27314	7.60621	7.72334	7.71907	7.47609	7.39088	7.21591
LOC102629104	7.1542	7.16236	7.39019	7.23289	7.33774	6.9625	7.18039	7.19838	7.28072	7.05677	7.39977	7.32057	7.25754	6.98749	6.94993	7.02967	6.61984	6.49538	6.8648	7.49962	7.77517	7.34779	7.33989	7.03365	7.12153	7.33556	7.09139	7.37539	6.95202	7.06592	6.96116
LOC102619226	7.15219	7.43918	7.29608	7.41863	7.37712	7.73684	7.5727	7.21008	7.32818	7.51447	7.68066	7.303	7.49135	6.91283	6.45007	6.16028	7.05529	6.66158	6.95343	7.02925	6.81712	7.03049	6.79714	7.01743	7.32033	7.34545	7.3753	7.38011	6.99354	6.97515	6.92266
LOC102619644	7.15217	7.45141	7.73484	7.60135	7.50114	7.50318	7.60407	8.09326	7.96806	8.09391	7.51258	7.64745	7.33976	5.4494	5.88229	6.26045	5.70452	5.2785	5.53606	7.41254	7.52444	7.26402	6.84514	6.76878	7.22435	7.64676	7.73068	7.59043	7.36446	7.66425	7.36694
LOC102610323	7.152	6.85678	6.72945	6.96453	6.69441	6.63225	6.72789	6.96961	7.05251	6.94784	7.17337	6.98805	7.19466	7.28258	6.64905	7.21586	7.25031	7.10805	7.22669	7.54127	7.22076	7.03049	7.57156	7.5558	7.82455	7.19496	7.21698	7.38011	7.54287	7.44985	7.36694
LOC102614190	7.15184	7.29726	7.69517	7.66323	7.40279	7.18962	7.01911	5.97991	6.22679	5.9572	7.5048	7.5465	7.65211	6.8341	7.19877	7.33553	7.45412	6.98799	7.07693	7.66887	8.14531	8.19508	6.50009	7.27111	6.80502	7.21128	7.25822	7.04735	6.58639	6.72755	7.11707
LOC102619477	7.15168	7.42063	7.51698	7.0331	7.7414	7.37352	7.2415	7.27282	7.16133	7.30664	7.46531	7.42988	7.38974	6.24213	6.61139	6.91139	6.4396	6.94565	6.66933	7.82032	6.97575	7.48976	6.722	7.31159	6.8486	7.21668	7.3659	7.33702	7.18493	6.98848	7.11707
LOC102608381	7.15151	7.80129	7.50938	7.90925	8.032	7.91263	7.93527	7.55112	7.69693	7.65047	8.08681	8.00899	8.11383	6.30186	5.67885	6.48412	5.34329	6.23903	6.31522	6.92299	6.81712	6.73107	6.43884	6.26329	6.82697	7.61849	7.60844	7.61469	7.02058	7.15132	6.96116
LOC102625203	7.14919	6.89311	6.99211	7.39798	6.99369	7.04998	7.1942	7.10115	6.95762	7.30074	7.10304	7.13436	7.17035	7.12614	7.03773	7.21586	6.72859	6.85703	7.32962	7.22083	7.34225	7.37466	7.30599	7.06556	7.08556	7.33059	7.44393	7.51081	7.23195	6.74335	7.23698
LOC102619061	7.14881	7.48155	7.48632	7.29004	7.60431	7.60123	7.62969	7.61415	7.32818	7.30664	7.44108	7.53148	7.48479	6.24213	6.49212	6.74844	5.80729	6.23903	5.93472	7.29574	7.54708	7.22024	7.18064	7.21531	7.06724	7.53021	7.3325	7.48033	7.17293	6.97515	7.18371
LOC102630581	7.14874	6.4196	6.28876	6.13299	6.28907	6.25772	6.41071	6.2418	6.43621	6.37132	6.71566	6.39848	6.00214	8.09854	8.1756	8.16746	8.90544	8.69121	8.74946	7.58174	7.59132	7.85679	7.58575	7.9123	7.62601	6.68142	6.78066	6.67686	6.97983	7.29763	7.13962
LOC102623504	7.14772	6.57305	6.6207	6.70353	6.8886	6.74141	6.70878	6.51147	6.60947	6.4265	6.96259	6.81284	6.83109	7.60062	7.55676	7.54866	7.54615	7.35454	7.68061	7.30785	7.04101	7.15973	7.58575	7.71517	7.67524	7.25391	7.30324	7.23639	7.43649	7.72122	7.31833
LOC102610006	7.1442	7.81556	7.94679	7.90194	8.00711	7.70288	7.58323	8.01535	8.09695	8.29706	7.83739	7.72208	7.57397	3.54781	3.30052	4.13115	6.30558	5.40891	6.38061	7.49962	7.1633	7.17509	7.37301	6.80703	7.33573	7.96487	7.88016	7.76314	7.93266	8.09827	7.75808
LOC102625181	7.14251	6.84755	7.18588	6.72026	6.9421	6.98689	6.88935	6.75466	6.57053	6.83	7.10304	7.06306	6.969	7.97554	7.75974	8.10147	7.71427	7.38655	7.85178	7.20796	7.08809	6.83148	7.04334	7.28473	7.20772	6.87135	6.94122	6.98047	6.97983	7.01476	7.17281
LOC102631270	7.13891	6.85678	7.23282	7.1113	7.12288	6.97067	7.07987	6.78628	6.99486	6.96285	7.32229	6.88549	6.95958	7.02343	7.47524	7.28885	7.28634	7.06913	7.11585	7.51015	6.97575	7.11261	7.10379	7.38929	7.75755	7.31558	7.11964	7.24678	6.80428	6.9206	7.36694
LOC102629724	7.13866	7.30403	7.59092	7.32328	7.47717	7.19661	7.20105	7.10742	7.34558	7.17749	7.21207	7.38046	7.50437	7.02343	6.64905	6.56471	6.87774	6.37289	6.56067	7.8702	7.91229	7.81815	6.79714	6.89845	6.8486	7.45456	7.28839	7.24159	6.80428	6.81987	6.5373
LOC102606845	7.13821	6.8005	6.86675	6.48596	6.9421	7.08806	6.82869	7.08217	7.10113	7.06375	6.85666	6.81284	7.06002	8.01176	7.9826	8.0323	7.93461	7.79707	7.78089	7.38993	7.32924	7.22024	7.14272	6.78803	7.06724	6.91185	6.85647	6.80185	6.47353	7.00168	6.6358
LOC102609655	7.13696	7.64494	7.7607	7.07273	7.70059	7.58534	7.41659	7.20424	7.3398	7.35863	7.23103	7.56873	7.62851	6.41439	6.21919	5.99562	6.4396	6.49538	5.93472	7.82876	7.97208	7.65234	6.79714	6.78803	7.02987	7.42688	7.38464	7.16153	7.32163	6.90663	6.82861
LOC102613416	7.1341	6.88411	7.63353	7.09856	7.61533	7.11781	6.91459	6.9627	7.08049	7.02137	7.19285	7.2023	7.21856	6.8341	7.19877	7.05779	7.63266	7.14595	7.19068	7.65944	7.47806	7.59636	6.64273	6.80703	7.04867	6.93168	7.00923	6.87731	6.93791	6.96171	7.07087
LOC102607313	7.13378	7.0622	7.43905	7.42885	6.79477	6.9625	7.14529	7.23321	7.08049	6.86237	7.39136	7.37205	7.28798	6.98749	6.64905	7.40284	6.61984	6.71298	6.61603	7.55149	7.67594	7.68492	6.93661	7.41429	7.08556	7.43616	7.6243	7.24159	6.74067	6.75898	6.81466
LOC102620200	7.13308	6.60626	7.11748	7.12393	7.15344	7.12516	6.96377	6.84752	7.10794	7.05677	7.22158	7.03139	7.23428	6.91283	6.88828	7.2406	7.35581	7.02913	7.15375	7.30785	7.34225	7.22024	7.14272	7.27111	7.2408	7.35527	7.05675	7.31745	7.23195	7.07844	7.25776
LOC102625938	7.13195	7.26297	7.43905	7.4984	7.24143	7.45737	7.48557	7.48038	7.32818	7.31836	7.22158	7.47766	7.54275	5.73593	6.06055	6.30805	6.61984	6.09147	7.26182	7.11449	6.97575	7.27833	7.30599	6.93346	7.15663	7.67056	7.61242	7.64641	7.00712	7.39088	7.03522
LOC102628497	7.13153	7.23493	7.65437	7.59228	7.05973	7.25132	7.15238	7.32758	7.53445	7.47836	7.62439	7.44598	7.58627	6.61611	6.88828	6.8484	6.15781	6.09147	6.81836	7.20796	7.14856	6.85075	7.08392	7.09678	6.48432	7.37954	7.51796	7.61469	7.32163	7.09084	6.78635
LOC102631487	7.13006	8.06684	7.69517	7.59228	7.4892	8.06168	8.07613	7.75265	7.83475	7.81252	7.72816	7.48548	7.72067	4.9493	5.44195	6.05262	5.34329	5.63893	6.24673	7.36695	7.50143	7.64132	6.84514	6.72948	7.01082	7.47272	7.41687	7.42195	7.32163	6.94814	7.23698
LOC102616070	7.12978	7.18452	7.13735	7.23289	6.77525	7.29756	7.15943	6.45356	6.88807	6.77153	7.36585	6.89726	7.34701	7.3689	7.47524	7.88315	6.37414	7.06913	6.99578	7.64041	7.20661	7.502	7.10379	6.89845	7.04867	7.17292	7.03318	7.35153	7.02058	7.06592	7.17281
LOC102609114	7.12632	7.26297	7.30489	7.41863	7.51297	7.30404	6.99566	7.27282	7.37412	7.34724	7.43291	7.41359	7.34701	6.874	6.94993	6.8484	7.09646	6.90202	6.95343	7.19497	7.17788	7.20535	6.69606	6.86258	6.82697	7.26437	7.30324	7.05918	6.90926	6.90663	6.77198
LOC102606699	7.12526	7.62887	7.31365	7.09856	7.31087	7.48045	7.67962	7.47554	7.56449	7.6271	7.26823	7.56873	7.41064	6.35923	5.81761	5.87439	6.82972	6.60828	6.09914	7.3436	7.23477	7.0639	7.02262	6.96764	7.39571	7.44998	7.68227	7.60261	7.02058	6.94814	7.01095
LOC102621852	7.12455	7.44531	7.35667	7.63703	7.77127	7.32969	7.38684	7.28946	7.23787	7.26486	7.53564	7.50098	7.54275	6.56826	6.68575	6.8484	6.78004	6.30751	6.17482	6.98466	7.38057	6.86977	7.14272	6.68908	6.89089	7.43616	7.50088	7.59043	6.81975	6.81987	6.94844
LOC102612013	7.12304	7.46957	7.19539	7.71423	7.62627	7.48617	7.51337	7.87901	7.67874	8.00244	7.31342	7.64745	7.6925	6.35923	6.57272	5.87439	6.07784	6.30751	6.31522	6.98466	7.04101	6.90706	6.8916	6.64752	6.80502	7.47722	7.42595	7.42195	7.09876	7.10314	7.16184
LOC102619637	7.12226	7.27678	6.70302	6.97851	6.63066	6.97067	7.22142	7.11989	7.05956	6.80523	6.71566	6.61337	6.64371	7.57664	7.5368	7.64447	7.51612	7.67277	7.22669	7.64041	7.34225	7.52618	6.91428	6.82579	6.68995	7.00214	6.91567	6.85712	7.32163	7.2431	7.47732
LOC102618561	7.12103	7.51108	7.13735	7.23289	6.9767	7.3549	7.42246	7.19838	7.20647	7.28291	7.17337	7.16387	7.16216	6.35923	6.06055	6.67773	6.56223	6.81059	6.9098	7.0725	6.94197	7.23499	7.30599	7.40184	7.25706	7.4034	7.32766	7.1779	7.39577	7.32939	7.57986
LOC102628532	7.12043	7.2207	7.15696	7.50807	7.50114	7.42798	7.13816	7.12608	7.09428	7.32998	7.27738	7.1541	7.43805	7.05848	7.06585	6.88024	6.72859	6.85703	6.77038	7.41254	7.28951	7.11261	7.00159	6.80703	6.97194	7.12205	7.21174	7.18871	6.77283	7.04057	6.94844
LOC102622636	7.11938	7.02993	7.2693	7.26745	7.22714	7.01878	7.2873	6.87719	6.99486	7.1184	7.1336	6.81284	7.15391	7.05848	7.29693	7.35832	7.25031	7.38655	7.54458	7.37848	7.36791	7.26402	6.79714	6.98443	6.80502	6.99587	6.79475	6.96798	7.08602	6.94814	7.10565
LOC102627308	7.11576	6.55048	6.63475	6.34203	6.87032	6.85176	6.4912	6.21881	6.65671	6.37132	6.76854	6.62756	6.66706	7.42371	7.00906	7.73431	8.18417	7.99693	8.06569	7.40128	7.30288	7.79844	7.1618	7.60005	7.65083	7.06334	7.11964	7.07675	7.58875	7.12743	7.11707
LOC102629375	7.10962	7.0622	7.36513	7.27879	7.51297	6.97067	7.02685	7.10115	7.29273	7.12508	7.09271	7.32057	7.39674	5.6466	5.7499	5.93628	5.47401	5.13512	6.24673	8.07547	8.09242	7.72724	7.35655	6.76878	7.43911	8.20648	7.94474	8.05373	7.6156	7.62214	7.65224
LOC102615208	7.10679	7.09377	6.93647	7.00606	6.60877	6.93769	7.09466	6.97648	6.65671	6.83816	7.14365	6.90892	7.12891	7.52744	7.68919	7.66289	6.87774	7.6985	7.62772	7.57173	7.17788	7.11261	6.74748	7.15726	7.33573	7.03917	6.88308	6.86388	6.93791	7.04057	6.92266
LOC102606737	7.1066	6.57305	6.76821	6.61683	6.28907	6.79764	6.578	6.54882	6.70244	6.71059	6.20379	6.54025	6.63189	8.13184	7.81048	7.89878	7.79152	8.07758	8.08544	7.28352	7.17788	6.64538	7.75864	7.58912	7.85692	6.96413	6.84298	6.85712	7.35387	7.0533	7.05908
LOC102622679	7.1066	7.1549	7.16666	7.0857	7.55936	7.08806	7.01134	7.26161	7.18085	7.15806	7.25902	6.92049	6.95009	6.79305	6.45007	6.78253	7.13649	7.41787	6.66933	7.16864	6.552	6.83148	7.43706	7.21531	7.17386	7.42688	7.30816	7.5616	7.18493	7.31888	6.97377
LOC102624040	7.10475	7.2207	7.7671	7.68896	7.24143	7.20356	7.10201	7.07578	7.1873	7.1184	7.68754	7.44598	7.58627	6.51877	6.57272	6.44208	6.72859	6.49538	6.44316	7.81184	8.00517	7.82791	6.84514	6.66845	6.39896	7.25915	7.31306	7.04735	6.88004	6.75898	6.80057
LOC102617367	7.10441	7.21354	7.38189	7.42885	7.46504	7.09555	7.14529	7.30592	7.41865	7.45201	7.1336	7.44598	7.10346	6.11468	5.88229	6.10745	6.37414	5.40891	6.8648	7.29574	7.64479	7.57334	6.8916	6.95065	7.32033	7.69783	7.68605	7.62666	7.36446	7.43046	7.30841
LOC102610955	7.10436	7.13227	7.53956	7.38754	7.13824	7.42203	7.51886	7.72844	7.50378	7.7095	7.60271	7.51631	7.23428	6.51877	6.16823	6.05262	6.4396	6.37289	4.9833	7.45674	7.65525	7.22024	6.9586	6.96764	7.04867	7.61441	7.50944	7.36589	6.96599	7.33982	7.05908
LOC102628569	7.10091	7.21354	7.81724	7.92377	7.5932	7.02664	7.02685	7.57394	7.50378	7.84528	7.88607	7.81182	7.77003	7.31193	6.64905	7.02967	6.82972	6.60828	6.77038	7.55149	7.44227	7.43974	6.23774	6.46816	6.17766	7.03917	6.9971	6.75169	6.43386	6.26291	6.0342
LOC102629031	7.0995	6.90205	7.21422	7.17337	7.88493	6.75093	6.72789	7.48038	7.35706	7.23426	7.08231	7.3636	7.11199	6.874	7.03773	7.33553	7.42209	7.02913	6.99578	7.28352	7.22076	7.0639	6.46979	6.68908	6.80502	7.09299	7.14734	7.04735	7.13632	7.04057	7.01095
LOC102622153	7.09918	7.07807	7.34817	7.2445	7.5479	7.05768	6.9229	7.03688	6.95005	6.80523	6.9512	6.977	6.94054	7.12614	6.61139	7.33553	6.78004	7.06913	6.95343	7.14182	6.92479	6.94342	7.12339	7.25736	7.43911	7.20042	7.09708	7.25709	7.33246	7.12743	7.39534
LOC102624060	7.09899	7.29047	6.92508	7.01964	7.19811	7.22422	7.2415	7.50909	7.32233	7.30074	7.17337	7.06306	6.60796	7.60062	6.85644	6.88024	7.13649	7.53675	7.70634	6.72036	6.63888	6.45704	6.86856	6.93346	7.12153	7.06334	6.9221	6.89722	7.00712	7.38081	7.36694
LOC102613185	7.09367	7.55709	7.60526	7.52721	7.33774	7.5088	7.41659	7.46092	7.49341	7.47313	7.68066	7.70211	7.64625	6.35923	6.16823	6.30805	6.82972	6.09147	6.50311	7.0725	6.92479	6.66728	6.61531	6.4196	6.8699	7.57292	7.50944	7.54487	6.88004	7.06592	6.99867
LOC102610537	7.09297	7.22784	7.09732	7.469	7.15344	7.20356	7.27437	7.55571	7.47244	7.51955	7.23103	7.34654	7.27284	6.41439	5.67885	5.59629	5.99317	5.5285	5.8449	7.64995	7.74611	7.63021	6.82134	6.80703	7.20772	7.67448	7.71225	7.54065	7.67636	7.73709	7.70613
LOC102612744	7.09097	7.12465	7.06656	7.12393	6.77525	7.07295	7.26785	7.27282	7.26251	7.18391	7.10304	7.10423	7.1785	6.95065	6.45007	6.97174	7.13649	6.81059	6.9098	6.62675	6.65981	6.68886	7.28873	7.14238	7.17386	7.28507	7.26834	7.55326	7.23195	7.50651	7.53802
LOC102613210	7.09069	6.89311	7.02448	7.23289	6.9421	6.85176	6.9798	6.79408	7.00219	6.85435	7.31342	7.1541	6.87186	7.22203	6.91944	6.67773	6.67524	6.85703	7.03692	7.46758	7.2624	7.15973	7.06378	7.28473	7.57503	7.3004	7.43046	7.41736	7.2549	6.8639	7.33797
LOC102607782	7.08965	6.84755	6.99211	6.61683	6.92449	7.21048	7.18731	6.64682	6.72034	6.36003	6.7555	6.94336	6.74593	7.28258	7.09343	7.52871	7.60439	7.18288	7.89718	7.2712	7.28951	7.24958	7.37301	7.12734	6.97194	6.88498	7.1084	6.98668	7.20863	7.35018	7.32819
LOC102624897	7.08727	7.38917	7.43905	7.27879	7.52471	7.48045	7.36259	7.67875	7.50378	7.64582	7.24042	7.56136	7.38271	6.24213	6.82388	6.35412	6.23358	5.63893	5.74911	6.92299	7.20661	7.0639	6.58736	6.98443	6.93198	7.17846	7.53063	7.65813	7.20863	7.49722	7.31833
LOC102629337	7.08725	6.98013	7.29608	6.84756	6.77525	7.36734	7.20105	7.26723	7.46715	7.24658	7.14365	7.18321	7.08624	6.98749	6.68575	6.8484	7.13649	6.76261	6.9098	6.85856	6.43547	6.24037	7.00159	7.32483	7.17386	7.46366	7.49658	7.54065	7.07317	7.44019	7.37647
LOC102629862	7.08722	6.72188	6.83058	7.05964	6.79477	6.78842	6.58849	6.69759	6.64738	6.72827	7.03991	7.07346	6.97837	7.69276	7.55676	7.56834	7.95714	7.21888	7.85178	7.15529	7.19231	7.3204	7.32304	7.08126	7.66309	7.10468	6.80869	7.10557	6.77283	6.52304	6.77198
LOC102612549	7.08558	7.20634	7.20484	7.20938	6.92449	7.13246	7.16645	7.34361	7.27468	7.39782	7.43291	7.42176	7.60453	6.8341	7.17314	6.05262	7.05529	6.98799	7.36236	7.11449	6.48322	7.04729	7.30599	6.62628	7.15663	7.2902	7.33732	7.11693	6.89473	6.78975	6.61984
LOC102617825	7.08465	6.4196	6.4721	6.59884	6.08221	6.63225	6.54606	6.75466	6.93481	6.82179	6.96259	6.73633	6.83109	7.77936	7.96778	7.69904	7.63266	8.15396	7.73162	7.20796	7.20661	7.14419	7.4054	7.58912	7.36603	6.81553	6.75208	6.91035	7.18493	7.02772	7.17281
LOC102614923	7.08288	6.72188	7.07689	6.83225	6.71505	6.70267	6.73735	7.13224	7.13488	7.2709	6.86883	6.88549	6.79974	6.56826	6.45007	6.78253	6.92422	6.66158	7.26182	7.46758	7.59132	7.54995	7.4054	7.18658	7.17386	7.61849	7.50517	7.66975	7.04711	7.49722	7.24741
LOC102614788	7.08276	7.09377	7.12745	7.17337	7.18337	7.30404	7.131	7.08852	6.99486	6.82179	7.39977	7.47766	7.10346	7.28258	7.61501	7.16507	7.21336	7.02913	7.32962	6.84199	6.74061	6.88853	6.84514	6.8443	7.01082	6.73506	6.94753	6.92335	7.19683	6.98848	6.98627
LOC102610010	7.0814	6.90205	7.18588	7.27879	7.33774	7.17554	7.07987	7.39065	7.41316	7.23426	7.3045	7.2852	7.29549	6.98749	6.91944	7.26493	6.61984	6.30751	6.66933	7.74212	7.2624	7.58489	6.61531	6.64752	6.91158	7.16735	7.26834	7.15051	7.00712	6.57695	6.85611
LOC102620262	7.08052	7.25601	7.33101	7.05964	7.15344	7.27792	7.31915	7.23894	7.35133	7.3643	7.39136	7.44598	7.45156	6.98749	6.3621	6.56471	6.82972	7.21888	7.07693	6.62675	7.08809	6.05343	7.10379	7.11214	7.20772	7.30548	7.11964	7.19944	6.92366	6.78975	7.20526
LOC102613011	7.07947	7.73277	7.59811	7.59228	7.62627	7.86518	7.72787	8.17318	8.16387	8.34654	7.58807	7.47766	7.61056	6.17981	6.00355	5.671	5.59386	6.49538	6.01927	7.56165	7.71646	7.36129	6.08619	6.14879	6.30824	7.1392	7.02723	7.01126	7.00712	6.69541	6.85611
LOC102609086	7.07886	7.70238	7.00298	7.17337	6.99369	7.62732	7.6195	7.24464	7.28072	7.00696	7.45727	7.39712	7.24207	6.874	6.82388	6.16028	7.13649	6.81059	6.38061	7.28352	6.94197	6.94342	7.10379	6.80703	6.91158	6.82969	7.18525	7.08256	7.26624	7.06592	7.01095
LOC102620280	7.07742	6.82891	6.86675	7.0857	6.69441	6.83395	6.87228	6.80183	7.1282	6.78848	7.14365	7.43795	7.27284	6.8341	6.85644	6.8484	6.50222	7.47853	6.8648	7.41254	7.68618	7.502	7.4833	7.54453	7.33573	7.53021	7.49226	7.57403	6.45383	6.48595	6.68263
LOC102611604	7.07731	6.60626	6.74249	6.86271	6.08221	6.59042	6.84628	6.36209	6.38102	6.38253	7.08231	7.14426	6.91151	7.86106	7.70715	7.64447	7.86484	7.59271	7.62772	7.47834	7.51298	7.79844	6.722	7.62168	7.08556	6.71994	6.84974	6.82282	7.17293	7.10314	7.13962
LOC102610889	7.07703	7.11699	7.47073	6.93617	7.31087	6.7698	7.03454	7.17468	7.25025	7.35863	7.16353	7.50866	7.19466	7.12614	6.88828	7.08537	6.07784	6.85703	6.81836	7.35532	7.44227	7.42696	6.86856	7.14238	6.9521	7.17846	7.16371	7.11126	6.60437	6.96171	6.96116
LOC102612111	7.07688	7.57956	7.34817	6.86271	7.01049	7.50318	7.55141	7.26723	7.44041	7.49395	6.76854	7.04202	6.95009	7.22203	7.19877	7.76874	6.15781	7.14595	6.81836	6.89113	7.20661	6.96126	6.84514	6.66845	6.78273	6.88498	6.73757	7.07092	6.97983	7.26516	6.8831
LOC102630724	7.07669	6.34286	6.92508	6.81677	6.71505	6.2443	6.36262	6.74664	6.69341	6.61881	7.06127	7.24894	6.82072	8.08159	7.68919	8.10147	7.74048	8.05784	7.85178	7.24623	7.19231	7.48976	7.45264	7.36385	7.46734	6.48963	6.31738	6.3314	7.07317	7.09084	6.66719
LOC102607693	7.07634	6.65996	7.05615	6.80113	7.07578	6.67291	6.69913	6.44368	6.56063	6.50037	6.97389	6.88549	7.15391	7.02343	7.43268	7.46714	7.38933	7.14595	7.36236	7.44582	7.24865	7.26402	7.14272	7.51016	7.28904	7.35037	7.14184	7.24159	6.93791	7.39088	7.02314
LOC102609478	7.07619	7.16978	7.61946	7.57399	7.67974	7.47472	7.10931	7.34361	7.11473	7.203	7.23103	7.43795	7.44482	6.35923	6.11539	6.21123	6.37414	6.01161	6.72074	7.47834	7.43014	7.27833	6.66964	6.74926	6.80502	7.64276	7.38929	7.54907	7.0602	7.04057	6.99867
LOC102623505	7.07565	6.74194	7.14719	7.14886	7.37712	6.86936	6.87228	6.50198	6.40335	6.38253	6.93971	6.95467	6.86178	7.25262	7.24868	7.11243	7.17544	6.71298	7.22669	7.83714	7.90355	7.87572	7.27127	7.25736	7.08556	7.26437	7.13078	6.96168	6.99354	6.84937	6.90959
LOC102618348	7.07537	7.52272	7.46288	7.1113	7.26961	7.54758	7.26131	7.20424	7.32818	7.39782	7.48913	7.40538	7.29549	6.75081	6.79057	7.33553	6.23358	7.10805	6.9098	6.54722	6.79837	6.83148	6.84514	6.60473	6.89089	7.18398	7.16371	7.1394	6.81975	6.90663	7.10565
LOC102623079	7.074	8.03468	8.02355	7.7554	7.96465	7.9337	7.97579	8.04833	8.10037	8.2941	7.98435	7.83646	8.03076	5.22091	6.26842	5.5175	5.80729	5.92707	6.38061	6.75617	6.83564	6.64538	6.40721	6.53806	6.48432	7.18948	7.14184	7.15603	6.74067	6.78975	6.43158
LOC102620496	7.07362	7.74276	7.72174	7.60135	7.97325	7.70778	7.68451	7.79601	7.95678	7.83716	7.57329	7.47766	7.61657	4.9493	5.67885	5.93628	6.07784	6.09147	6.01927	6.75617	7.02497	6.5776	6.58736	6.88063	6.8699	7.61031	7.32766	7.37539	7.17293	7.19794	7.38593
LOC102606721	7.07357	6.62798	6.95898	7.13645	6.51772	6.77914	6.67964	7.11989	7.06657	7.04272	6.86883	7.00988	7.21856	6.98749	7.03773	7.50848	6.87774	6.43544	7.22669	7.43481	7.76555	7.51414	6.9586	7.54453	7.12153	7.37472	7.2012	7.18331	7.09876	6.66255	7.24741
C4H2	7.07332	6.74194	7.15696	7.01964	7.05973	6.62191	6.62971	6.9488	6.92712	6.86237	7.22158	6.94336	7.17035	7.3689	7.24868	7.40284	7.91172	7.50793	7.39437	7.11449	7.38057	7.03049	7.12339	7.21531	7.20772	7.0513	7.02125	7.12258	6.80428	6.21838	6.77198
LOC102624769	7.07313	6.7909	7.09732	7.469	7.0435	6.9625	6.59891	7.16268	7.23787	7.203	7.12349	7.09405	7.11199	6.98749	6.40676	6.91139	6.87774	6.55293	6.38061	7.65944	7.46623	7.37466	7.10379	7.29822	6.73709	7.47722	7.40315	7.64248	6.95202	7.19794	6.86967
LOC102618144	7.07187	7.33076	7.51698	7.36644	7.13824	7.23105	7.10931	7.15664	7.41316	7.21559	7.36585	7.303	7.36853	6.35923	6.40676	6.48412	5.80729	6.23903	6.38061	7.42372	7.46623	7.45241	7.04334	7.0497	7.04867	7.3004	7.31795	7.27242	7.18493	7.11534	7.28836
LOC102614713	7.0716	7.62887	7.25118	7.13645	7.0435	7.82966	7.62969	7.39065	7.39098	7.47313	7.12349	7.05258	7.13729	6.61611	6.85644	6.39877	6.30558	6.81059	6.24673	7.16864	6.41099	6.64538	6.82134	6.82579	7.06724	7.14488	7.2012	7.27749	7.35387	7.44985	7.4595
LOC102622452	7.07094	7.26297	7.11748	6.93617	7.18337	7.25132	7.21466	7.23894	7.28674	7.60335	7.60271	7.45397	7.57397	6.17981	6.49212	6.35412	6.82972	6.71298	7.19068	7.11449	7.02497	7.23499	7.04334	6.8443	6.71371	7.39866	7.07994	7.33215	7.13632	6.94814	6.77198
LOC102619471	7.06912	6.56181	6.23444	6.5054	6.79477	6.45711	6.30015	6.54882	6.42534	6.40468	6.38405	6.06477	6.70139	8.24268	8.2138	8.26716	8.10568	8.2265	8.26931	7.05822	7.13368	7.20535	7.5281	7.49852	7.50867	6.34924	6.58385	6.57339	7.38541	7.09084	7.45051
LOC102625418	7.06825	7.17717	7.21422	7.43899	7.35098	7.3858	7.59369	7.55112	7.51408	7.58407	7.06127	7.22114	7.01523	6.70729	5.94419	6.71352	7.25031	6.23903	7.26182	6.75617	6.74061	6.94342	6.82134	6.93346	7.04867	7.12779	7.25313	7.24159	6.88004	6.75898	7.31833
LOC102627977	7.06804	6.63872	7.00298	6.99235	6.83304	6.95427	6.855	7.19249	7.00949	7.17104	7.1336	6.78778	6.81027	6.91283	6.72154	6.56471	6.92422	6.94565	7.22669	7.33178	7.68618	7.94908	7.00159	6.98443	7.30477	7.35037	7.05675	7.1394	7.11139	7.27607	7.17281
LOC102627543	7.06664	6.26182	6.6761	6.36349	6.63066	6.38553	6.33796	6.39323	6.58037	6.12672	6.48231	6.43121	6.4419	7.3689	7.34361	7.26493	8.20314	8.52859	8.21657	7.19497	7.11864	7.17509	7.65472	7.9035	7.61343	6.88498	6.83619	7.03542	7.55217	7.56992	7.42319
LOC102608904	7.0664	6.67047	7.12745	6.96453	6.54103	6.95427	7.00352	6.80955	6.91939	6.94784	6.86883	7.23047	6.98767	7.3407	7.41093	6.71352	7.01291	7.02913	7.07693	6.60727	6.68044	6.75172	7.12339	7.37662	7.66309	7.03917	7.08567	7.20478	7.85218	7.46899	7.5295
LOC102621417	7.0662	6.8195	6.51831	6.05599	6.3431	6.73182	6.9229	5.37777	5.42777	5.10314	6.71566	6.52516	6.52092	8.16438	8.72657	8.01806	7.71427	7.86681	7.91935	6.98466	7.23477	7.03049	7.55722	7.72519	7.76894	7.2902	7.28839	7.08256	7.54287	7.38081	7.62852
LOC102621218	7.06427	7.33076	7.37353	7.22118	7.35098	7.2446	7.05738	7.18064	7.21281	6.89404	7.00728	7.11434	7.07755	7.09271	7.06585	6.74844	7.42209	7.10805	6.81836	7.29574	7.27602	7.14419	7.04334	7.0497	7.06724	6.77951	7.01525	6.69972	6.85021	6.84937	6.5373
LOC102617944	7.0637	7.45749	7.43103	7.00606	7.51297	7.36734	7.39284	7.16869	7.45116	7.35863	7.17337	7.08379	7.41754	6.41439	6.40676	6.44208	6.87774	7.10805	6.09914	6.93865	6.72083	6.77207	7.04334	7.08126	7.38094	7.02077	7.05675	6.87731	7.49549	7.38081	6.97377
LOC102619239	7.06283	7.43918	7.65437	7.67185	7.6479	7.56928	7.42831	7.84563	7.78034	7.80837	7.74805	7.73525	7.67533	5.89954	6.40676	6.30805	5.99317	5.63893	4.80424	7.36695	7.28951	7.03049	6.86856	6.26329	6.66579	7.4034	7.40315	7.58635	6.95202	6.90663	7.09415
LOC102621656	7.0623	7.54573	7.40667	7.44906	7.19811	7.56928	7.52979	7.30592	7.39098	7.41974	7.63867	7.43795	7.44482	6.56826	7.06585	6.60337	6.50222	6.98799	6.81836	6.87494	6.57421	6.83148	6.55885	6.49184	6.80502	7.09885	6.82251	7.09985	7.08602	6.81987	6.92266
LOC102625554	7.06211	7.07807	7.04567	6.96453	6.46995	7.16132	7.27437	7.11989	6.90382	6.97029	7.08231	7.34654	7.20267	6.17981	5.67885	5.04223	7.32149	7.14595	7.11585	6.95415	7.10345	7.04729	7.51332	7.38929	7.62601	7.50396	7.40315	7.49347	7.51463	7.54309	7.66785
LOC102629718	7.0604	7.10929	6.50307	7.04643	6.63066	7.21737	7.04981	6.85499	6.98008	6.5804	6.38405	6.6965	6.54633	7.75819	7.68919	7.13899	6.92422	7.18288	7.26182	6.64596	6.79837	6.75172	7.04334	7.48678	7.20772	7.16735	7.05675	7.35153	7.51463	7.60494	7.62852
LOC102629424	7.06031	6.70153	7.43905	7.0857	7.15344	7.16845	7.09466	7.26723	7.03116	7.07761	7.32229	7.21175	7.22644	6.61611	6.68575	6.39877	6.23358	6.16713	6.72074	7.15529	7.50143	7.40105	7.3893	7.31159	6.97194	7.56871	7.25313	7.44919	6.83506	7.10314	7.26803
LOC102628248	7.0597	7.3635	7.65437	7.30121	7.32437	7.40403	7.51886	7.38033	7.48296	7.3643	7.70799	7.59063	7.38974	5.97488	5.15834	5.93628	5.34329	5.92707	5.74911	6.87494	7.23477	6.96126	7.37301	6.91606	7.13919	8.00909	7.86356	7.86102	7.27749	7.39088	7.31833
LOC102612349	7.05908	6.90205	6.72945	6.76932	6.23293	6.79764	6.59891	6.84	6.83156	6.59973	6.79427	6.58456	6.72383	8.0471	7.55676	7.64447	8.06478	7.95485	8.12413	6.79111	6.552	6.64538	7.62753	7.40184	7.32033	6.60114	6.73026	6.54842	7.0602	7.35018	7.34769
LOC102620450	7.05862	7.81082	7.39019	7.29004	6.71505	7.65295	7.86796	7.406	7.41865	7.50936	7.12349	7.40538	7.56778	6.30186	6.26842	6.21123	5.34329	6.23903	6.72074	7.22083	7.00875	6.83148	7.04334	6.8443	7.06724	7.53453	7.21174	7.31745	7.26624	7.20936	6.96116
LOC102622763	7.05783	6.97166	7.09732	7.20938	6.87032	6.81591	6.75609	6.84752	6.88807	6.78003	7.16353	7.43795	7.24983	7.60062	7.89127	7.81889	7.38933	7.14595	7.19068	6.62675	7.38057	6.73107	6.93661	6.62628	7.17386	6.64984	6.59998	6.51445	7.04711	7.15132	7.17281
LOC102614945	7.05679	6.81003	7.08714	6.61683	7.18337	6.82496	6.65987	6.84752	6.91163	7.1184	6.93971	7.07346	6.89182	6.35923	6.68575	6.94188	7.60439	7.35454	7.48636	7.66887	7.92099	7.71677	6.8916	6.96764	7.27314	7.26957	7.23258	6.97424	6.92366	6.6118	6.85611
LOC102627107	7.05557	6.432	6.76821	6.44628	6.67347	6.10268	6.12384	6.20718	6.18873	6.26635	6.52903	6.58456	6.55887	7.73671	7.32046	7.56834	8.10568	7.74863	8.04567	6.96949	7.27602	6.83148	8.07274	7.85867	7.93984	7.03306	7.11964	6.92981	7.57969	7.07844	7.57159
LOC102630763	7.05546	6.84755	6.83058	6.56219	7.13824	6.93769	7.05738	6.9627	6.98008	7.06375	6.88088	6.68297	6.89182	6.30186	6.40676	6.74844	6.07784	7.25401	6.01927	7.5206	7.64479	6.99629	7.18064	7.24348	7.48125	7.72081	7.70854	7.94633	7.57969	7.45945	7.53802
LOC102615700	7.05469	6.81003	6.7809	6.75315	6.79477	6.97067	7.10931	6.95577	6.97263	6.88619	7.05063	6.86168	6.98767	7.67027	7.14706	7.54866	6.72859	7.10805	7.07693	7.28352	6.76012	6.83148	7.06378	6.82579	7.01082	7.02693	7.25313	7.33215	7.32163	7.44019	7.27823
LOC102606958	7.05124	7.29047	7.33962	7.30121	7.55936	7.30404	7.32544	7.36993	7.46184	7.30074	7.33987	7.09405	7.15391	6.41439	6.31602	6.81584	6.78004	6.37289	6.44316	7.35532	7.56937	7.34779	6.84514	6.64752	6.64123	7.36503	7.1799	7.19409	6.81975	6.90663	6.68263
LOC102617058	7.04959	6.97166	7.04567	6.8777	6.75546	7.01878	6.96377	7.23321	7.39098	7.44668	6.96259	6.74937	7.0243	7.12614	7.34361	7.19069	6.78004	7.35454	7.29612	7.0725	6.97575	7.08032	6.86856	6.82579	6.9521	7.03306	7.1799	7.02339	7.19683	6.96171	6.78635
LOC102629998	7.04943	7.10155	7.57643	7.39798	7.35098	7.21737	7.33793	7.12608	7.06657	7.39229	7.6172	7.72868	7.64625	5.73593	5.88229	6.30805	6.37414	4.97591	5.64651	7.78609	7.81303	7.37466	7.02262	7.14238	7.15663	7.72838	7.56801	7.44919	7.17293	7.01476	6.77198
LOC102626482	7.04796	7.58512	7.40667	7.45907	7.2835	7.53661	7.55676	7.50909	7.60358	7.51447	7.6668	7.27622	7.33247	6.66242	6.16823	6.21123	6.23358	5.83727	5.74911	7.23359	7.24865	7.14419	6.722	6.78803	6.82697	7.2902	7.27338	7.32237	7.0339	7.01476	6.94844
LOC102621584	7.04514	7.0622	7.14719	7.01964	7.12288	6.99493	6.83751	7.01034	6.48936	6.80523	7.20249	6.89726	7.0243	6.98749	7.32046	7.54866	6.61984	7.18288	7.39437	6.80827	6.95896	6.75172	6.82134	7.12734	7.06724	6.9577	7.23774	7.07092	7.33246	7.18642	7.36694
LOC102612499	7.04502	7.07807	7.29608	7.25602	7.0435	7.14696	7.2873	6.78628	6.98008	7.07761	7.1336	7.44598	7.13729	6.35923	6.88828	6.81584	6.78004	6.43544	6.56067	6.70212	6.74061	6.92535	7.5281	7.03365	7.08556	7.35527	7.25313	7.4715	7.3432	7.28689	7.11707
LOC102627750	7.04441	6.11572	5.53601	5.51929	5.63941	6.2443	6.06495	5.62514	5.26659	5.12998	6.01972	5.97883	5.82662	8.90357	8.81206	8.80391	8.69371	8.89412	8.82187	7.30785	7.28951	7.40105	8.28775	8.22643	8.18051	5.86292	5.84897	5.7061	8.38157	8.47943	8.46436
LOC102627706	7.04365	7.36996	7.51698	7.60135	7.81972	7.25802	7.28085	6.64682	6.47889	6.83	7.42469	7.58337	7.16216	6.70729	5.7499	6.30805	7.05529	6.23903	7.15375	7.35532	7.24865	7.12849	7.10379	6.95065	7.02987	7.41753	7.23258	7.19944	6.89473	6.80489	6.75747
LOC102608960	7.04321	7.13227	7.18588	7.04643	6.92449	7.25802	7.31915	7.38033	7.30464	7.54969	7.25902	7.10423	7.30297	6.56826	6.68575	7.26493	6.50222	6.94565	6.09914	7.30785	6.99234	7.26402	6.9586	6.91606	6.8699	7.18948	7.16913	7.02942	7.16083	6.80489	6.80057
LOC102625327	7.04268	7.41439	7.36513	7.35577	6.90666	7.23784	7.39284	7.95054	8.06579	8.0489	7.14365	7.10423	7.12891	6.17981	6.40676	5.99562	6.07784	5.83727	5.28599	7.19497	7.22076	6.71012	7.2357	6.78803	6.8486	7.47272	7.43945	7.50649	7.26624	7.39088	7.30841
LOC102629963	7.04146	6.48057	6.85479	6.83225	6.81403	6.86059	6.78374	6.98331	6.90382	7.21559	7.25902	7.22114	7.3104	7.45035	7.38884	7.75163	6.87774	7.38655	7.22669	6.79111	7.11864	7.1903	6.93661	7.09678	7.12153	7.4034	7.13632	7.07675	6.12064	7.01476	6.6358
LOC102612464	7.04138	7.29726	7.33101	7.44906	7.6479	7.21048	7.42246	7.39065	7.21911	7.35295	7.42469	7.37205	7.33976	5.33967	5.81761	5.671	6.56223	5.2785	6.24673	7.30785	7.23477	7.14419	7.10379	7.01743	6.97194	7.60621	7.6555	7.63064	7.26624	7.51574	7.41396
LOC107178244	7.04135	7.7917	7.64051	7.7554	7.83866	7.79785	7.53523	7.30592	7.56449	7.55959	7.80611	7.82419	7.96162	6.35923	6.11539	6.30805	6.23358	5.83727	6.01927	7.11449	7.07257	6.94342	6.77253	6.05654	6.71371	7.03306	6.93487	7.10557	6.28574	6.90663	7.0472
LOC102608436	7.04108	6.8005	7.21422	7.27879	6.9767	7.01878	6.9798	6.77844	7.09428	7.08449	6.96259	7.17357	7.0243	7.60062	7.87547	8.01806	7.17544	7.44852	7.51576	7.04381	7.20661	7.20535	6.55885	6.56063	6.30824	6.52487	6.59194	6.52302	6.74067	7.07844	6.86967
LOC102607972	7.04049	7.59067	7.53208	7.56476	7.57073	7.59595	7.78372	7.41614	7.75017	7.6643	7.70121	7.41359	7.61657	4.9493	4.50985	6.26045	5.90322	5.40891	5.53606	7.05822	7.04101	6.92535	7.06378	7.17199	7.15663	7.86871	7.6555	7.79533	7.35387	7.07844	7.27823
LOC102630102	7.04042	7.27678	7.60526	7.57399	8.08846	7.45737	7.50231	7.54651	7.69693	7.60813	7.53564	7.37205	7.39674	6.35923	6.16823	5.43415	6.07784	6.09147	5.14257	7.08663	6.87196	7.09656	6.74748	7.28473	6.97194	7.11628	7.33732	7.5194	7.20863	7.11534	6.92266
LOC102624747	7.04	7.07016	7.40667	7.18547	6.8518	7.00292	7.11658	7.01034	7.10794	7.17749	7.24042	7.14426	7.24207	7.05848	6.85644	7.11243	6.87774	7.10805	6.81836	7.18186	7.71646	7.41406	6.74748	6.78803	6.76009	6.87818	6.97253	6.82282	7.23195	6.71157	6.58739
LOC102626785	7.03988	7.13985	7.23282	7.09856	7.05973	6.98689	7.05738	6.99012	6.91163	7.00696	7.3045	7.25809	7.21856	6.46753	6.26842	5.5175	5.80729	5.7415	6.01927	7.44582	7.24865	7.45241	7.14272	7.14238	7.61343	7.85493	7.91604	7.92061	7.3432	7.44985	7.57986
LOC102623195	7.03948	6.67047	6.59218	6.42603	6.46995	6.45711	6.23487	6.42371	6.48936	6.50037	6.43402	6.58456	6.50805	7.7149	7.75974	8.06037	7.84081	7.86681	7.54458	7.53097	7.74611	7.11261	7.51332	7.5217	7.49503	6.83672	6.68561	6.66916	7.12391	7.2431	7.12839
LOC102622184	7.03899	6.82891	6.32388	6.75315	6.56396	6.85176	6.88935	6.84	6.66597	6.81353	6.91647	6.89726	6.7677	8.13184	7.99728	8.26716	8.27663	7.67277	7.82854	7.20796	6.95896	7.11261	6.98026	6.76878	6.68995	6.44434	6.51747	6.02849	7.17293	7.0533	6.94844
LOC102630667	7.03876	7.3828	7.36513	7.45907	7.16848	7.27792	7.52979	7.04996	7.08049	7.11168	7.18314	7.03139	7.41064	6.874	7.09343	7.44603	7.42209	7.53675	6.56067	7.0725	6.87196	6.88853	6.722	6.98443	6.78273	6.68142	6.65506	6.53154	6.37223	6.93443	6.68263
LOC102611752	7.03866	5.55994	6.23444	6.56219	6.28907	5.40925	5.97184	5.17769	5.5923	5.0479	6.54428	6.4473	6.38671	9.35512	9.21499	9.25619	9.13024	9.58092	9.29864	7.53097	7.32924	7.27833	7.913	7.68467	7.78023	6.12648	6.08501	5.7937	7.04711	6.77445	6.75747
LOC102626910	7.03679	7.40184	7.01377	7.52721	7.10735	7.3858	7.2415	7.39579	7.17437	7.23426	7.6172	7.66819	7.58627	6.66242	7.06585	6.56471	6.30558	7.14595	7.32962	6.35042	6.33496	6.11847	6.74748	7.11214	6.73709	7.42221	7.31306	7.41276	6.88004	6.50461	6.74281
LOC102612655	7.0363	7.46354	7.26027	7.22118	7.13824	7.51441	7.46294	7.04996	7.16133	7.19666	7.19285	7.18321	7.22644	5.4494	4.805	5.93628	6.92422	6.66158	6.81836	7.2712	6.85391	7.17509	7.28873	7.0497	7.06724	7.49065	7.38464	7.34671	7.44649	7.38081	7.66785
LOC102621103	7.03567	7.36996	7.32236	7.27879	7.0435	7.44568	7.30013	7.70794	7.89902	7.86539	7.1336	7.24894	7.21064	5.97488	6.3621	5.74203	6.07784	6.94565	6.17482	7.25877	7.48979	7.36129	6.74748	6.76878	6.64123	7.16177	7.16371	7.0414	7.09876	7.15132	7.08256
LOC102624514	7.03454	6.90205	6.60651	6.18213	6.60877	7.26468	7.12381	6.77055	6.91163	6.97029	6.4009	6.41494	6.23871	8.01176	8.2753	8.18031	8.36352	7.97604	8.38536	6.35042	5.94945	6.08632	7.10379	7.53316	7.82455	6.25795	6.37476	6.30183	7.19683	7.41081	7.05908
LOC102627568	7.03356	7.52272	7.13735	7.30121	7.10735	7.58001	7.69911	8.18805	8.36782	8.17992	6.99624	7.11434	7.11199	5.55136	6.3621	6.05262	5.19953	6.01161	5.8449	6.80827	6.83564	6.73107	6.98026	6.66845	6.48432	7.48619	7.38464	7.47592	7.36446	7.76832	7.69094
LOC102613407	7.03333	7.66084	7.42295	7.59228	7.37712	7.5088	7.60923	7.47068	7.51408	7.4991	7.63867	7.26719	7.35422	5.6466	6.68575	6.64103	6.56223	6.30751	6.44316	7.20796	7.17788	7.48976	6.69606	6.68908	6.53854	7.13351	7.05089	7.08835	6.51214	6.59448	6.61984
LOC102624469	7.03306	7.12465	6.94777	6.76932	7.13824	7.08806	7.42246	7.13224	6.99486	7.05677	7.08231	7.04202	6.969	7.64743	6.9798	7.33553	7.01291	6.85703	6.56067	6.70212	6.50651	6.48197	7.14272	7.28473	7.25706	7.0513	6.96008	7.15603	6.95202	7.26516	7.07087
LOC102614255	7.03178	7.33076	7.18588	7.37703	7.5932	7.32332	7.50231	7.53724	7.54955	7.55465	7.55082	7.3551	7.33976	5.55136	6.68575	6.56471	6.72859	5.83727	6.01927	7.37848	7.13368	7.27833	6.9586	6.51513	6.9521	7.0812	7.11964	7.23117	7.02058	6.71157	6.98627
LOC102619820	7.02929	6.8005	7.53956	7.23289	7.47717	7.07295	6.90622	7.47068	7.59875	7.57433	7.67375	7.77404	7.72067	5.73593	5.0499	5.74203	5.34329	4.97591	5.8449	7.57173	7.78473	7.56169	7.04334	7.37662	7.2408	7.93243	8.02757	8.00868	6.88004	7.17482	6.74281
LOC102610735	7.0278	7.3764	7.62651	7.37703	7.62627	7.45154	7.42831	7.45601	7.32818	7.38673	7.41643	7.45397	7.54275	6.17981	6.94993	6.52498	5.80729	6.55293	6.17482	6.68364	6.45954	6.92535	6.98026	6.91606	6.5908	7.12779	7.19591	7.15051	6.99354	7.25417	6.89641
LOC102624141	7.02688	6.83826	6.80596	6.70353	6.75546	7.1826	7.05738	6.63818	6.73802	6.67458	6.99624	7.07346	7.09487	7.25262	7.00906	6.64103	6.82972	6.90202	7.19068	7.14182	6.88978	6.99629	7.33989	7.33795	7.39571	7.21128	7.19591	7.35633	7.20863	7.2207	7.12839
LOC102618082	7.02673	7.17717	7.35667	7.469	7.65859	7.14696	7.35031	7.36471	7.42412	7.43058	7.6172	7.14426	7.47821	5.33967	5.60413	5.80973	5.03985	4.97591	5.8449	7.36695	7.60218	7.42696	7.46805	6.89845	7.53558	7.80921	7.70108	7.78468	7.27749	7.40088	7.29842
LOC102615357	7.02599	6.84755	7.28721	7.0331	6.67347	6.77914	6.88935	6.94179	6.65671	6.86237	7.23103	7.19279	7.26521	6.95065	7.09343	7.33553	6.56223	6.98799	7.03692	7.5206	7.66563	7.72724	7.06378	6.78803	7.08556	7.34051	7.3325	7.43564	6.30785	6.62891	6.25688
LOC102608644	7.02556	7.3635	7.51698	7.38754	7.4892	7.23105	7.21466	6.83245	6.87215	6.61881	7.02912	7.33794	7.22644	6.79305	6.57272	6.64103	6.96925	6.81059	6.31522	6.90715	7.34225	7.14419	6.84514	6.66845	6.80502	6.98958	7.06839	7.25709	7.33246	7.37067	6.81466
LOC102620318	7.02514	7.09377	7.53208	7.23289	7.32437	7.32332	7.38684	7.11989	7.23787	7.29483	7.39136	7.42988	7.49135	7.12614	6.88828	6.94188	7.35581	6.43544	6.9098	6.25353	6.1986	6.37955	6.34179	6.8443	6.24443	7.33059	7.18525	7.19409	6.90926	7.37067	6.98627
LOC102629692	7.02276	6.56181	7.09732	7.18547	7.13824	6.75093	6.66979	7.21008	6.98749	7.08449	7.03991	6.98805	7.0243	7.57664	7.12049	7.69904	6.92422	6.55293	6.50311	7.75102	7.60218	7.57334	6.69606	6.86258	6.76009	7.02077	7.10276	6.94265	6.97983	6.59448	6.68263
LOC102606684	7.02251	6.69125	6.7163	6.25284	6.36938	6.6829	6.77458	6.59419	6.39223	6.5901	6.8444	6.47895	6.69004	7.47651	7.29693	7.44603	7.79152	8.29557	7.78089	6.92299	6.50651	7.01349	7.64119	7.5217	7.48125	6.56774	6.68561	6.56512	7.40606	7.51574	7.68328
LOC102611683	7.02123	6.53906	7.12745	7.19747	7.33774	6.7698	6.71837	7.42621	7.36277	7.31251	7.22158	7.26719	7.20267	6.17981	6.3621	6.44208	6.78004	6.81059	7.11585	7.35532	7.13368	7.01349	6.722	7.17199	6.82697	7.64676	7.51796	7.46262	6.88004	6.97515	6.75747
LOC102626133	7.02107	5.98716	7.14719	6.78531	6.8518	5.89498	5.88938	7.00363	7.09428	7.08449	6.97389	6.7099	7.06002	6.35923	6.85644	6.74844	5.99317	6.30751	7.19068	8.70788	8.6213	8.59425	7.12339	6.80703	6.78273	7.70553	7.73068	7.77754	6.74067	6.97515	7.12839
LOC102623491	7.02005	7.10929	7.14719	7.22118	6.79477	7.01878	7.131	7.32758	7.27468	7.1184	7.00728	6.94336	7.04227	7.25262	7.19877	7.02967	6.78004	6.90202	6.95343	7.02925	6.88978	6.79215	6.79714	6.66845	7.27314	6.91185	7.02723	7.05918	6.93791	6.8347	7.12839
LOC102631080	7.01899	6.16113	6.70302	6.6866	6.05008	6.2443	6.03458	5.96617	5.82514	5.89596	6.55936	6.65553	6.55887	8.02954	8.10959	8.20566	8.16495	8.39333	8.25194	7.74212	8.17469	7.69561	7.59981	7.22946	7.19089	6.53355	6.61594	6.5898	7.09876	6.9206	6.68263
LOC102612250	7.01686	7.46354	7.47073	7.50807	7.44046	7.62732	7.46294	7.4009	7.75885	7.60335	7.46531	7.6122	7.49788	5.89954	6.79057	6.44208	6.4396	5.63893	6.17482	6.82523	7.2624	7.26402	6.8916	6.56063	6.61623	7.20042	7.14734	7.12258	6.32963	6.67907	6.90959
LOC102612965	7.01651	6.73194	7.11748	7.26745	7.55936	6.82496	6.75609	6.98331	7.03116	7.04976	7.05063	7.21175	7.05117	6.66242	6.57272	6.39877	6.56223	5.83727	6.17482	6.95415	6.90739	7.09656	7.33989	7.03365	7.12153	7.59381	7.63999	7.52794	7.63322	7.38081	7.42319
LOC102627557	7.01593	7.47557	7.69517	7.7635	7.85734	7.31692	7.29373	7.51854	7.45116	7.59856	7.48913	7.47766	7.64036	6.24213	6.00355	5.87439	6.78004	5.63893	6.31522	7.42372	7.35514	7.27833	6.43884	6.72948	6.68995	7.06932	6.95382	6.92335	6.93791	6.59448	6.65158
LOC102611436	7.01482	6.64938	6.23444	6.20609	6.05008	6.59042	6.43417	6.33027	6.38102	6.16616	6.72906	6.59904	6.48195	7.57664	7.57644	7.42459	8.02268	7.88933	7.75647	7.65944	7.52444	7.37466	7.42132	7.61091	7.73451	6.72752	6.88308	6.68452	7.3432	7.2431	7.13962
LOC107175625	7.01467	7.66609	7.23282	7.34502	7.26961	7.68808	7.97579	7.59195	7.68331	7.68708	7.52031	7.42988	7.36139	6.04647	5.2592	4.32869	6.23358	5.83727	3.71932	7.11449	7.05687	6.68886	7.3893	7.01743	6.97194	7.84799	7.79865	7.97159	7.45642	7.55209	7.69856
LOC102611836	7.01435	7.41439	7.81724	8.25761	7.96465	7.3919	7.40476	7.14449	7.39656	7.46261	7.64575	7.60504	7.60453	5.97488	4.33603	5.59629	6.78004	6.49538	6.44316	7.44582	7.92963	7.45241	6.55885	6.56063	6.45642	6.98958	7.02125	6.94902	7.0339	6.74335	6.55419
LOC102615539	7.01379	6.61716	6.84274	6.5435	6.3431	6.73182	6.67964	6.43373	6.62855	6.5901	6.83203	6.90892	6.83109	7.25262	6.9798	6.8484	7.32149	7.28831	7.26182	7.16864	7.35514	7.3204	7.27127	7.20101	7.41032	7.0812	6.99099	7.0414	7.33246	7.56992	7.73605
LOC102624041	7.01296	7.24902	7.35667	7.45907	7.40279	7.29756	7.28085	7.25598	7.23165	7.26486	7.28648	7.52392	7.62255	6.24213	6.40676	6.74844	6.87774	6.60828	6.56067	7.65944	8.10009	7.8376	6.722	6.53806	6.51168	6.64184	6.98486	6.52302	6.37223	6.62891	6.19361
LOC102616821	7.01191	7.19183	6.79348	6.84756	6.71505	7.12516	7.11658	6.72233	6.96514	6.72827	6.9512	6.61337	6.83109	7.64743	7.41093	7.19069	7.51612	7.10805	7.15375	7.16864	6.87196	7.33416	6.91428	7.03365	7.04867	6.9577	6.67803	6.72222	6.8652	7.04057	7.09415
LOC102615782	7.01131	6.76172	6.27088	6.42603	6.58654	6.62191	6.62971	6.37255	6.16279	5.97211	6.51363	6.16547	6.65543	8.1482	7.79377	7.6069	8.27663	8.3289	8.26931	6.92299	6.76012	7.01349	7.61374	7.5217	7.71109	6.41646	6.47437	6.54	7.3432	7.15132	7.30841
LOC102610545	7.00906	7.29047	7.16666	6.93617	6.81403	7.29756	7.12381	7.20424	7.06657	7.13836	7.10304	6.96588	6.93093	7.12614	6.91944	6.94188	6.37414	6.81059	7.03692	6.93865	6.63888	6.94342	6.69606	6.95065	7.08556	7.00214	7.08567	6.97424	7.33246	7.39088	6.98627
LOC102620513	7.00683	6.50425	7.25118	7.25602	7.2835	6.6829	6.82869	7.15664	7.07355	7.2527	6.68847	6.8252	6.7677	7.19077	7.24868	7.26493	6.37414	6.94565	6.50311	7.35532	7.10345	7.41406	6.93661	7.14238	7.12153	6.97054	6.95382	7.06506	6.99354	6.8347	7.21591
LOC102624367	7.00638	7.40184	6.9136	6.8777	6.58654	7.33604	7.44573	7.14449	7.06657	7.08449	7.05063	7.17357	7.35422	7.42371	6.57272	7.08537	6.78004	6.81059	6.66933	6.93865	7.04101	6.88853	6.84514	7.0497	7.08556	6.8576	6.80869	6.91035	7.18493	6.93443	6.86967
LOC102626330	7.00598	6.72188	6.7809	7.00606	6.69441	6.83395	6.69913	6.84752	6.78979	6.65623	7.29552	7.03139	6.88187	6.46753	6.45007	6.35412	6.92422	6.55293	7.39437	7.24623	7.58039	7.60773	7.54273	7.48678	7.28904	7.29531	7.19059	7.2101	7.11139	7.27607	6.96116
LOC102610057	7.0054	6.4196	6.23444	6.46626	6.69441	6.79764	6.59891	6.58523	6.78979	6.50037	6.58907	6.74937	6.5713	7.3689	7.17314	7.31238	7.17544	7.14595	7.78089	6.92299	6.72083	7.20535	7.46805	7.37662	7.22435	7.13351	7.29831	7.4891	7.3432	7.43046	7.59626
LOC102629283	7.00537	6.45649	6.53339	6.34203	6.51772	6.56904	6.43417	6.1717	6.49976	6.36003	6.12486	6.24125	6.58362	7.69276	7.51657	7.66289	7.60439	7.79707	7.65441	7.56165	7.27602	7.30651	7.57156	7.61091	7.62601	6.57616	6.73757	6.80185	7.48582	7.49722	7.34769
LOC102631076	7.00519	7.32413	7.63353	7.45907	7.32437	7.33604	7.32544	7.48038	7.53445	7.41974	7.25902	7.39712	7.39674	6.874	6.3621	6.30805	6.37414	6.43544	6.17482	7.14182	7.5358	7.14419	6.40721	6.56063	6.78273	7.14488	7.15282	7.23639	6.62213	6.38882	6.61984
LOC102624714	7.00485	6.98855	6.84274	6.80113	6.46995	7.10301	7.24813	7.25032	6.99486	7.17104	6.96259	6.66932	6.70139	7.64743	7.12049	7.46714	6.67524	7.25401	6.99578	7.14182	6.88978	6.97888	7.10379	6.64752	7.22435	6.72752	7.02125	6.89722	6.97983	7.20936	6.96116
LOC102617664	7.00457	6.13102	7.18588	6.83225	6.87032	6.53636	6.61952	6.38293	6.46833	6.19186	6.78147	7.02067	6.60796	7.69276	7.5368	7.54866	7.91172	7.565	7.68061	7.10063	6.83564	6.90706	6.91428	7.15726	6.93198	6.90518	6.65506	6.97424	7.17293	7.50651	7.51232
LOC107178698	7.00405	7.08594	7.32236	7.33419	7.67974	6.9788	7.11658	6.33027	6.28808	6.08617	7.92153	7.8786	7.76463	6.41439	6.88828	5.87439	5.19953	6.09147	5.28599	7.14182	7.59132	7.1903	7.8438	7.69491	7.4533	8.35827	8.27116	8.13704	6.53106	6.26291	6.10468
LOC102613768	7.00283	7.64494	7.39845	7.37703	7.21269	7.71267	7.77915	6.5209	6.49976	6.59973	7.48913	7.87266	7.64625	6.56826	7.43268	7.16507	7.05529	6.66158	6.17482	7.23359	6.65981	6.83148	6.77253	6.31729	6.45642	6.96413	6.86317	6.96798	6.8652	6.89253	6.44974
LOC102622377	7.00144	7.36996	7.24203	7.13645	7.09165	7.30404	7.15943	7.05646	7.16133	6.95536	7.28648	7.29413	7.16216	6.79305	6.00355	5.99562	6.56223	6.90202	6.38061	7.35532	7.17788	7.0639	6.93661	6.93346	6.97194	7.15053	7.39392	7.3942	7.00712	6.62891	7.17281
LOC102626507	7.00133	7.58512	7.28721	7.60135	7.36411	7.3919	7.43414	7.36471	7.1282	7.09133	7.51258	7.57607	7.65211	6.30186	6.3621	6.71352	6.4396	5.83727	6.01927	7.31987	6.87196	7.12849	6.27326	6.4196	6.5908	7.08711	7.19591	7.18871	7.04711	7.31888	6.93561
LOC102615532	7.00029	7.20634	7.24203	7.17337	7.31087	7.20356	7.32544	7.49959	7.28674	7.50936	7.59541	7.38881	7.57397	5.82005	6.21919	6.30805	6.56223	6.71298	6.77038	6.39653	6.88978	6.83148	7.02262	6.58285	6.9521	7.41284	7.32281	7.37539	6.70779	6.81987	6.98627
LOC102613014	7.00015	6.96314	7.27828	7.40834	7.6479	7.01878	7.01134	7.03029	7.0874	7.17749	7.54325	7.42176	7.28043	6.35923	5.60413	6.67773	5.90322	6.01161	5.8449	7.48902	7.39313	7.41406	6.55885	6.95065	7.02987	7.39866	7.48359	7.38952	7.12391	7.12743	7.37647
LOC102607412	6.99846	6.62798	6.4721	6.78531	7.10735	6.75093	6.59891	6.76263	6.59013	6.5509	6.71566	6.81284	6.70139	7.95708	7.74242	7.78565	8.00116	8.03782	7.9627	6.96949	7.20661	7.04729	7.18064	7.28473	6.8699	6.28903	6.59194	6.65363	6.53106	6.59448	6.77198
LOC102611190	6.99824	7.57398	7.05615	7.13645	7.40279	7.65295	7.5727	7.35419	7.27468	7.46788	7.03991	6.96588	7.03331	6.41439	5.94419	6.16028	6.30558	6.37289	5.93472	6.66492	7.08809	7.3204	6.93661	6.62628	6.64123	7.33059	7.07417	7.26732	7.39577	7.50651	7.43235
LOC102612237	6.9979	7.59619	7.43103	7.42885	7.21269	7.47472	7.56209	7.41614	7.70144	7.55959	7.52031	7.13436	7.32515	5.55136	5.67885	5.74203	6.30558	6.94565	5.74911	7.25877	7.19231	6.77207	6.722	6.8443	6.80502	7.49065	7.19591	7.27242	7.2549	6.81987	6.97377
LOC102619622	6.99677	7.40184	7.09732	7.42885	6.99369	7.3105	7.22142	7.04343	7.04543	7.1903	7.15362	7.303	7.23428	6.61611	6.79057	6.97174	7.01291	7.50793	6.8648	6.79111	7.14856	6.92535	6.79714	6.78803	6.66579	6.91185	6.72292	6.58162	6.85021	6.80489	6.728
LOC102621796	6.99669	7.10929	7.01377	7.13645	7.05973	6.92932	7.03454	7.01034	6.99486	6.94027	6.98511	7.07346	7.06002	7.25262	6.9798	7.19069	7.09646	7.3218	7.32962	6.66492	6.65981	6.88853	7.06378	6.91606	6.8699	6.76484	6.91567	7.02339	6.97983	6.84937	6.78635
LOC102625070	6.99647	6.81003	6.6207	6.8777	6.9767	6.99493	6.73735	6.55801	6.72034	6.61881	6.93971	6.86168	6.82072	6.75081	6.91944	6.94188	7.32149	7.41787	7.36236	6.87494	7.10345	6.96126	7.33989	7.24348	6.9521	7.20042	7.25822	7.02942	6.95202	7.28689	7.44146
LOC102609468	6.99547	7.10155	7.71514	7.56476	7.93857	7.11043	7.1942	7.24464	7.2254	7.19666	7.26823	7.55395	7.60453	6.24213	6.31602	4.92501	6.37414	6.01161	6.09914	7.85376	7.66563	7.94908	6.40721	6.60473	6.5908	7.34545	7.37061	7.30259	6.47353	6.67907	6.93561
LOC102615053	6.994	7.42684	7.16666	7.55546	7.09165	7.41005	7.53523	7.30046	7.18085	7.34151	7.39136	7.33794	7.35422	6.46753	6.9798	6.26045	6.15781	5.40891	5.8449	6.89113	6.48322	6.50648	6.84514	6.86258	6.68995	7.12779	7.53902	7.48033	7.51463	7.42067	7.24741
LOC102619852	6.99361	5.97026	5.80813	6.08212	5.87773	5.8777	5.97184	4.94534	4.74388	4.42363	5.99774	5.95652	5.78454	9.8362	9.84565	9.62842	9.59987	9.15795	9.21148	7.11449	7.28951	7.37466	7.65472	8.06217	7.98935	6.18272	6.19529	5.99192	7.08602	7.06592	7.08256
LOC102623852	6.99332	6.90205	7.49404	7.52721	7.52471	7.27792	7.06492	7.31136	7.25025	7.48877	7.68754	7.76123	7.51084	6.17981	6.64905	6.05262	5.70452	4.59253	5.28599	7.22083	6.95896	7.42696	7.10379	6.91606	7.10366	7.52151	7.66703	7.63459	7.0339	6.94814	6.99867
LOC102616349	6.99304	6.97166	7.18588	7.04643	7.29725	7.07295	6.83751	6.74664	7.05956	6.88619	7.3045	7.32928	7.30297	6.91283	6.72154	6.67773	7.05529	6.71298	6.9098	7.15529	7.4543	7.37466	6.27326	6.76878	6.9521	7.01459	7.26834	6.96168	7.2549	6.66255	6.61984
LOC102617573	6.99229	6.67047	6.53339	6.99235	6.20402	6.77914	6.73735	5.97991	5.79168	5.79893	6.68847	6.54025	6.2072	7.73671	7.49605	7.75163	7.60439	7.44852	7.87466	7.31987	7.47806	7.46497	7.45264	7.49852	7.48125	6.93823	6.69315	6.80185	7.43649	7.29763	7.07087
LOC102629042	6.99218	7.1549	7.51698	7.20938	7.72114	7.47472	7.3317	7.2159	7.37412	7.22806	7.55835	7.19279	7.33976	5.33967	5.0499	5.04223	6.15781	6.09147	6.31522	7.20796	7.31612	6.64538	6.9586	7.14238	7.27314	7.56024	7.49658	7.87113	7.3432	7.42067	7.21591
LOC102620099	6.99029	7.59067	7.34817	7.33419	7.44046	7.4398	7.30013	7.11989	7.39098	7.34151	7.47329	7.53901	7.51084	5.4494	4.50985	5.59629	5.47401	5.63893	5.64651	7.02925	6.95896	7.14419	7.25359	7.47495	7.13919	7.83401	7.78107	7.79886	7.46629	7.2431	7.44146
LOC107176200	6.98937	7.29726	7.39019	7.13645	7.7109	7.53109	7.51337	7.61415	7.63223	7.54969	7.6668	7.78041	7.51084	5.22091	5.0499	6.10745	5.34329	5.83727	5.64651	6.80827	6.74061	6.96126	7.06378	6.74926	6.9521	7.717	7.65164	7.65423	7.33246	7.25417	7.25776
LOC102608847	6.98919	6.94595	7.05615	7.04643	7.0435	6.97067	7.12381	7.34361	7.5192	7.07761	6.9512	6.84962	7.11199	7.52744	7.00906	7.19069	6.30558	7.10805	6.95343	6.92299	6.83564	6.92535	6.79714	6.44408	6.71371	7.01459	7.1084	7.02339	6.8652	7.16312	6.728
LOC102614072	6.98832	7.2207	6.70302	6.8777	7.26961	7.34864	7.43995	7.23894	7.1282	7.25879	6.93971	6.98805	6.85162	6.95065	6.53298	6.88024	6.72859	6.43544	6.77038	6.80827	6.11013	6.77207	7.00159	6.88063	7.08556	7.1392	7.06839	7.18331	7.17293	7.46899	7.39534
LOC102620326	6.986	7.42063	7.20484	7.0857	7.5932	7.32969	7.20105	7.42621	7.2254	7.41429	7.22158	7.2023	7.41754	5.89954	6.16823	6.35412	6.15781	6.55293	6.38061	7.0725	6.50651	7.36129	6.79714	6.93346	6.71371	7.14488	7.41231	7.31745	7.28865	6.90663	6.86967
LOC102622501	6.98542	7.22784	6.89037	6.8777	6.54103	7.12516	7.10201	6.93476	7.05251	6.73702	7.39136	7.04202	7.28043	6.91283	6.91944	6.48412	7.05529	6.71298	6.72074	7.46758	7.00875	7.12849	7.04334	6.78803	7.12153	7.03306	6.85647	6.75169	7.17293	6.98848	7.19452
LOC102610045	6.98427	7.63961	7.73484	7.4984	7.70059	7.71267	7.92702	7.71207	7.71489	7.73158	7.92735	7.80559	7.72624	5.82005	5.2592	5.43415	6.61984	6.37289	6.44316	6.93865	6.92479	6.5776	6.40721	6.62628	6.39896	6.96413	7.10276	6.99287	6.43386	6.59448	6.78635
LOC102613662	6.98364	6.96314	7.14719	6.90723	7.35098	6.91244	7.13816	6.95577	7.02397	6.95536	7.08231	7.02067	7.11199	6.70729	6.3621	6.67773	7.35581	6.98799	7.15375	6.84199	6.99234	6.60055	7.28873	6.76878	7.10366	6.82263	6.77357	6.98047	7.22034	7.15132	7.15077
LOC102629638	6.98338	6.77152	6.97011	6.78531	6.69441	6.75093	6.76536	6.92058	7.05956	7.04272	6.7555	6.977	7.0061	6.61611	6.53298	6.94188	7.13649	6.71298	6.9098	7.02925	7.32924	7.27833	7.14272	6.98443	7.19089	7.31558	7.37061	7.27242	6.99354	7.19794	7.0472
LOC102613709	6.98197	6.83826	7.47855	6.95042	7.29725	6.86936	6.77458	7.03688	7.35133	7.22184	7.40812	7.24894	7.28043	6.61611	6.68575	6.60337	6.07784	6.43544	6.56067	6.98466	7.52444	7.23499	6.79714	7.03365	6.82697	7.26437	7.04501	7.23639	6.8652	7.00168	6.90959
LOC102607145	6.98101	6.32967	6.01565	6.08212	6.51772	6.64253	6.47997	5.90986	6.14964	6.2542	6.22286	6.08548	6.34388	8.28769	8.2632	8.41577	8.29443	8.70397	8.87956	6.79111	6.81712	6.77207	7.10379	7.37662	7.562	6.4351	6.28782	6.24079	7.3432	7.31888	7.50365
LOC102621028	6.98082	6.78124	6.86675	6.96453	6.8518	6.90393	6.93939	6.93476	6.94245	6.90185	6.99624	7.10423	6.63189	7.52744	7.22394	6.97174	7.25031	6.81059	7.26182	6.90715	7.46623	7.34779	6.52977	6.62628	6.91158	6.75003	6.87648	6.61407	7.0602	7.25417	7.21591
LOC102614068	6.97976	6.98013	6.97011	6.76932	7.01049	6.9788	7.04981	6.98331	6.91163	7.02137	6.98511	7.05258	6.85162	7.3407	7.38884	6.91139	7.25031	6.60828	6.95343	7.23359	7.43014	7.17509	6.8916	6.53806	7.08556	6.8576	6.9221	6.85712	6.93791	6.89253	6.55419
LOC102620662	6.97807	6.78124	6.84274	6.95042	6.79477	6.60099	7.01134	7.04343	6.94245	7.15806	6.16487	6.39848	6.50805	7.60062	7.14706	7.31238	6.82972	7.06913	6.9098	6.79111	7.05687	6.88853	7.2357	6.78803	7.22435	7.06334	6.97871	7.28255	7.04711	7.48787	7.43235
LOC102613480	6.9778	7.46354	6.72945	7.0857	7.10735	7.4398	7.51337	6.35156	6.30003	6.40468	7.14365	7.21175	7.51728	7.22203	7.38884	7.52871	7.66038	7.35454	7.48636	6.70212	6.41099	6.40585	7.02262	6.74926	6.8486	7.10468	6.88966	6.69972	6.56818	6.62891	6.39454
LOC102611076	6.97706	6.91094	6.6761	7.16117	6.92449	6.88675	6.82869	7.14449	7.06657	6.85435	6.81955	6.54025	6.72383	7.25262	6.85644	7.48796	7.09646	7.38655	6.9098	7.20796	7.44227	7.09656	6.84514	6.78803	7.06724	6.83672	6.63171	6.73703	7.17293	6.94814	7.01095
LOC102614000	6.9769	6.91977	7.21422	7.43899	6.87032	6.91244	7.05738	7.10115	6.93481	7.2709	7.06127	6.999	6.93093	6.41439	5.67885	6.48412	6.15781	6.55293	5.8449	7.5206	7.50143	7.45241	6.98026	6.78803	7.12153	7.54744	7.45727	7.60665	7.0339	7.11534	7.33797
LOC102577979	6.97492	7.03807	7.02448	7.00606	7.12288	7.21048	6.93939	6.69759	6.66597	6.78003	7.00728	6.65553	6.93093	7.73671	7.38884	7.28885	7.25031	7.53675	7.11585	6.95415	7.32924	7.34779	6.98026	7.00102	6.8699	6.4351	6.46559	6.39814	6.49296	6.8347	6.74281
LOC102610231	6.97471	6.53906	6.39164	6.34203	6.87032	7.00292	7.02685	7.22169	7.3398	7.13836	6.41755	6.14589	6.4283	7.05848	6.72154	7.08537	6.61984	7.28831	7.11585	6.82523	6.76012	6.86977	7.28873	6.95065	7.19089	7.62663	7.55979	7.49782	7.29973	7.36046	7.25776
LOC102628595	6.97383	7.40813	7.20484	7.0331	7.15344	7.3858	7.51337	7.41614	7.45651	7.61765	7.3744	7.3636	7.38974	5.82005	5.2592	6.60337	5.59386	6.09147	6.31522	6.70212	6.63888	6.45704	6.64273	6.80703	6.8486	7.87896	7.86689	7.72279	7.24347	7.07844	7.32819
LOC102630354	6.9724	6.95457	6.98115	7.07273	6.79477	6.86936	6.56743	7.05646	7.23787	7.18391	6.89284	7.07346	6.91151	7.47651	7.61501	7.76874	7.21336	7.50793	7.19068	6.70212	6.74061	6.88853	6.77253	7.20101	6.5649	6.6578	6.71553	6.13296	6.89473	6.81987	6.71303
LOC102610938	6.97181	6.3689	6.34112	6.86271	6.65222	6.17523	6.10934	6.49242	6.46833	6.51062	6.9047	6.81284	6.87186	7.88078	7.57644	7.73431	7.86484	8.09706	7.82854	6.60727	6.76012	6.77207	6.98026	7.32483	7.48125	7.25391	7.26834	7.12258	6.99354	6.46704	6.57088
LOC102611724	6.9704	7.14739	6.95898	7.41863	7.21269	7.21048	7.20105	7.09485	6.98008	7.00696	6.98511	7.12438	7.21064	6.8341	6.57272	6.74844	7.01291	6.76261	6.56067	7.28352	6.94197	6.99629	6.61531	6.80703	6.64123	6.8576	6.87648	6.79479	7.09876	7.2207	6.93561
LOC102624270	6.97039	7.08594	7.06656	7.45907	7.21269	7.16132	7.15238	7.14449	7.32818	7.13836	7.24042	7.13436	6.969	6.51877	6.57272	6.60337	6.92422	6.85703	7.32962	7.20796	7.46623	7.11261	6.58736	6.89845	6.8486	6.67359	6.58385	6.83664	6.83506	6.34806	6.81466
LOC102629069	6.97039	6.56181	6.68962	6.5435	6.58654	6.8068	6.59891	6.35156	6.3353	6.21712	6.66076	6.50992	6.65543	7.62421	7.92236	7.89878	8.02268	7.59271	7.42569	7.10063	7.14856	7.08032	7.37301	7.24348	7.32033	6.57616	6.9285	6.56512	6.96599	6.71157	7.09415
LOC102613177	6.96994	7.01352	6.7809	6.80113	6.46995	6.99493	7.08728	7.06937	7.07355	7.13836	6.45029	6.72317	6.61997	7.09271	7.24868	6.21123	6.61984	6.66158	6.56067	6.20253	6.79837	6.35277	7.45264	7.25736	7.54885	7.47272	7.39854	7.41276	7.41627	7.60494	7.56327
LOC102615093	6.96932	6.98013	7.06656	7.01964	7.16848	7.2845	7.10931	7.24464	7.24407	7.13174	6.9047	7.16387	7.13729	7.02343	6.82388	6.16028	6.30558	6.09147	6.31522	7.16864	7.13368	7.11261	6.91428	6.78803	7.04867	7.27992	7.37998	7.37065	6.77283	6.96171	6.97377
LOC102612949	6.96892	7.28364	7.22355	7.53669	7.46504	7.49186	7.39881	7.26161	7.334	7.25879	7.48913	7.34654	7.1785	5.4494	5.35347	5.3457	6.78004	6.71298	6.61603	6.75617	6.57421	6.79215	7.14272	7.09678	7.22435	7.31558	7.31306	7.26732	7.16083	6.75898	7.13962
LOC102611988	6.96803	6.67047	6.34112	6.66947	6.9767	6.60099	6.58849	6.21881	6.18873	6.0724	6.51363	6.31326	6.26955	8.27284	8.40202	8.24287	7.91172	7.9115	8.28647	6.99968	7.30288	7.24958	6.9586	7.38929	6.93198	6.55927	6.40262	6.52302	7.12391	6.6118	6.5373
LOC102624364	6.96768	6.99692	7.52455	7.58317	7.82922	7.22422	7.31284	7.27839	7.18085	7.15152	7.33987	7.27622	7.49788	5.55136	5.52531	5.5175	6.15781	5.2785	6.31522	7.57173	7.66563	7.59636	6.79714	6.72948	6.99151	7.41753	7.36117	7.40814	7.19683	7.04057	6.71303
LOC102626209	6.96502	6.91977	7.04567	7.0857	7.2835	7.21048	6.82869	6.77055	6.93481	6.78003	7.27738	7.17357	7.17035	6.04647	5.7499	5.74203	5.90322	6.09147	5.8449	7.69678	7.59132	7.56169	7.08392	7.14238	7.4533	7.87896	7.95418	7.83028	7.2549	7.04057	6.6037
LOC102623546	6.96437	7.3505	7.68169	7.38754	7.6479	7.39798	7.48557	7.39065	7.3398	7.35295	7.49699	7.3636	7.49135	6.04647	5.52531	6.21123	5.90322	5.7415	4.9833	7.0725	7.60218	7.24958	6.82134	6.93346	6.61623	7.23275	7.43945	7.34187	6.96599	6.96171	6.89641
LOC102616472	6.96366	7.17717	7.25118	7.01964	7.09165	7.21737	7.2415	7.17468	7.20011	7.04976	7.07182	6.84962	7.12047	5.22091	5.2592	5.99562	5.47401	6.49538	6.72074	7.51015	7.38057	7.1903	7.28873	7.00102	7.13919	7.53885	7.69358	7.42653	7.53352	7.31888	7.25776
LOC102624930	6.9635	7.31076	7.86571	7.36644	7.55936	7.27132	7.24813	7.43622	7.4458	7.56943	7.68754	7.78041	7.57397	6.51877	6.49212	6.21123	5.34329	5.63893	5.28599	7.46758	7.61295	7.27833	6.61531	6.44408	6.42798	7.31054	7.29336	7.05328	6.78864	6.50461	6.50291
LOC102620161	6.96113	7.50522	7.13735	6.90723	7.16848	7.34864	7.42831	7.08852	7.14154	7.24043	6.91647	6.87364	7.07755	7.3689	7.41093	7.52871	7.84081	6.60828	7.07693	5.85164	6.36075	6.43167	6.77253	6.91606	6.97194	6.42581	6.34636	6.36038	7.12391	6.69541	6.90959
LOC102615581	6.96055	7.23493	7.36513	7.07273	7.21269	7.42203	7.52434	7.30046	7.15476	7.30074	7.28648	7.13436	7.32515	5.4494	5.94419	5.74203	6.56223	6.66158	6.09914	6.84199	7.23477	6.86977	6.79714	7.12734	6.8486	7.35527	7.34691	7.36589	7.38541	6.71157	7.13962
LOC102623282	6.95996	7.00525	7.11748	7.31229	7.0435	7.14696	7.12381	7.14449	7.06657	7.04272	7.15362	7.16387	7.24207	6.11468	5.60413	5.87439	6.4396	6.66158	7.07693	7.33178	7.32924	7.15973	7.14272	6.8443	6.76009	7.49065	7.23774	7.28255	7.0339	6.87829	6.97377
LOC102619759	6.95952	6.91094	6.54831	6.78531	6.9421	6.79764	7.14529	7.16869	6.98008	7.27692	6.93971	6.72317	6.69004	7.80022	7.61501	7.46714	6.96925	6.60828	7.19068	7.23359	7.02497	7.03049	7.33989	6.53806	6.9521	6.6578	6.80174	6.5568	6.75684	6.57695	6.75747
LOC102617680	6.959	7.1991	7.2693	7.25602	7.18337	7.16845	7.20105	7.18658	6.98008	7.01418	7.09271	6.999	7.30297	6.35923	6.21919	6.48412	6.67524	7.3218	6.50311	6.62675	6.63888	6.86977	6.93661	6.93346	6.82697	6.95124	7.37998	7.06506	7.08602	7.07844	6.96116
LOC102628741	6.95789	7.35702	7.27828	7.4984	7.50114	7.42798	7.67962	6.96961	7.00949	7.13174	7.38291	7.42988	7.42441	5.6466	5.7499	6.26045	6.4396	6.66158	6.01927	6.70212	6.77937	6.90706	7.08392	6.95065	6.76009	7.25915	7.46169	7.25194	6.93791	6.98848	6.78635
[truncated: 18,117 more rows]
