# Supplementary material for: Orange-Derived Extracellular Vesicles: Characterization and Therapeutic Applications in Normal and Diabetic Wound Healing in In Vivo Models
Source: Cells. 2026 Jan 27;15(3):244. doi: 10.3390/cells15030244 (PMC12896877; doi:10.3390/cells15030244)
Supplement: Supplementary file 1 [file cells-15-00244-s001.zip › cells-4071149 260114 Supplementary_Table_S3.xlsx]

## Sheet: Sheet1
miRNA	ENSG	ENST	gene_name	tgs_au	tgs_position	tgs_pairing3p	tgs_score	dg_duplex	dg_binding	dg_duplex_seed	dg_binding_seed	dg_open	dg_total	prob_exact	prob_binomial	cons_bls	selec_phylop	mirmap_score
csi-miR12105-3p	ENSG00000080298	ENST00000617270	RFX3	0.778355	52	4	56.7784	-12.3	-13.3398	-4.5	-4.92554	12.4902	0.190227	0.0422361	0.928003	0	1	-0.355541
csi-miR12105-3p	ENSG00000114439	ENST00000325805	BBX	0.852688	387	4	391.853	-12.5	-13.1366	-4.5	-4.92554	9.97922	-2.52078	0.0281106	0.750547	0	1	-0.348154
csi-miR12105-3p	ENSG00000122641	ENST00000242208	INHBA	0.930916	109	2	111.931	-7.1	-7.92197	-4.5	-4.92554	8.24716	1.14716	0.110011	0.934915	0	1	-0.346997
csi-miR12105-3p	ENSG00000118473	ENST00000371037	SGIP1	0.941399	1500	3	1503.94	-9.1	-9.82827	-4.5	-4.92554	8.31324	-0.78676	0.0299118	0.955085	0	1	-0.339161
csi-miR12105-3p	ENSG00000185070	ENST00000330753	FLRT2	0.873477	1500	4	1504.87	-14.8	-15.4553	-4.5	-4.92554	15.5201	0.720119	0.00817771	0.998956	0	1	-0.334054
csi-miR12105-3p	ENSG00000185053	ENST00000382080	SGCZ	0.792267	538	4	542.792	-13.2	-14.0525	-4.5	-4.92554	13.602	0.401986	0.0317744	0.848098	0	1	-0.317881
csi-miR12105-3p	ENSG00000188730	ENST00000340652	VWC2	0.761345	177	2	179.761	-7.4	-8.20478	-4.5	-4.92554	14.6564	7.25639	0.0466975	0.966585	0	1	-0.310528
csi-miR12105-3p	ENSG00000136160	ENST00000646607	EDNRB	0.808043	78	2.5	81.308	-11.4	-12.4069	-4.5	-4.92554	9.20373	-2.19627	0.0127522	0.612373	0	1	-0.310283
csi-miR12105-3p	ENSG00000100697	ENST00000343455	DICER1	0.812412	17	3	20.8124	-12.4	-13.3848	-4.5	-4.92554	7.2515	-5.1485	0.0324624	0.581746	0	1	-0.308018
csi-miR12105-3p	ENSG00000121274	ENST00000561678	TENT4B	0.843131	182	1	183.843	-7.1	-7.98485	-4.5	-4.92554	5.02003	-2.07997	0.0418701	0.709072	0	1	-0.30759
csi-miR12105-3p	ENSG00000138592	ENST00000307179	USP8	0.776138	213	3	216.776	-11.9	-13.5588	-4.5	-4.92554	9.92155	-1.97845	0.0968537	0.999512	0	1	-0.303039
csi-miR12105-3p	ENSG00000129682	ENST00000315930	FGF13	0.827598	377	1	378.828	-9.1	-9.78093	-4.5	-4.92554	9.0844	-0.0156002	0.0914946	0.983891	0	1	-0.300392
csi-miR12105-3p	ENSG00000198739	ENST00000361320	LRRTM3	0.770425	89	1	90.7704	-9.2	-10.258	-4.5	-4.92554	13.128	3.92799	0.0431708	0.896479	0	1	-0.297919
csi-miR12105-3p	ENSG00000185658	ENST00000342449	BRWD1	0.761764	666	2	668.762	-8.3	-9.23334	-4.5	-4.92554	12.0539	3.75387	0.0289263	0.951975	0	1	-0.295607
csi-miR12105-3p	ENSG00000114251	ENST00000264634	WNT5A	0.843476	721	4	725.843	-13.2	-13.4034	-4.5	-4.92554	11.5539	-1.64608	0.0436484	0.667205	0	1	-0.291817
csi-miR12105-3p	ENSG00000143324	ENST00000367590	XPR1	0.878829	208	3	211.879	-7.6	-9.4062	-4.5	-4.92554	12.6038	5.00378	0.0986017	0.833411	0	1	-0.291802
csi-miR12105-3p	ENSG00000206432	ENST00000383490	TMEM200C	0.841335	1255	2.5	1258.34	-13.8	-14.914	-4.5	-4.92554	9.09399	-4.70601	0.0571743	0.927867	0	1	-0.278268
csi-miR12105-3p	ENSG00000091844	ENST00000206262	RGS17	0.721744	709	1	710.722	-7.5	-8.45249	-4.5	-4.92554	7.40531	-0.0946884	0.00430363	0.840571	0	1	-0.272853
csi-miR12105-3p	ENSG00000110852	ENST00000228438	CLEC2B	0.843907	3	3.5	7.34391	-11.5	-12.5252	-4.5	-4.92554	3.86413	-7.63587	0.0906618	0.492464	0	1	-0.272124
csi-miR12105-3p	ENSG00000120594	ENST00000377252	PLXDC2	0.729053	533	2.5	536.229	-7.8	-9.62066	-4.5	-4.92554	15.6243	7.8243	0.00541296	0.850498	0	1	-0.270281
csi-miR12105-3p	ENSG00000127314	ENST00000250559	RAP1B	0.633903	357	2.5	360.134	-10.6	-11.5686	-4.5	-4.92554	15.2984	4.69838	0.0228282	0.955938	0	1	-0.268539
csi-miR12105-3p	ENSG00000185716	ENST00000542527	MOSMO	0.867358	103	3	106.867	-7.6	-8.91943	-4.5	-4.92554	13.8266	6.22663	0.00479515	0.363704	0	1	-0.26729
csi-miR12105-3p	ENSG00000112379	ENST00000251691	ARFGEF3	0.811789	938	2.5	941.312	-7.6	-8.26007	-4.5	-4.92554	11.5078	3.90779	0.0771674	0.931223	0	1	-0.265423
csi-miR12105-3p	ENSG00000167822	ENST00000642058	OR8J3	0.872323	167	2	169.872	-7.1	-8.0557	-4.5	-4.92554	12.2117	5.11173	0.0627683	0.588017	0	1	-0.265236
csi-miR12105-3p	ENSG00000128609	ENST00000355749	NDUFA5	0.753857	379	3	382.754	-10.6	-11.7546	-4.5	-4.92554	12.5624	1.96243	0.0453122	0.741651	0	1	-0.263178
csi-miR12105-3p	ENSG00000102753	ENST00000261667	KPNA3	0.781795	151	3.5	155.282	-10.8	-11.7476	-4.5	-4.92554	14.7836	3.98361	0.0274467	0.541506	0	1	-0.262084
csi-miR12105-3p	ENSG00000077684	ENST00000226319	JADE1	0.893054	725	1.5	727.393	-7.1	-8.3686	-4.5	-4.92554	3.87474	-3.22526	0.0202208	0.471098	0	1	-0.260004
csi-miR12105-3p	ENSG00000175105	ENST00000636215	ZNF654	0.825335	638	2	640.825	-7.1	-7.78935	-4.5	-4.92554	13.8498	6.74983	0.0356488	0.692396	0	1	-0.256544
csi-miR12105-3p	ENSG00000179915	ENST00000401669	NRXN1	0.706143	353	2	355.706	-9.5	-10.237	-4.5	-4.92554	6.43251	-3.06749	0.0861198	0.875626	0	1	-0.254885
csi-miR12105-3p	ENSG00000198168	ENST00000354193	SVIP	0.764702	26	1.5	28.2647	-8.8	-8.91663	-4.5	-4.92554	6.99084	-1.80916	0.00463788	0.376362	0	1	-0.25438
csi-miR12105-3p	ENSG00000265491	ENST00000582693	RNF115	0.839593	62	2	64.8396	-9.4	-10.3518	-4.5	-4.92554	21.1651	11.7651	0.0158022	0.51582	0	1	-0.253054
csi-miR12105-3p	ENSG00000166750	ENST00000299977	SLFN5	0.669205	459	3	462.669	-9.4	-10.6625	-4.5	-4.92554	16.4728	7.07284	0.0542554	0.976471	0	1	-0.252954
csi-miR12105-3p	ENSG00000009694	ENST00000422452	TENM1	0.863053	875	1	876.863	-7.1	-8.24297	-4.5	-4.92554	4.49378	-2.60622	0.121913	0.926171	0	1	-0.250726
csi-miR12105-3p	ENSG00000169083	ENST00000374690	AR	0.849385	454	1	455.849	-7.1	-7.98556	-4.5	-4.92554	6.51968	-0.580317	0.0956203	0.740271	0	1	-0.250658
csi-miR12105-3p	ENSG00000157542	ENST00000609713	KCNJ6	0.741044	944	2	946.741	-9.4	-9.8529	-4.5	-4.92554	13.5546	4.1546	0.0657858	0.992837	0	1	-0.2503
csi-miR12105-3p	ENSG00000205730	ENST00000381440	ITPRIPL2	0.826057	395	1	396.826	-7.1	-7.8776	-4.5	-4.92554	8.83688	1.73688	0.0127774	0.490537	0	1	-0.249532
csi-miR12105-3p	ENSG00000170522	ENST00000302274	ELOVL6	0.856939	1500	3	1503.86	-10.7	-11.2852	-4.5	-4.92554	9.67831	-1.02169	0.0100503	0.634577	0	1	-0.248856
csi-miR12105-3p	ENSG00000103121	ENST00000219400	CMC2	0.718894	26	3	29.7189	-9.9	-10.529	-4.5	-4.92554	8.75726	-1.14274	0.00897372	0.411323	0	1	-0.248104
csi-miR12105-3p	ENSG00000154642	ENST00000284881	C21orf91	0.655393	301	3.5	305.155	-14.6	-15.215	-4.5	-4.92554	12.9881	-1.61187	0.00805807	0.622447	0	1	-0.247984
csi-miR12105-3p	ENSG00000023228	ENST00000233190	NDUFS1	0.74241	242	2	244.742	-10.6	-11.1998	-4.5	-4.92554	18.4299	7.82991	0.0768103	0.873285	0	1	-0.247046
csi-miR12105-3p	ENSG00000171827	ENST00000330173	ZNF570	0.775474	307	2.5	310.275	-9.7	-10.4036	-4.5	-4.92554	14.5082	4.80824	0.0447693	0.640161	0	1	-0.247013
csi-miR12105-3p	ENSG00000118260	ENST00000353267	CREB1	0.833683	1222	2.5	1225.33	-8.6	-9.68886	-4.5	-4.92554	17.5024	8.90236	0.061312	0.94963	0	1	-0.246683
csi-miR12105-3p	ENSG00000148143	ENST00000277225	ZNF462	0.918189	736	2	738.918	-7.1	-8.24604	-4.5	-4.92554	9.49204	2.39204	0.144402	0.845258	0	1	-0.243146
csi-miR12105-3p	ENSG00000198791	ENST00000361272	CNOT7	0.810794	1410	3	1413.81	-13.5	-14.0939	-4.5	-4.92554	15.8299	2.3299	0.0279213	0.797622	0	1	-0.240442
csi-miR12105-3p	ENSG00000123612	ENST00000243349	ACVR1C	0.897092	1500	3	1503.9	-8.8	-9.62688	-4.5	-4.92554	16.08	7.27999	0.0704048	0.856415	0	1	-0.240069
csi-miR12105-3p	ENSG00000070214	ENST00000374720	SLC44A1	0.649372	35	2	37.6494	-16.8	-17.9283	-4.5	-4.92554	16.9524	0.152412	0.00851864	0.685111	0	1	-0.239999
csi-miR12105-3p	ENSG00000137959	ENST00000370751	IFI44L	0.785106	776	1.5	778.285	-9.9	-10.7347	-4.5	-4.92554	7.70323	-2.19677	0.0586255	0.742753	0	1	-0.23829
csi-miR12105-3p	ENSG00000164463	ENST00000296953	CREBRF	0.848759	801	2	803.849	-7.1	-8.22698	-4.5	-4.92554	17.9255	10.8255	0.0915551	0.905276	0	1	-0.238198
csi-miR12105-3p	ENSG00000197978	ENST00000618348	GOLGA6L9	0.837935	29	0	29.8379	-6.9	-7.23065	-4.5	-4.92554	7.64532	0.745316	0.0798543	0.552685	0	1	-0.236781
csi-miR12105-3p	ENSG00000127951	ENST00000248598	FGL2	0.82442	235	2	237.824	-7.5	-8.77026	-4.5	-4.92554	10.039	2.53895	0.116363	0.743597	0	1	-0.236598
csi-miR12105-3p	ENSG00000137819	ENST00000395407	PAQR5	0.77938	291	1.5	293.279	-10.5	-11.4767	-4.5	-4.92554	9.01472	-1.48528	0.0399842	0.552494	0	1	-0.236437
csi-miR12105-3p	ENSG00000136943	ENST00000259470	CTSV	0.815197	257	0.5	258.315	-7.1	-7.5352	-4.5	-4.92554	8.32151	1.22151	0.0272199	0.456938	0	1	-0.235528
csi-miR12105-3p	ENSG00000169621	ENST00000303795	APLF	0.898009	999	2	1001.9	-10.4	-10.0923	-4.5	-4.92554	7.24054	-3.15946	0.0694648	0.520163	0	1	-0.234114
csi-miR12105-3p	ENSG00000197020	ENST00000358296	ZNF100	0.812422	205	2.5	208.312	-13.4	-13.8991	-4.5	-4.92554	15.1651	1.76515	0.144017	0.820705	0	1	-0.234068
csi-miR12105-3p	ENSG00000171044	ENST00000416569	XKR6	0.786644	421	1	422.787	-7.1	-7.90338	-4.5	-4.92554	9.29089	2.19089	0.0668669	0.702007	0	1	-0.233917
csi-miR12105-3p	ENSG00000162374	ENST00000371824	ELAVL4	0.815652	729	1	730.816	-7.1	-7.95508	-4.5	-4.92554	13.5135	6.41347	0.0269851	0.662871	0	1	-0.232649
csi-miR12105-3p	ENSG00000221858	ENST00000641592	OR2A12	0.834763	812	1	813.835	-9.1	-10.3077	-4.5	-4.92554	9.49069	0.390688	0.0729019	0.770955	0	1	-0.232628
csi-miR12105-3p	ENSG00000165416	ENST00000310528	SUGT1	0.845709	1500	2.5	1503.35	-8.9	-10.0643	-4.5	-4.92554	17.108	8.20796	0.0126234	0.767918	0	1	-0.231361
csi-miR12105-3p	ENSG00000138078	ENST00000409411	PREPL	0.867259	557	3	560.867	-10.2	-10.876	-4.5	-4.92554	10.3916	0.191638	0.0666266	0.463279	0	1	-0.231231
csi-miR12105-3p	ENSG00000111262	ENST00000382545	KCNA1	0.733719	57	2	59.7337	-7.5	-8.76887	-4.5	-4.92554	11.5419	4.04194	0.0904361	0.755076	0	1	-0.230496
csi-miR12105-3p	ENSG00000184206	ENST00000510439	GOLGA6L4	0.830046	29	0	29.83	-6.9	-7.23065	-4.5	-4.92554	8.33374	1.43374	0.0742941	0.527103	0	1	-0.230074
csi-miR12105-3p	ENSG00000203663	ENST00000641771	OR2L2	0.780343	458	2	460.78	-9.3	-10.5742	-4.5	-4.92554	11.7865	2.48652	0.0581858	0.6739	0	1	-0.230008
csi-miR12105-3p	ENSG00000188938	ENST00000375412	FAM120AOS	0.778154	57	2	59.7782	-7.1	-7.86847	-4.5	-4.92554	16.5884	9.48843	0.0637086	0.617063	0	1	-0.228562
csi-miR12105-3p	ENSG00000196581	ENST00000378191	AJAP1	0.818892	98	1.5	100.319	-7.1	-8.22359	-4.5	-4.92554	11.0834	3.98339	0.145863	0.818149	0	1	-0.228528
csi-miR12105-3p	ENSG00000102524	ENST00000375887	TNFSF13B	0.833837	244	2.5	247.334	-9	-9.37678	-4.5	-4.92554	12.1113	3.11127	0.0487427	0.390276	0	1	-0.228044
csi-miR12105-3p	ENSG00000078687	ENST00000696270	TNRC6C	0.916396	1500	4	1504.92	-12.5	-13.8104	-4.5	-4.92554	8.47827	-4.02173	0.041471	0.499842	0	1	-0.227103
csi-miR12105-3p	ENSG00000106460	ENST00000396668	TMEM106B	0.766362	654	2	656.766	-9.7	-10.7606	-4.5	-4.92554	10.5058	0.805762	0.135074	0.988394	0	1	-0.226903
csi-miR12105-3p	ENSG00000182674	ENST00000523207	KCNB2	0.834706	26	2	28.8347	-8.5	-9.37039	-4.5	-4.92554	7.64207	-0.85793	0.029618	0.236839	0	1	-0.225984
csi-miR12105-3p	ENSG00000114124	ENST00000682958	GRK7	0.874582	845	1	846.875	-7.1	-8.24297	-4.5	-4.92554	7.39214	0.292136	0.0386192	0.519945	0	1	-0.22402
csi-miR12105-3p	ENSG00000256537	ENST00000622602	SMIM10L1	0.718045	317	4	321.718	-13.1	-13.6345	-4.5	-4.92554	22.1583	9.05831	0.0321035	0.600359	0	1	-0.223926
csi-miR12105-3p	ENSG00000196071	ENST00000358120	OR2L13	0.937222	151	3	154.937	-9.5	-10.8251	-4.5	-4.92554	15.2633	5.76327	0.0106295	0.0881998	0	1	-0.223439
csi-miR12105-3p	ENSG00000185532	ENST00000373980	PRKG1	0.786046	1489	2	1491.79	-17.2	-17.7551	-4.5	-4.92554	12.8921	-4.30793	0.021149	0.759102	0	1	-0.222544
csi-miR12105-3p	ENSG00000132718	ENST00000368324	SYT11	0.78255	117	3.5	121.283	-9.4	-8.94812	-4.5	-4.92554	9.75683	0.356829	0.0873684	0.408258	0	1	-0.221617
csi-miR12105-3p	ENSG00000129048	ENST00000249887	ACKR4	0.808804	181	0.5	182.309	-6.9	-7.18035	-4.5	-4.92554	5.09045	-1.80955	0.0553916	0.421703	0	1	-0.220634
csi-miR12105-3p	ENSG00000179626	ENST00000641569	OR6C4	0.953839	986	1.5	988.454	-9.5	-9.94272	-4.5	-4.92554	10.7934	1.29344	0.147788	0.764396	0	1	-0.22038
csi-miR12105-3p	ENSG00000125944	ENST00000302271	HNRNPR	0.850964	661	1.5	663.351	-10.2	-10.7274	-4.5	-4.92554	5.86517	-4.33483	0.185866	0.914871	0	1	-0.220327
csi-miR12105-3p	ENSG00000105849	ENST00000222567	POLR1F	0.750044	101	3.5	105.25	-11.2	-12.2438	-4.5	-4.92554	14.3175	3.11747	0.106159	0.667952	0	1	-0.218946
csi-miR12105-3p	ENSG00000119950	ENST00000332674	MXI1	0.799691	101	3	104.8	-10.4	-11.9264	-4.5	-4.92554	10.535	0.135015	0.0121754	0.243815	0	1	-0.218568
csi-miR12105-3p	ENSG00000122778	ENST00000422774	KIAA1549	0.696216	261	2.5	264.196	-11.6	-12.5406	-4.5	-4.92554	10.9793	-0.620684	0.0920719	0.761713	0	1	-0.217972
csi-miR12105-3p	ENSG00000164116	ENST00000506455	GUCY1A1	0.744532	1313	2	1315.74	-7.7	-8.55463	-4.5	-4.92554	12.9111	5.21115	0.0378699	0.876026	0	1	-0.217834
csi-miR12105-3p	ENSG00000138767	ENST00000504123	CNOT6L	0.673649	320	4	324.674	-17.2	-18.0865	-4.5	-4.92554	22.5211	5.32113	0.103512	0.916395	0	1	-0.217041
csi-miR12105-3p	ENSG00000176055	ENST00000316610	MBLAC2	0.860768	733	3	736.861	-7.3	-8.69078	-4.5	-4.92554	11.8824	4.58239	0.156627	0.862292	0	1	-0.216331
csi-miR12105-3p	ENSG00000134504	ENST00000580059	KCTD1	0.840019	388	2.5	391.34	-7.1	-7.85092	-4.5	-4.92554	11.0307	3.93075	0.0910619	0.535589	0	1	-0.216086
csi-miR12105-3p	ENSG00000169554	ENST00000627532	ZEB2	0.729992	590	1	591.73	-9.5	-9.94308	-4.5	-4.92554	11.5966	2.09659	0.102098	0.9065	0	1	-0.216084
csi-miR12105-3p	ENSG00000100722	ENST00000251038	ZC3H14	0.781021	1500	2	1502.78	-6.9	-7.38799	-4.5	-4.92554	8.57211	1.67211	0.0996184	0.996583	0	1	-0.215828
csi-miR12105-3p	ENSG00000128923	ENST00000559228	MINDY2	0.713995	1500	2.5	1503.21	-8.8	-9.11944	-4.5	-4.92554	10.9736	2.1736	0.0426782	0.900974	0	1	-0.215359
csi-miR12105-3p	ENSG00000181693	ENST00000641600	OR8H1	0.867432	512	1	513.867	-7.1	-8.2408	-4.5	-4.92554	9.43655	2.33655	0.0104382	0.318626	0	1	-0.215161
csi-miR12105-3p	ENSG00000162695	ENST00000357650	SLC30A7	0.748419	253	2	255.748	-7.9	-8.96273	-4.5	-4.92554	20.9624	13.0624	0.0946181	0.858271	0	1	-0.214275
csi-miR12105-3p	ENSG00000145675	ENST00000521381	PIK3R1	0.917982	293	2	295.918	-7.2	-8.45573	-4.5	-4.92554	23.0301	15.8301	0.134296	0.741728	0	1	-0.212472
csi-miR12105-3p	ENSG00000182389	ENST00000539935	CACNB4	0.732032	49	1.5	51.232	-7.1	-8.01899	-4.5	-4.92554	17.6547	10.5547	0.144015	0.966901	0	1	-0.212235
csi-miR12105-3p	ENSG00000165028	ENST00000374762	NIPSNAP3B	0.822711	15	1	16.8227	-7.7	-7.98941	-4.5	-4.92554	6.18832	-1.51168	0.115101	0.504831	0	1	-0.212182
csi-miR12105-3p	ENSG00000186812	ENST00000330501	ZNF397	0.875519	63	1.5	65.3755	-7.1	-7.77543	-4.5	-4.92554	16.3667	9.26667	0.15569	0.717568	0	1	-0.212099
csi-miR12105-3p	ENSG00000145087	ENST00000471454	STXBP5L	0.738831	667	2.5	670.239	-13.1	-13.5952	-4.5	-4.92554	8.80747	-4.29253	0.153993	0.938352	0	1	-0.211572
csi-miR12105-3p	ENSG00000151789	ENST00000281523	ZNF385D	0.832881	50	1	51.8329	-7.1	-7.88757	-4.5	-4.92554	8.73113	1.63113	0.233944	0.989316	0	1	-0.211227
csi-miR12105-3p	ENSG00000145782	ENST00000509910	ATG12	0.649258	290	1.5	292.149	-9.7	-10.6028	-4.5	-4.92554	7.58171	-2.11829	0.048326	0.678	0	1	-0.210276
csi-miR12105-3p	ENSG00000146267	ENST00000389677	FAXC	0.695727	160	2.5	163.196	-9.4	-10.1942	-4.5	-4.92554	13.0504	3.65043	0.146233	0.919475	0	1	-0.209736
csi-miR12105-3p	ENSG00000187905	ENST00000442047	LRRC74B	0.89197	173	1	174.892	-7.1	-8.24297	-4.5	-4.92554	12.4057	5.3057	0.110967	0.548066	0	1	-0.209567
csi-miR12105-3p	ENSG00000154429	ENST00000284617	CCSAP	0.785662	56	1	57.7857	-7.1	-8.42852	-4.5	-4.92554	9.2452	2.1452	0.119801	0.700181	0	1	-0.209512
csi-miR12105-3p	ENSG00000170962	ENST00000393158	PDGFD	0.803388	443	3	446.803	-7.8	-8.9611	-4.5	-4.92554	11.742	3.94196	0.0150749	0.316562	0	1	-0.208718
csi-miR12105-3p	ENSG00000141469	ENST00000321925	SLC14A1	0.857809	1140	1.5	1142.36	-7.1	-8.39839	-4.5	-4.92554	7.37746	0.277464	0.0439569	0.569298	0	1	-0.208109
csi-miR12108-3p	ENSG00000181722	ENST00000675478	ZBTB20	0.835479	324	1.5	326.335	-5.9	-3.90912	-0.9	-1.84532	11.78	5.88005	0.000809872	0.977537	0	1	-0.34491
csi-miR12108-3p	ENSG00000152402	ENST00000526355	GUCY1A2	0.902212	459	1.5	461.402	-6.1	-4.13754	-0.9	-1.84532	12.2888	6.18875	0.00766545	0.926576	0	1	-0.343876
csi-miR12108-3p	ENSG00000157542	ENST00000609713	KCNJ6	0.92001	120	2	122.92	-6.2	-4.18343	-0.9	-1.84532	14.176	7.97598	0.00149268	0.722319	0	1	-0.335164
csi-miR12108-3p	ENSG00000109158	ENST00000264318	GABRA4	0.848364	23	1.5	25.3484	-4.9	-2.6111	-0.9	-1.84532	9.18042	4.28042	0.00826361	0.780679	0	1	-0.333027
csi-miR12108-3p	ENSG00000117151	ENST00000370630	CTBS	0.918114	195	1	196.918	-5.4	-3.20481	-0.9	-1.84532	10.0202	4.62025	0.0203465	0.780922	0	1	-0.329658
csi-miR12108-3p	ENSG00000169967	ENST00000682094	MAP3K2	0.861705	282	2	284.862	-5.9	-3.78811	-0.9	-1.84532	10.3589	4.45891	0.0446679	0.934333	0	1	-0.326831
csi-miR12108-3p	ENSG00000160352	ENST00000456283	ZNF714	0.889042	170	2	172.889	-7.1	-5.42409	-0.9	-1.84532	3.76984	-3.33016	0.0792535	0.869875	0	1	-0.321052
csi-miR12108-3p	ENSG00000164463	ENST00000296953	CREBRF	0.842299	20	4	24.8423	-12.8	-10.0864	-0.9	-1.84532	7.42077	-5.37923	0.116031	0.877157	0	1	-0.317844
csi-miR12108-3p	ENSG00000150471	ENST00000683033	ADGRL3	0.802786	261	1.5	263.303	-6.1	-3.47798	-0.9	-1.84532	9.30708	3.20708	0.0151032	0.86556	0	1	-0.316714
csi-miR12108-3p	ENSG00000172461	ENST00000302103	FUT9	0.852407	22	1	23.8524	-7	-5.18962	-0.9	-1.84532	8.6098	1.6098	0.072117	0.957906	0	1	-0.314291
csi-miR12108-3p	ENSG00000257315	ENST00000550078	ZBED6	0.86176	130	2	132.862	-6.8	-5.14948	-0.9	-1.84532	7.97334	1.17334	0.0417701	0.790901	0	1	-0.310538
csi-miR12108-3p	ENSG00000169760	ENST00000695368	NLGN1	0.732275	307	1	308.732	-6.9	-2.7757	-0.9	-1.84532	13.7824	6.88244	0.0202167	0.992937	0	1	-0.308542
csi-miR12108-3p	ENSG00000072958	ENST00000291439	AP1M1	0.924694	8	1	9.92469	-5.1	-2.81468	-0.9	-1.84532	6.14792	1.04792	0.00671062	0.493894	0	1	-0.306272
csi-miR12108-3p	ENSG00000196600	ENST00000306494	SLC22A25	0.902872	3	1.5	5.40287	-7.6	-5.24198	-0.9	-1.84532	2.61698	-4.98302	0.0177262	0.474141	0	1	-0.306184
csi-miR12108-3p	ENSG00000184305	ENST00000509176	CCSER1	0.79885	6	1.5	8.29885	-5.9	-4.02858	-0.9	-1.84532	5.99795	0.0979486	0.0374841	0.81601	0	1	-0.304865
csi-miR12108-3p	ENSG00000123119	ENST00000417640	NECAB1	0.846018	163	1.5	165.346	-6.1	-4.48264	-0.9	-1.84532	8.29243	2.19243	0.00970568	0.709938	0	1	-0.300811
csi-miR12108-3p	ENSG00000153006	ENST00000513458	SREK1IP1	0.775152	26	3	29.7752	-9.8	-4.07834	-0.9	-1.84532	10.9681	1.1681	0.0033256	0.46331	0	1	-0.300489
csi-miR12108-3p	ENSG00000100523	ENST00000673822	DDHD1	0.833866	143	3	146.834	-7.2	-4.93743	-0.9	-1.84532	16.2262	9.02621	0.0282796	0.774823	0	1	-0.299642
csi-miR12108-3p	ENSG00000080224	ENST00000389672	EPHA6	0.640448	160	2	162.64	-10.2	-5.9774	-0.9	-1.84532	14.1958	3.99578	0.00874324	0.95519	0	1	-0.298411
csi-miR12108-3p	ENSG00000118482	ENST00000262043	PHF3	0.80988	5	0.5	6.30988	-5.6	-3.38499	-0.9	-1.84532	9.90324	4.30324	0.000463774	0.731334	0	1	-0.298329
csi-miR12108-3p	ENSG00000272047	ENST00000607778	GTF2H5	0.852242	6	1	7.85224	-5.8	-3.53328	-0.9	-1.84532	9.5131	3.7131	0.00481467	0.622111	0	1	-0.296355
csi-miR12108-3p	ENSG00000164187	ENST00000296603	LMBRD2	0.818513	28	1.5	30.3185	-11.6	-9.03141	-0.9	-1.84532	11.9909	0.390917	0.0363534	0.758118	0	1	-0.293929
csi-miR12108-3p	ENSG00000162695	ENST00000357650	SLC30A7	0.808847	7	1	8.80885	-5.1	-2.77148	-0.9	-1.84532	6.09906	0.999065	0.0235244	0.7038	0	1	-0.293546
csi-miR12108-3p	ENSG00000213949	ENST00000282588	ITGA1	0.823859	17	1	18.8239	-5.8	-3.69648	-0.9	-1.84532	8.6234	2.8234	0.048473	0.813943	0	1	-0.292779
csi-miR12108-3p	ENSG00000107614	ENST00000377799	TRDMT1	0.865463	391	1	392.865	-6.1	-3.93402	-0.9	-1.84532	11.415	5.31499	0.00478227	0.71995	0	1	-0.289446
csi-miR12108-3p	ENSG00000101752	ENST00000261537	MIB1	0.79006	280	2.5	283.29	-12	-7.55374	-0.9	-1.84532	18.2372	6.23724	0.0217286	0.735382	0	1	-0.289141
csi-miR12108-3p	ENSG00000078043	ENST00000585916	PIAS2	0.804012	93	3	96.804	-8.3	-6.91187	-0.9	-1.84532	12.5622	4.26217	0.0361567	0.785623	0	1	-0.288815
csi-miR12108-3p	ENSG00000175066	ENST00000392993	GK5	0.868681	176	1	177.869	-9.2	-7.3146	-0.9	-1.84532	11.3098	2.10985	0.0474817	0.799159	0	1	-0.288706
csi-miR12108-3p	ENSG00000138592	ENST00000307179	USP8	0.708452	848	1.5	850.208	-7.5	-2.90262	-0.9	-1.84532	9.27899	1.77899	0.00243937	0.921742	0	1	-0.288241
csi-miR12108-3p	ENSG00000134852	ENST00000513440	CLOCK	0.802754	144	2.5	147.303	-5.8	-3.94855	-0.9	-1.84532	10.9217	5.12168	0.00543926	0.676342	0	1	-0.287752
csi-miR12108-3p	ENSG00000175387	ENST00000262160	SMAD2	0.766642	1500	4	1504.77	-11.7	-9.36444	-0.9	-1.84532	9.13107	-2.56893	0.00363608	0.988999	0	1	-0.287574
csi-miR12108-3p	ENSG00000144426	ENST00000683969	NBEAL1	0.809903	208	2	210.81	-9.4	-6.80335	-0.9	-1.84532	18.8454	9.44537	0.0470043	0.915091	0	1	-0.286457
csi-miR12108-3p	ENSG00000253352	ENST00000644773	TUG1	0.957147	4	1	5.95715	-6.2	-4.02627	-0.9	-1.84532	5.77788	-0.422122	0.0713674	0.57106	0	1	-0.286169
csi-miR12108-3p	ENSG00000164161	ENST00000296575	HHIP	0.826948	116	1.5	118.327	-5.1	-2.84453	-0.9	-1.84532	10.6994	5.5994	0.0445876	0.779283	0	1	-0.283591
csi-miR12108-3p	ENSG00000172845	ENST00000310015	SP3	0.813653	23	1	24.8137	-5.9	-4.33328	-0.9	-1.84532	12.7137	6.81374	0.02239	0.789774	0	1	-0.283032
csi-miR12108-3p	ENSG00000128534	ENST00000249299	LSM8	0.954467	1500	1	1501.95	-6.1	-3.92348	-0.9	-1.84532	12.5281	6.42813	0.00903037	0.902042	0	1	-0.282188
csi-miR12108-3p	ENSG00000166342	ENST00000327305	NETO1	0.901908	25	1	26.9019	-5.4	-3.57166	-0.9	-1.84532	6.9568	1.5568	0.00789767	0.473762	0	1	-0.282089
csi-miR12108-3p	ENSG00000127954	ENST00000380079	STEAP4	0.767148	26	1.5	28.2671	-4.9	-2.75695	-0.9	-1.84532	9.28498	4.38498	0.0462923	0.839209	0	1	-0.28065
csi-miR12108-3p	ENSG00000177565	ENST00000457928	TBL1XR1	0.847678	42	1.5	44.3477	-7.7	-3.24535	-0.9	-1.84532	16.7718	9.07184	0.00908051	0.525157	0	1	-0.280298
csi-miR12108-3p	ENSG00000165185	ENST00000337530	KIAA1958	0.820575	485	2	487.821	-6.9	-2.98174	-0.9	-1.84532	15.047	8.14701	0.0634949	0.886417	0	1	-0.280006
csi-miR12108-3p	ENSG00000166263	ENST00000376352	STXBP4	0.742142	174	1.5	176.242	-11	-8.31732	-0.9	-1.84532	9.80296	-1.19704	0.00551	0.729306	0	1	-0.279424
csi-miR12108-3p	ENSG00000112379	ENST00000251691	ARFGEF3	0.810626	101	1	102.811	-5.8	-3.83973	-0.9	-1.84532	11.2675	5.46747	0.024064	0.763531	0	1	-0.279209
csi-miR12108-3p	ENSG00000118596	ENST00000547379	SLC16A7	0.797469	497	1.5	499.297	-8.9	-6.92359	-0.9	-1.84532	11.7388	2.83875	0.00422105	0.802877	0	1	-0.279047
csi-miR12108-3p	ENSG00000117505	ENST00000370272	DR1	0.91975	486	1	487.92	-5.8	-4.03634	-0.9	-1.84532	11.4414	5.64141	0.0786676	0.890754	0	1	-0.27826
csi-miR12108-3p	ENSG00000070367	ENST00000621441	EXOC5	0.898057	326	2.5	329.398	-10	-7.84747	-0.9	-1.84532	16.5912	6.5912	0.00330282	0.554972	0	1	-0.277449
csi-miR12108-3p	ENSG00000100784	ENST00000614987	RPS6KA5	0.757146	552	1	553.757	-6.7	-4.21222	-0.9	-1.84532	13.9437	7.24365	0.0011556	0.913865	0	1	-0.276944
csi-miR12108-3p	ENSG00000172667	ENST00000311417	ZMAT3	0.818416	138	2	140.818	-9.1	-7.18719	-0.9	-1.84532	14.1876	5.08764	0.0258341	0.7307	0	1	-0.276837
csi-miR12108-3p	ENSG00000143469	ENST00000367019	SYT14	0.782797	644	1	645.783	-5.9	-3.71384	-0.9	-1.84532	6.63852	0.738519	0.0227954	0.882984	0	1	-0.276433
csi-miR12108-3p	ENSG00000185070	ENST00000330753	FLRT2	0.684906	159	1	160.685	-5.3	-3.44832	-0.9	-1.84532	12.3944	7.09441	0.000191987	0.935186	0	1	-0.275882
csi-miR12108-3p	ENSG00000177888	ENST00000367405	ZBTB41	0.852928	24	0.5	25.3529	-5.4	-3.26711	-0.9	-1.84532	10.8475	5.4475	0.0944045	0.913985	0	1	-0.275856
csi-miR12108-3p	ENSG00000204116	ENST00000373502	CHIC1	0.806912	29	2.5	32.3069	-6.3	-4.88928	-0.9	-1.84532	11.1021	4.80215	0.0387007	0.720415	0	1	-0.274762
csi-miR12108-3p	ENSG00000107443	ENST00000465148	CCNJ	0.831764	20	2.5	23.3318	-9.6	-4.09348	-0.9	-1.84532	12.8146	3.21465	0.0269995	0.397162	0	1	-0.274641
csi-miR12108-3p	ENSG00000071991	ENST00000262150	CDH19	0.866811	496	2.5	499.367	-5.1	-2.98406	-0.9	-1.84532	12.8133	7.71326	0.0446878	0.751659	0	1	-0.271391
csi-miR12108-3p	ENSG00000138600	ENST00000261854	SPPL2A	0.917175	4	1	5.91718	-6.1	-3.95582	-0.9	-1.84532	7.75282	1.65282	0.00157614	0.356207	0	1	-0.270869
csi-miR12108-3p	ENSG00000183023	ENST00000332839	SLC8A1	0.809855	782	1	783.81	-6.5	-4.99337	-0.9	-1.84532	13.1469	6.64693	0.00289502	0.914769	0	1	-0.270617
csi-miR12108-3p	ENSG00000147145	ENST00000614823	LPAR4	0.769326	758	2.5	761.269	-6.3	-4.97823	-0.9	-1.84532	5.7359	-0.564097	0.00939525	0.81551	0	1	-0.270275
csi-miR12108-3p	ENSG00000183808	ENST00000520560	RBM12B	0.832552	21	2	23.8326	-8.3	-5.99204	-0.9	-1.84532	17.3391	9.03909	0.0297519	0.674698	0	1	-0.269138
csi-miR12108-3p	ENSG00000137502	ENST00000527633	RAB30	0.842463	63	1.5	65.3425	-6.5	-4.74027	-0.9	-1.84532	14.242	7.74201	0.0932065	0.918114	0	1	-0.268633
csi-miR12108-3p	ENSG00000122008	ENST00000241436	POLK	0.905044	746	1.5	748.405	-6.6	-4.84306	-0.9	-1.84532	12.7139	6.11391	0.00370209	0.668937	0	1	-0.267722
csi-miR12108-3p	ENSG00000111711	ENST00000229314	GOLT1B	0.798368	1	2	3.79837	-11	-6.3296	-0.9	-1.84532	6.11193	-4.88807	0.0665783	0.527788	0	1	-0.265979
csi-miR12108-3p	ENSG00000146373	ENST00000521654	RNF217	0.74645	6	1	7.74645	-6.6	-4.66886	-0.9	-1.84532	12.1866	5.58656	0.00177596	0.722013	0	1	-0.26572
csi-miR12108-3p	ENSG00000158711	ENST00000357992	ELK4	0.802575	180	1.5	182.303	-8.8	-6.36598	-0.9	-1.84532	12.1857	3.38568	0.0350122	0.720872	0	1	-0.264871
csi-miR12108-3p	ENSG00000108510	ENST00000397786	MED13	0.848413	61	1	62.8484	-7.1	-4.37945	-0.9	-1.84532	8.80365	1.70365	0.0154978	0.498019	0	1	-0.264645
csi-miR12108-3p	ENSG00000123612	ENST00000243349	ACVR1C	0.764044	469	2	471.764	-7.6	-4.70577	-0.9	-1.84532	13.8393	6.23932	0.0176213	0.790393	0	1	-0.264605
csi-miR12108-3p	ENSG00000135870	ENST00000367696	RC3H1	0.524474	304	3	307.524	-13.9	-2.87874	-0.9	-1.84532	16.2349	2.33492	0.0931953	0.907801	0	1	-0.263834
csi-miR12108-3p	ENSG00000102780	ENST00000337343	DGKH	0.832542	339	2.5	342.333	-9.9	-7.57534	-0.9	-1.84532	13.2573	3.35725	0.000192215	0.540387	0	1	-0.262661
csi-miR12108-3p	ENSG00000144747	ENST00000398559	TMF1	0.816926	5	1	6.81693	-6.1	-4.28012	-0.9	-1.84532	8.42915	2.32915	0.0484111	0.698394	0	1	-0.262476
csi-miR12108-3p	ENSG00000140807	ENST00000268459	NKD1	0.985206	3	1	4.98521	-5.8	-3.52837	-0.9	-1.84532	3.61795	-2.18205	0.00180962	0.122306	0	1	-0.261512
csi-miR12108-3p	ENSG00000064225	ENST00000483910	ST3GAL6	0.950952	3	1	4.95095	-5.9	-3.58304	-0.9	-1.84532	4.24503	-1.65497	0.0614794	0.404653	0	1	-0.261476
csi-miR12108-3p	ENSG00000010244	ENST00000394670	ZNF207	0.73601	468	1.5	470.236	-6.8	-4.80562	-0.9	-1.84532	12.4799	5.67989	0.0366829	0.960932	0	1	-0.261384
csi-miR12108-3p	ENSG00000228623	ENST00000639662	ZNF883	0.835079	10	1	11.8351	-5.9	-3.56165	-0.9	-1.84532	10.9745	5.07446	0.134091	0.976256	0	1	-0.261189
csi-miR12108-3p	ENSG00000061676	ENST00000361354	NCKAP1	0.730119	520	1.5	522.23	-9.1	-6.81438	-0.9	-1.84532	14.2227	5.12273	0.0121773	0.895548	0	1	-0.26058
csi-miR12108-3p	ENSG00000138771	ENST00000296043	SHROOM3	0.918444	58	2	60.9184	-7.3	-5.5139	-0.9	-1.84532	6.74044	-0.55956	0.0164138	0.316221	0	1	-0.259761
csi-miR12108-3p	ENSG00000090612	ENST00000536435	ZNF268	0.793357	53	2	55.7934	-11.9	-8.84415	-0.9	-1.84532	19.5496	7.64962	0.00910134	0.612004	0	1	-0.259524
csi-miR12108-3p	ENSG00000175893	ENST00000380916	ZDHHC21	0.825813	5	1	6.82581	-5.9	-3.78116	-0.9	-1.84532	9.03977	3.13977	0.00107955	0.490493	0	1	-0.259342
csi-miR12108-3p	ENSG00000139826	ENST00000375898	ABHD13	0.836918	57	1.5	59.3369	-6.2	-4.05657	-0.9	-1.84532	12.7017	6.50169	0.0463494	0.671514	0	1	-0.259326
csi-miR12108-3p	ENSG00000148584	ENST00000373997	A1CF	0.810943	8	1.5	10.3109	-9.3	-7.42743	-0.9	-1.84532	9.42909	0.129086	0.132431	0.965488	0	1	-0.259128
csi-miR12108-3p	ENSG00000070214	ENST00000374720	SLC44A1	0.830356	343	1.5	345.33	-6.3	-4.35254	-0.9	-1.84532	15.6048	9.30478	0.0169288	0.715529	0	1	-0.257916
csi-miR12108-3p	ENSG00000175782	ENST00000398004	SLC35E3	0.799255	468	1.5	470.299	-5.9	-4.07751	-0.9	-1.84532	13.6782	7.77822	0.00281508	0.73624	0	1	-0.256924
csi-miR12108-3p	ENSG00000066739	ENST00000359933	ATG2B	0.923579	40	1	41.9236	-6.2	-4.16998	-0.9	-1.84532	11.88	5.68003	0.0136801	0.399789	0	1	-0.255908
csi-miR12108-3p	ENSG00000173611	ENST00000336505	SCAI	0.6794	124	2	126.679	-7.5	-3.91488	-0.9	-1.84532	13.0056	5.50558	0.00383354	0.6929	0	1	-0.255489
csi-miR12108-3p	ENSG00000152207	ENST00000682523	CYSLTR2	0.925191	5	1	6.92519	-6.1	-3.93108	-0.9	-1.84532	4.76405	-1.33595	0.0727548	0.479934	0	1	-0.255187
csi-miR12108-3p	ENSG00000173598	ENST00000415493	NUDT4	0.844871	159	1.5	161.345	-5.9	-3.66087	-0.9	-1.84532	17.1132	11.2132	0.00578076	0.585358	0	1	-0.254974
csi-miR12108-3p	ENSG00000185658	ENST00000342449	BRWD1	0.706719	329	1.5	331.207	-5.4	-3.74416	-0.9	-1.84532	13.2878	7.88778	0.0139654	0.89571	0	1	-0.254327
csi-miR12108-3p	ENSG00000125885	ENST00000610722	MCM8	0.910337	4	1	5.91034	-5.8	-3.62336	-0.9	-1.84532	10.4487	4.64874	0.0393329	0.468368	0	1	-0.254203
csi-miR12108-3p	ENSG00000126773	ENST00000406854	PCNX4	0.71402	550	1.5	552.214	-5.3	-3.18606	-0.9	-1.84532	7.84555	2.54555	0.0550752	0.988973	0	1	-0.254068
csi-miR12108-3p	ENSG00000141052	ENST00000425538	MYOCD	0.859394	5	1	6.85939	-5.8	-3.71667	-0.9	-1.84532	6.33685	0.536845	0.10105	0.723924	0	1	-0.253618
csi-miR12108-3p	ENSG00000033122	ENST00000651989	LRRC7	0.729198	65	1.5	67.2292	-5.5	-3.35145	-0.9	-1.84532	20.2122	14.7122	0.0579604	0.998495	0	1	-0.253068
csi-miR12108-3p	ENSG00000123684	ENST00000366997	LPGAT1	0.825959	89	2	91.826	-5.1	-3.1892	-0.9	-1.84532	10.2985	5.19853	0.00827719	0.488575	0	1	-0.252812
csi-miR12108-3p	ENSG00000198523	ENST00000357525	PLN	0.918011	182	1.5	184.418	-6.2	-4.02959	-0.9	-1.84532	9.90564	3.70564	0.0350923	0.449229	0	1	-0.252732
csi-miR12108-3p	ENSG00000145934	ENST00000518659	TENM2	0.955094	198	1.5	200.455	-5.8	-3.53739	-0.9	-1.84532	3.35138	-2.44862	0.00643501	0.180767	0	1	-0.252475
csi-miR12108-3p	ENSG00000162924	ENST00000394479	REL	0.665842	305	1.5	307.166	-9.9	-6.3521	-0.9	-1.84532	12.7381	2.83807	0.0288045	0.867055	0	1	-0.25238
csi-miR12108-3p	ENSG00000205189	ENST00000455036	ZBTB10	0.763655	2	1.5	4.26366	-7.1	-5.23002	-0.9	-1.84532	11.3183	4.21833	0.00594812	0.601647	0	1	-0.252011
csi-miR12108-3p	ENSG00000172260	ENST00000357731	NEGR1	0.782704	518	1	519.783	-7.5	-5.67568	-0.9	-1.84532	11.3559	3.8559	0.0668111	0.97623	0	1	-0.251851
csi-miR12108-3p	ENSG00000138767	ENST00000504123	CNOT6L	0.772919	380	2.5	383.273	-7.4	-5.15781	-0.9	-1.84532	15.0845	7.68449	0.0351789	0.775979	0	1	-0.250767
csi-miR12108-3p	ENSG00000114999	ENST00000233336	TTL	0.855498	1500	1.5	1502.36	-8.7	-3.54626	-0.9	-1.84532	19.2679	10.5679	0.00439818	0.804451	0	1	-0.250326
csi-miR12108-3p	ENSG00000166862	ENST00000300105	CACNG2	0.853591	188	1.5	190.354	-7.2	-4.97248	-0.9	-1.84532	1.20477	-5.99523	0.0295408	0.398718	0	1	-0.250137
csi-miR12108-3p	ENSG00000138685	ENST00000644866	FGF2	0.79277	142	2	144.793	-6.1	-4.52543	-0.9	-1.84532	8.865	2.765	0.0914934	0.846003	0	1	-0.250102
csi-miR12108-3p	ENSG00000232119	ENST00000371317	MCTS1	0.817184	463	1	464.817	-5.9	-3.77302	-0.9	-1.84532	14.3967	8.49674	0.0409495	0.829527	0	1	-0.250028
csi-miR12108-3p	ENSG00000108848	ENST00000505658	LUC7L3	0.800794	17	1.5	19.3008	-5.1	-2.75371	-0.9	-1.84532	11.6261	6.52607	0.0707806	0.745553	0	1	-0.249786
csi-miR159a-3p	ENSG00000156011	ENST00000327040	PSD3	0.823903	12	2	14.8239	-8.2	-8.52858	-5.7	-6.51304	9.93499	1.73499	0.0673443	0.410503	0	1	-0.316098
csi-miR159a-3p	ENSG00000184471	ENST00000328449	C1QTNF8	0.852514	10	3	13.8525	-12.3	-12.3206	-5.7	-6.51304	7.77234	-4.52767	0.0369704	0.0182221	0	1	-0.293055
csi-miR159a-3p	ENSG00000185942	ENST00000623646	NKAIN3	0.806694	1500	2.5	1503.31	-12.5	-12.6408	-5.7	-6.51304	6.66563	-5.83437	0.139454	0.923264	0	1	-0.28661
csi-miR159a-3p	ENSG00000134121	ENST00000256509	CHL1	0.77048	3	2	5.77048	-13	-13.0865	-5.7	-6.51304	7.53525	-5.46475	0.0218958	0.120623	0	1	-0.282694
csi-miR159a-3p	ENSG00000204022	ENST00000371939	LIPJ	0.79298	15	3	18.793	-11.5	-10.7576	-5.7	-6.51304	11.4543	-0.0457343	0.0155144	0.00136465	0	1	-0.279179
csi-miR159a-3p	ENSG00000180008	ENST00000555846	SOCS4	0.83695	1	2.5	4.33695	-13.4	-13.5984	-5.7	-6.51304	3.16529	-10.2347	0.154258	0.362577	0	1	-0.278014
csi-miR159a-3p	ENSG00000228623	ENST00000639662	ZNF883	0.820525	1119	1.5	1121.32	-8	-8.88725	-5.7	-6.51304	5.60058	-2.39942	0.0484	0.510956	0	1	-0.275988
csi-miR159a-3p	ENSG00000152583	ENST00000282470	SPARCL1	0.825404	1	3	4.8254	-16.4	-16.7435	-5.7	-6.51304	1.8685	-14.5315	0.0710179	0.0169279	0	1	-0.274546
csi-miR159a-3p	ENSG00000162385	ENST00000371470	MAGOH	0.909633	25	1	26.9096	-7.6	-8.24557	-5.7	-6.51304	14.3104	6.71043	0.0116249	0.000628935	0	1	-0.270993
csi-miR159a-3p	ENSG00000143315	ENST00000368090	PIGM	0.736104	422	3	425.736	-13.4	-13.4639	-5.7	-6.51304	8.73781	-4.66219	0.0655792	0.360174	0	1	-0.267996
csi-miR159a-3p	ENSG00000204887	ENST00000377747	KRTAP1-4	0.811796	27	3	30.8118	-15	-15.2439	-5.7	-6.51304	9.53919	-5.46081	0.0432844	0.0108905	0	1	-0.262536
csi-miR159a-3p	ENSG00000067141	ENST00000261908	NEO1	0.822069	4	2	6.82207	-12.2	-13.0724	-5.7	-6.51304	13.2904	1.09043	0.0163673	0.0469028	0	1	-0.261267
csi-miR159a-3p	ENSG00000186509	ENST00000335397	OR9Q1	0.85029	24	0	24.8503	-7.7	-8.25031	-5.7	-6.51304	5.59687	-2.10313	0.0445089	0.0879162	0	1	-0.257658
csi-miR159a-3p	ENSG00000213853	ENST00000359543	EMP2	0.816122	162	1.5	164.316	-7.7	-8.60017	-5.7	-6.51304	5.64409	-2.05591	0.115063	0.365951	0	1	-0.254651
csi-miR159a-3p	ENSG00000169247	ENST00000515425	SH3TC2	0.729708	1500	2	1502.73	-10.8	-11.2421	-5.7	-6.51304	11.8005	1.0005	0.103094	0.916794	0	1	-0.253969
csi-miR159a-3p	ENSG00000213639	ENST00000395366	PPP1CB	0.81826	215	1.5	217.318	-7.7	-8.52861	-5.7	-6.51304	9.59603	1.89603	0.010144	0.0542407	0	1	-0.253952
csi-miR159a-3p	ENSG00000129245	ENST00000250113	FXR2	0.783265	5	2	7.78327	-12.3	-12.456	-5.7	-6.51304	5.46107	-6.83893	0.0486322	0.0248441	0	1	-0.25063
csi-miR159a-3p	ENSG00000124449	ENST00000244314	IRGC	0.76361	15	2	17.7636	-10.3	-10.8057	-5.7	-6.51304	6.34987	-3.95013	0.0269492	0.00221575	0	1	-0.244817
csi-miR159a-3p	ENSG00000148337	ENST00000372938	CIZ1	0.771735	24	2.5	27.2717	-9.7	-10.2387	-5.7	-6.51304	12.1386	2.43857	0.0134885	0.00154837	0	1	-0.244311
csi-miR159a-3p	ENSG00000111713	ENST00000261195	GYS2	0.803918	113	2	115.804	-9.4	-10.2949	-5.7	-6.51304	11.794	2.39402	0.0182518	0.0227305	0	1	-0.241702
csi-miR159a-3p	ENSG00000109339	ENST00000641462	MAPK10	0.750697	604	2	606.751	-10.6	-10.646	-5.7	-6.51304	9.80721	-0.792786	0.114809	0.53189	0	1	-0.241404
csi-miR159a-3p	ENSG00000164070	ENST00000296464	HSPA4L	0.806373	1500	3	1503.81	-15.8	-16.2311	-5.7	-6.51304	7.74258	-8.05742	0.034685	0.330773	0	1	-0.240618
csi-miR159a-3p	ENSG00000105568	ENST00000322088	PPP2R1A	0.759822	28	0.5	29.2598	-9.6	-9.3861	-5.7	-6.51304	9.60521	0.00520706	0.0170604	0.0508103	0	1	-0.239579
csi-miR159a-3p	ENSG00000144810	ENST00000652472	COL8A1	0.781185	63	2	65.7812	-10.3	-10.9185	-5.7	-6.51304	7.42561	-2.87439	0.101296	0.247171	0	1	-0.238753
csi-miR159a-3p	ENSG00000164778	ENST00000297375	EN2	0.829897	166	1	167.83	-9.6	-10.2521	-5.7	-6.51304	14.5357	4.9357	0.0358923	0.123227	0	1	-0.23806
csi-miR159a-3p	ENSG00000185220	ENST00000329291	PGBD2	0.701319	49	2	51.7013	-15	-14.7851	-5.7	-6.51304	9.6491	-5.3509	0.00534773	0.00456033	0	1	-0.237948
csi-miR159a-3p	ENSG00000173068	ENST00000380672	BNC2	0.821214	1500	2	1502.82	-10.8	-10.7175	-5.7	-6.51304	12.7381	1.93814	0.0143404	0.342306	0	1	-0.237926
csi-miR159a-3p	ENSG00000185513	ENST00000418998	L3MBTL1	0.801205	20	3.5	24.3012	-20.3	-20.2447	-5.7	-6.51304	10.5186	-9.78141	0.0931273	0.0380466	0	1	-0.237304
csi-miR159a-3p	ENSG00000204815	ENST00000377540	ODAD4	0.79737	87	1	88.7974	-11.4	-11.6307	-5.7	-6.51304	14.4357	3.03566	0.00530968	0.00744696	0	1	-0.236608
csi-miR159a-3p	ENSG00000162836	ENST00000583509	ACP6	0.620729	155	3	158.621	-13.6	-14.1547	-5.7	-6.51304	10.1283	-3.47172	0.0339529	0.280096	0	1	-0.236417
csi-miR159a-3p	ENSG00000095970	ENST00000373113	TREM2	0.73264	19	2	21.7326	-8.1	-8.88713	-5.7	-6.51304	7.45741	-0.642588	0.0120334	0.000897327	0	1	-0.234203
csi-miR159a-3p	ENSG00000063245	ENST00000270460	EPN1	0.824131	1312	2	1314.82	-7.7	-8.44393	-5.7	-6.51304	14.645	6.94496	0.135893	0.78582	0	1	-0.233688
csi-miR159a-3p	ENSG00000175161	ENST00000383699	CADM2	0.897812	891	1.5	893.398	-9.5	-10.0219	-5.7	-6.51304	9.33717	-0.162827	0.174624	0.587094	0	1	-0.233376
csi-miR159a-3p	ENSG00000119547	ENST00000491143	ONECUT2	0.679896	603	0.5	604.18	-7.7	-8.29358	-5.7	-6.51304	12.3494	4.64941	0.141334	0.890096	0	1	-0.233369
csi-miR159a-3p	ENSG00000132854	ENST00000371153	KANK4	0.840508	423	0	423.841	-7.5	-7.78241	-5.7	-6.51304	10.6967	3.19665	0.00865948	0.0520188	0	1	-0.233158
csi-miR159a-3p	ENSG00000110436	ENST00000278379	SLC1A2	0.663674	64	2	66.6637	-12.2	-12.7579	-5.7	-6.51304	13.5611	1.36113	0.00210932	0.154581	0	1	-0.231764
csi-miR159a-3p	ENSG00000182329	ENST00000498697	KIAA2012	0.804298	4	2	6.8043	-11.9	-12.0652	-5.7	-6.51304	6.47143	-5.42857	0.0775004	0.0190865	0	1	-0.231162
csi-miR159a-3p	ENSG00000170234	ENST00000307063	PWWP2A	0.817453	1	2	3.81745	-8.4	-9.36013	-5.7	-6.51304	0.231349	-8.16865	0.10315	0.0445525	0	1	-0.228927
csi-miR159a-3p	ENSG00000113319	ENST00000265080	RASGRF2	0.836962	927	1	928.837	-12.2	-12.6245	-5.7	-6.51304	9.62742	-2.57258	0.0212531	0.143457	0	1	-0.226199
csi-miR159a-3p	ENSG00000188124	ENST00000641124	OR2AG2	0.846095	853	2	855.846	-9.4	-9.81015	-5.7	-6.51304	5.56264	-3.83735	0.050411	0.0969107	0	1	-0.225644
csi-miR159a-3p	ENSG00000090612	ENST00000536435	ZNF268	0.580315	224	1.5	226.08	-11.1	-8.28844	-5.7	-6.51304	22.5579	11.4579	0.111613	0.679858	0	1	-0.223746
csi-miR159a-3p	ENSG00000180817	ENST00000373232	PPA1	0.710229	132	2.5	135.21	-12.9	-12.657	-5.7	-6.51304	10.5402	-2.35981	0.023273	0.00223441	0	1	-0.223071
csi-miR159a-3p	ENSG00000173627	ENST00000308641	APOBEC4	0.790259	176	1	177.79	-7.9	-8.81048	-5.7	-6.51304	8.38739	0.487386	0.0436398	0.0821472	0	1	-0.221596
csi-miR159a-3p	ENSG00000148180	ENST00000432226	GSN	0.845472	19	1	20.8455	-8.7	-9.36811	-5.7	-6.51304	15.3528	6.65277	0.0424882	0.0124258	0	1	-0.220976
csi-miR159a-3p	ENSG00000101266	ENST00000217244	CSNK2A1	0.69597	693	3	696.696	-14.1	-14.4264	-5.7	-6.51304	14.9744	0.874369	0.146981	0.702393	0	1	-0.220811
csi-miR159a-3p	ENSG00000140284	ENST00000267842	SLC27A2	0.757017	62	2	64.757	-11.1	-11.9067	-5.7	-6.51304	11.81	0.710028	0.0232869	0.00216539	0	1	-0.220471
csi-miR159a-3p	ENSG00000163590	ENST00000498165	PPM1L	0.81551	951	2.5	954.316	-15	-15.4692	-5.7	-6.51304	12.59	-2.41003	0.196183	0.737036	0	1	-0.220135
csi-miR159a-3p	ENSG00000140832	ENST00000268485	MARVELD3	0.793471	270	2.5	273.293	-10.5	-10.8318	-5.7	-6.51304	17.812	7.31199	0.0339344	0.0672774	0	1	-0.219089
csi-miR159a-3p	ENSG00000278845	ENST00000613675	MRPL45	0.85115	12	1	13.8512	-8.3	-9.06485	-5.7	-6.51304	9.34351	1.04351	0.0772451	0.0321984	0	1	-0.218832
csi-miR159a-3p	ENSG00000105662	ENST00000321949	CRTC1	0.708224	10	1	11.7082	-7.4	-7.9907	-5.7	-6.51304	9.63699	2.23699	0.00728367	0.037752	0	1	-0.218655
csi-miR159a-3p	ENSG00000129993	ENST00000268679	CBFA2T3	0.835944	717	2	719.836	-12.1	-12.3021	-5.7	-6.51304	17.512	5.412	0.00160054	0.0199177	0	1	-0.21822
csi-miR159a-3p	ENSG00000145721	ENST00000274382	LIX1	0.776998	112	3	115.777	-17	-17.1919	-5.7	-6.51304	12.959	-4.04102	0.159589	0.353774	0	1	-0.217477
csi-miR159a-3p	ENSG00000115841	ENST00000354545	RMDN2	0.935254	206	1	207.935	-7.5	-8.14898	-5.7	-6.51304	11.2164	3.7164	0.0986295	0.0291447	0	1	-0.216266
csi-miR159a-3p	ENSG00000136450	ENST00000258962	SRSF1	0.752089	61	1.5	63.2521	-10	-10.783	-5.7	-6.51304	9.31536	-0.684635	0.106999	0.286778	0	1	-0.216212
csi-miR159a-3p	ENSG00000065548	ENST00000337859	ZC3H15	0.861518	1	1	2.86152	-7.7	-8.54706	-5.7	-6.51304	3.65421	-4.04579	0.117034	0.0591419	0	1	-0.215396
csi-miR159a-3p	ENSG00000164574	ENST00000297107	GALNT10	0.75547	362	2	364.755	-11.8	-11.6726	-5.7	-6.51304	15.0273	3.22725	0.0812185	0.272068	0	1	-0.215257
csi-miR159a-3p	ENSG00000165462	ENST00000298231	PHOX2A	0.718984	24	1.5	26.219	-15.9	-16.6083	-5.7	-6.51304	7.87494	-8.02506	0.0330246	0.0136083	0	1	-0.214847
csi-miR159a-3p	ENSG00000257057	ENST00000542198	C11orf97	0.803955	64	2	66.804	-9.7	-10.6299	-5.7	-6.51304	16.4711	6.7711	0.0320884	0.00321722	0	1	-0.214114
csi-miR159a-3p	ENSG00000272325	ENST00000607016	NUDT3	0.692893	1500	5.5	1506.19	-20.2	-20.0272	-5.7	-6.51304	16.0657	-4.13427	0.107541	0.601952	0	1	-0.214056
csi-miR159a-3p	ENSG00000070018	ENST00000261349	LRP6	0.835517	424	2	426.836	-9.7	-10.5689	-5.7	-6.51304	11.3496	1.64955	0.119256	0.287526	0	1	-0.213556
csi-miR159a-3p	ENSG00000137752	ENST00000533400	CASP1	0.752764	128	3	131.753	-16.8	-17.4293	-5.7	-6.51304	22.4411	5.64106	0.00903299	0.0110043	0	1	-0.212788
csi-miR159a-3p	ENSG00000108018	ENST00000263054	SORCS1	0.733338	263	1.5	265.233	-7.7	-8.64418	-5.7	-6.51304	3.43276	-4.26724	0.121963	0.341945	0	1	-0.21034
csi-miR159a-3p	ENSG00000113790	ENST00000231887	EHHADH	0.768593	74	2	76.7686	-7.7	-8.66758	-5.7	-6.51304	12.7025	5.00248	0.0638176	0.112792	0	1	-0.20843
csi-miR159a-3p	ENSG00000169446	ENST00000305963	MMGT1	0.739716	153	1.5	155.24	-11	-11.2206	-5.7	-6.51304	11.035	0.034956	0.120737	0.33545	0	1	-0.207412
csi-miR159a-3p	ENSG00000198625	ENST00000367182	MDM4	0.599456	113	1.5	115.099	-11.9	-12.5036	-5.7	-6.51304	14.6209	2.72086	0.0544494	0.407446	0	1	-0.206083
csi-miR159a-3p	ENSG00000261652	ENST00000569691	PIERCE2	0.719523	2	3	5.71952	-13.2	-13.9206	-5.7	-6.51304	8.98899	-4.21101	0.0622737	0.00899909	0	1	-0.205519
csi-miR159a-3p	ENSG00000172361	ENST00000398545	CFAP53	0.673084	1	2	3.67308	-10.6	-11.1211	-5.7	-6.51304	9.9448	-0.655198	0.0182653	0.0023457	0	1	-0.204417
csi-miR159a-3p	ENSG00000065135	ENST00000369851	GNAI3	0.827994	1500	2	1502.83	-10.3	-10.7721	-5.7	-6.51304	13.1769	2.87695	0.0611906	0.388042	0	1	-0.204378
csi-miR159a-3p	ENSG00000123572	ENST00000243300	NRK	0.83386	108	1.5	110.334	-7.8	-8.94419	-5.7	-6.51304	13.2154	5.41536	0.12282	0.240555	0	1	-0.203391
csi-miR159a-3p	ENSG00000064199	ENST00000227135	SPA17	0.733421	748	3	751.733	-13.5	-13.4723	-5.7	-6.51304	7.84386	-5.65614	0.116547	0.337227	0	1	-0.20322
csi-miR159a-3p	ENSG00000178394	ENST00000323865	HTR1A	0.724925	231	1	232.725	-7.9	-8.79977	-5.7	-6.51304	9.36125	1.46125	0.0228191	0.0669744	0	1	-0.201577
csi-miR159a-3p	ENSG00000162923	ENST00000414423	WDR26	0.672401	20	3	23.6724	-18.6	-19.1225	-5.7	-6.51304	9.8938	-8.7062	0.150137	0.375402	0	1	-0.201259
csi-miR159a-3p	ENSG00000136436	ENST00000258947	CALCOCO2	0.646057	509	5	514.646	-19.5	-19.3211	-5.7	-6.51304	19.0661	-0.433861	0.00238265	0.0175951	0	1	-0.200637
csi-miR159a-3p	ENSG00000196437	ENST00000316950	ZNF569	0.816332	526	1	527.816	-7.4	-7.7413	-5.7	-6.51304	11.0326	3.63257	0.0405568	0.0445121	0	1	-0.20038
csi-miR159a-3p	ENSG00000044574	ENST00000324460	HSPA5	0.757658	626	2.5	629.258	-13.2	-12.995	-5.7	-6.51304	16.6536	3.45363	0.0138165	0.0244055	0	1	-0.20002
csi-miR159a-3p	ENSG00000283683	ENST00000637642	MYOCOS	0.738066	96	1	97.7381	-13	-13.9611	-5.7	-6.51304	12.4018	-0.598158	0.0175565	0.00188545	0	1	-0.199734
csi-miR159a-3p	ENSG00000155966	ENST00000370460	AFF2	0.726657	807	3.5	811.227	-18.2	-18.5112	-5.7	-6.51304	23.9032	5.70319	0.152688	0.686723	0	1	-0.198169
csi-miR159a-3p	ENSG00000162739	ENST00000368057	SLAMF6	0.762811	554	3	557.763	-11.5	-11.7971	-5.7	-6.51304	17.5183	6.01832	0.0508821	0.136412	0	1	-0.197872
csi-miR159a-3p	ENSG00000151365	ENST00000281030	THRSP	0.719867	9	2	11.7199	-9.7	-10.0544	-5.7	-6.51304	7.49952	-2.20048	0.0696886	0.0298159	0	1	-0.197478
csi-miR159a-3p	ENSG00000213281	ENST00000369535	NRAS	0.766476	86	1	87.7665	-9.4	-9.75541	-5.7	-6.51304	17.0559	7.65593	0.077557	0.200284	0	1	-0.197438
csi-miR159a-3p	ENSG00000139970	ENST00000267484	RTN1	0.823512	197	1	198.824	-7.7	-8.29069	-5.7	-6.51304	9.48519	1.78519	0.0771085	0.0326904	0	1	-0.196456
csi-miR159a-3p	ENSG00000169508	ENST00000376414	GPR183	0.835425	118	2	120.835	-11.8	-12.5832	-5.7	-6.51304	8.16112	-3.63888	0.118838	0.049232	0	1	-0.19586
csi-miR159a-3p	ENSG00000172320	ENST00000641045	OR5A1	0.733829	707	2	709.734	-9.7	-10.1028	-5.7	-6.51304	14.5584	4.8584	0.179566	0.716267	0	1	-0.195657
csi-miR159a-3p	ENSG00000143452	ENST00000361824	HORMAD1	0.779235	168	2	170.779	-8.6	-8.86616	-5.7	-6.51304	14.3505	5.7505	0.0555072	0.0137319	0	1	-0.195545
csi-miR159a-3p	ENSG00000048392	ENST00000251810	RRM2B	0.652294	118	3.5	122.152	-13.4	-13.2372	-5.7	-6.51304	14.1473	0.747253	0.0889674	0.20679	0	1	-0.194302
csi-miR159a-3p	ENSG00000144840	ENST00000273375	RABL3	0.793631	560	2	562.794	-19.5	-20.1531	-5.7	-6.51304	9.17848	-10.3215	0.205082	0.540439	0	1	-0.19425
csi-miR159a-3p	ENSG00000169436	ENST00000303045	COL22A1	0.657117	14	3.5	18.1571	-15.8	-16.2732	-5.7	-6.51304	21.4778	5.67782	0.0121133	0.022857	0	1	-0.193164
csi-miR159a-3p	ENSG00000115232	ENST00000397033	ITGA4	0.810289	139	1.5	141.31	-9.6	-10.3854	-5.7	-6.51304	16.1919	6.59187	0.125914	0.2698	0	1	-0.19231
csi-miR159a-3p	ENSG00000163554	ENST00000643759	SPTA1	0.719017	82	2	84.719	-8.2	-9.09776	-5.7	-6.51304	12.9232	4.72322	0.0290437	0.00465539	0	1	-0.192231
csi-miR159a-3p	ENSG00000184489	ENST00000521578	PTP4A3	0.641151	14	3	17.6412	-13.8	-13.9403	-5.7	-6.51304	15.9177	2.11773	0.0199236	0.00882677	0	1	-0.191944
csi-miR159a-3p	ENSG00000152683	ENST00000282587	SLC30A6	0.70335	58	1	59.7034	-8.1	-8.61816	-5.7	-6.51304	11.6952	3.59521	0.0721595	0.195131	0	1	-0.19153
csi-miR159a-3p	ENSG00000142168	ENST00000270142	SOD1	0.685221	12	2.5	15.1852	-11.2	-11.7781	-5.7	-6.51304	9.56162	-1.63838	0.0528104	0.0128038	0	1	-0.191025
csi-miR159a-3p	ENSG00000168334	ENST00000340369	XIRP1	0.734535	12	2	14.7345	-12	-12.0358	-5.7	-6.51304	13.1698	1.16977	0.0724933	0.0408452	0	1	-0.190913
csi-miR159a-3p	ENSG00000103942	ENST00000450735	HOMER2	0.748359	330	1.5	332.248	-12	-12.1718	-5.7	-6.51304	5.37009	-6.62991	0.0748475	0.0402416	0	1	-0.190122
csi-miR159a-3p	ENSG00000167447	ENST00000300917	SMG8	0.652697	94	3.5	98.1527	-13.9	-14.7036	-5.7	-6.51304	16.4988	2.59876	0.0140298	0.00162039	0	1	-0.19005
csi-miR159a-3p	ENSG00000154310	ENST00000436636	TNIK	0.802801	1326	2	1328.8	-9.1	-9.97763	-5.7	-6.51304	12.3029	3.20288	0.0672633	0.350838	0	1	-0.189624
csi-miR159a-3p	ENSG00000183137	ENST00000517392	CEP57L1	0.703167	517	2.5	520.203	-17.8	-17.8118	-5.7	-6.51304	16.7404	-1.05958	0.221422	0.780124	0	1	-0.189206
csi-miR159a-3p	ENSG00000158286	ENST00000377939	RNF207	0.839438	35	1.5	37.3394	-8.3	-8.08418	-5.7	-6.51304	9.96039	1.66039	0.170599	0.172469	0	1	-0.186944
csi-miR159a-3p	ENSG00000167182	ENST00000376741	SP2	0.812226	149	1	150.812	-7.4	-7.91237	-5.7	-6.51304	10.6064	3.20637	0.0978374	0.0824977	0	1	-0.186845
csi-miR159a-3p	ENSG00000163848	ENST00000360647	ZNF148	0.738298	138	2	140.738	-9	-9.24198	-5.7	-6.51304	12.4832	3.48324	0.172724	0.428059	0	1	-0.186712
csi-miR162-3p	ENSG00000169684	ENST00000299565	CHRNA5	0.861121	3	1.5	5.36112	-7	-7.5297	-4.5	-5.09182	3.55868	-3.44132	0.049687	0.0127584	0	1	-0.202104
csi-miR162-3p	ENSG00000070019	ENST00000261170	GUCY2C	0.866139	157	2	159.866	-8.7	-9.05134	-4.5	-5.09182	14.7042	6.00422	0.00766649	0.000231365	0	1	-0.197522
csi-miR162-3p	ENSG00000125084	ENST00000293549	WNT1	0.793236	4	1.5	6.29324	-7	-7.52613	-4.5	-5.09182	5.3946	-1.6054	0.0105468	0.000832642	0	1	-0.197074
csi-miR162-3p	ENSG00000242028	ENST00000442995	HYPK	0.74781	114	4	118.748	-8.4	-8.61275	-4.5	-5.09182	7.50228	-0.897722	0.0219465	0.00400701	0	1	-0.193784
csi-miR162-3p	ENSG00000275722	ENST00000615905	LYZL6	0.841364	26	1.5	28.3414	-6.9	-7.4814	-4.5	-5.09182	13.8377	6.93768	0.00696445	0.000228535	0	1	-0.188823
csi-miR162-3p	ENSG00000076864	ENST00000374765	RAP1GAP	0.790945	7	1.5	9.29095	-5.5	-5.84451	-4.5	-5.09182	9.84412	4.34412	0.00203865	4.9685e-05	0	1	-0.188792
csi-miR162-3p	ENSG00000198231	ENST00000389924	DDX42	0.767324	112	3	115.767	-11.8	-11.8001	-4.5	-5.09182	13.3248	1.5248	0.00892633	0.000353189	0	1	-0.18493
csi-miR162-3p	ENSG00000173610	ENST00000286604	UGT2A1	0.87918	311	2	313.879	-5.8	-6.11526	-4.5	-5.09182	10.1221	4.32207	0.0404221	0.00624601	0	1	-0.18052
csi-miR162-3p	ENSG00000271271	ENST00000604629	UGT2A2	0.87918	311	2	313.879	-5.8	-6.11526	-4.5	-5.09182	10.1221	4.32207	0.0404221	0.00624601	0	1	-0.18052
csi-miR162-3p	ENSG00000247315	ENST00000500893	ZCCHC3	0.836431	77	2	79.8364	-5.8	-6.13001	-4.5	-5.09182	14.4042	8.60417	0.0239531	0.00297487	0	1	-0.177388
csi-miR162-3p	ENSG00000116962	ENST00000264187	NID1	0.813487	235	1	236.813	-6.9	-7.12492	-4.5	-5.09182	5.17225	-1.72775	0.0262661	0.00357153	0	1	-0.175575
csi-miR162-3p	ENSG00000183318	ENST00000689094	SPDYE4	0.822074	652	2	654.822	-11.3	-10.1364	-4.5	-5.09182	14.4575	3.15748	0.00193992	0.000821258	0	1	-0.173565
csi-miR162-3p	ENSG00000163421	ENST00000295619	PROK2	0.877452	161	1	162.877	-7	-7.51131	-4.5	-5.09182	16.5089	9.50886	0.0194475	0.00129742	0	1	-0.170048
csi-miR162-3p	ENSG00000099985	ENST00000215781	OSM	0.793495	106	2.5	109.293	-9.1	-10.2442	-4.5	-5.09182	14.6697	5.56969	0.0153595	0.00190187	0	1	-0.162568
csi-miR162-3p	ENSG00000134489	ENST00000256906	HRH4	0.875438	322	1	323.875	-5.8	-6.10352	-4.5	-5.09182	8.01652	2.21652	0.0547633	0.0131756	0	1	-0.162562
csi-miR162-3p	ENSG00000159873	ENST00000249064	CCDC117	0.816035	29	2	31.816	-8.7	-9.33363	-4.5	-5.09182	11.6706	2.97061	0.0578286	0.0135182	0	1	-0.155668
csi-miR162-3p	ENSG00000288920	ENST00000484897	RPSA2	0.762078	287	2	289.762	-6.3	-6.77939	-4.5	-5.09182	11.2643	4.96427	0.00717251	0.000134746	0	1	-0.154561
csi-miR162-3p	ENSG00000110066	ENST00000304363	KMT5B	0.803758	178	4	182.804	-10.9	-11.1925	-4.5	-5.09182	12.7061	1.80607	0.0814042	0.0261064	0	1	-0.153618
csi-miR162-3p	ENSG00000186479	ENST00000334025	RGS7BP	0.843971	390	2.5	393.344	-8.1	-8.28593	-4.5	-5.09182	12.8745	4.77447	0.0538132	0.0125932	0	1	-0.152878
csi-miR162-3p	ENSG00000156925	ENST00000287538	ZIC3	0.792866	621	4	625.793	-11.7	-11.7741	-4.5	-5.09182	10.1854	-1.51458	0.0505345	0.00900761	0	1	-0.151374
csi-miR162-3p	ENSG00000169436	ENST00000303045	COL22A1	0.765768	116	0	116.766	-5.8	-6.10101	-4.5	-5.09182	7.89391	2.09391	0.0171298	0.00156724	0	1	-0.147347
csi-miR162-3p	ENSG00000106615	ENST00000262187	RHEB	0.728486	251	2	253.728	-9.3	-9.96362	-4.5	-5.09182	8.22231	-1.07769	0.0194351	0.00180681	0	1	-0.14457
csi-miR162-3p	ENSG00000184545	ENST00000397374	DUSP8	0.733162	97	2	99.7332	-10.8	-11.1767	-4.5	-5.09182	14.4246	3.6246	0.0167156	0.00263209	0	1	-0.144012
csi-miR162-3p	ENSG00000106459	ENST00000393232	NRF1	0.815279	184	1.5	186.315	-5.8	-6.09533	-4.5	-5.09182	13.7067	7.9067	0.043424	0.0100393	0	1	-0.143899
csi-miR162-3p	ENSG00000181773	ENST00000374024	GPR3	0.769501	395	3	398.77	-10.9	-11.8268	-4.5	-5.09182	15.711	4.81104	0.0122896	0.00112679	0	1	-0.14282
csi-miR162-3p	ENSG00000104067	ENST00000614355	TJP1	0.760713	264	2	266.761	-7.1	-7.35378	-4.5	-5.09182	10.0924	2.9924	0.0344871	0.00421934	0	1	-0.142441
csi-miR162-3p	ENSG00000213977	ENST00000225525	TAX1BP3	0.750899	152	1.5	154.251	-5.8	-6.53789	-4.5	-5.09182	12.6087	6.80865	0.0112882	0.000957795	0	1	-0.141459
csi-miR162-3p	ENSG00000089505	ENST00000379500	CMTM1	0.547051	4	3	7.54705	-13.1	-11.4769	-4.5	-5.09182	10.4267	-2.67326	0.00251622	6.6717e-05	0	1	-0.140992
csi-miR162-3p	ENSG00000186340	ENST00000617924	THBS2	0.819292	157	2	159.819	-5.7	-6.07405	-4.5	-5.09182	11.8865	6.18648	0.0736775	0.0226295	0	1	-0.137567
csi-miR162-3p	ENSG00000118418	ENST00000620514	HMGN3	0.684547	137	3.5	141.185	-13.3	-13.5691	-4.5	-5.09182	19.4862	6.1862	0.00939667	0.000277135	0	1	-0.133391
csi-miR162-3p	ENSG00000175449	ENST00000380005	RFESD	0.761773	193	1.5	195.262	-7	-7.68759	-4.5	-5.09182	13.7361	6.73614	0.0220648	0.00224441	0	1	-0.132776
csi-miR162-3p	ENSG00000174326	ENST00000574600	SLC16A11	0.661826	12	2	14.6618	-7.5	-8.00782	-4.5	-5.09182	12.4955	4.99545	0.00391812	4.3548e-05	0	1	-0.132371
csi-miR162-3p	ENSG00000106012	ENST00000402050	IQCE	0.698717	71	2.5	74.1987	-12.8	-12.7673	-4.5	-5.09182	17.5056	4.70556	0.0229167	0.00539657	0	1	-0.131162
csi-miR162-3p	ENSG00000155974	ENST00000359742	GRIP1	0.717914	119	3	122.718	-10.4	-10.7584	-4.5	-5.09182	17.0224	6.62241	0.0327112	0.00474688	0	1	-0.128395
csi-miR162-3p	ENSG00000163032	ENST00000295156	VSNL1	0.847692	684	1.5	686.348	-6.9	-7.71704	-4.5	-5.09182	13.5303	6.63032	0.0276547	0.00388719	0	1	-0.128324
csi-miR162-3p	ENSG00000139132	ENST00000534526	FGD4	0.723629	1124	2	1126.72	-10.1	-6.08992	-4.5	-5.09182	16.6041	6.5041	0.00932393	0.00888306	0	1	-0.126742
csi-miR162-3p	ENSG00000130150	ENST00000380492	MOSPD2	0.754123	309	2	311.754	-8.4	-8.6047	-4.5	-5.09182	11.2325	2.83248	0.0464203	0.00835537	0	1	-0.126201
csi-miR162-3p	ENSG00000187944	ENST00000342506	C2orf66	0.734543	357	1.5	359.235	-7	-7.64225	-4.5	-5.09182	9.99052	2.99052	0.0198423	0.00157458	0	1	-0.125144
csi-miR162-3p	ENSG00000115844	ENST00000234198	DLX2	0.74832	125	2.5	128.248	-9.8	-10.9059	-4.5	-5.09182	11.9335	2.13348	0.0600734	0.019715	0	1	-0.12178
csi-miR162-3p	ENSG00000167910	ENST00000301645	CYP7A1	0.745784	240	3	243.746	-8.2	-8.29339	-4.5	-5.09182	20.3108	12.1108	0.0343969	0.00442419	0	1	-0.120447
csi-miR162-3p	ENSG00000058056	ENST00000263966	USP13	0.745181	111	2.5	114.245	-10.4	-10.8894	-4.5	-5.09182	11.5254	1.12536	0.0770025	0.0264872	0	1	-0.119606
csi-miR162-3p	ENSG00000179361	ENST00000346246	ARID3B	0.813573	1042	1.5	1044.31	-5.8	-6.10456	-4.5	-5.09182	9.65862	3.85862	0.0163324	0.00241792	0	1	-0.117169
csi-miR162-3p	ENSG00000114019	ENST00000249883	AMOTL2	0.857826	639	2.5	642.358	-10.3	-10.4385	-3.6	-4.14278	12.6608	2.36083	0.0026963	0.00255827	0	1	-0.116401
csi-miR162-3p	ENSG00000186908	ENST00000426126	ZDHHC17	0.768812	694	4	698.769	-10.1	-10.8711	-4.5	-5.09182	16.5186	6.41856	0.0353062	0.00480419	0	1	-0.116134
csi-miR162-3p	ENSG00000153266	ENST00000283268	FEZF2	0.736977	115	1	116.737	-7.1	-7.96275	-4.5	-5.09182	16.0914	8.99141	0.0188276	0.00270662	0	1	-0.114316
csi-miR162-3p	ENSG00000141084	ENST00000317506	RANBP10	0.721896	485	2.5	488.222	-7.9	-8.50043	-4.5	-5.09182	15.6132	7.7132	0.0117786	0.00104738	0	1	-0.113236
csi-miR162-3p	ENSG00000113273	ENST00000264914	ARSB	0.787298	612	2.5	615.287	-6.6	-7.486	-4.5	-5.09182	13.102	6.50201	0.0413533	0.00844651	0	1	-0.112349
csi-miR162-3p	ENSG00000120519	ENST00000335472	SLC10A7	0.803198	582	2.5	585.303	-5.8	-6.55188	-4.5	-5.09182	12.6898	6.88976	0.0579098	0.0121319	0	1	-0.110907
csi-miR162-3p	ENSG00000120328	ENST00000239450	PCDHB12	0.801099	605	1.5	607.301	-5.8	-7.08243	-4.5	-5.09182	14.2521	8.4521	0.025405	0.0022992	0	1	-0.106897
csi-miR162-3p	ENSG00000116690	ENST00000445192	PRG4	0.61902	275	2	277.619	-7.8	-7.97485	-4.5	-5.09182	10.9468	3.14675	0.00442608	8.89752e-05	0	1	-0.106432
csi-miR162-3p	ENSG00000164823	ENST00000451899	OSGIN2	0.820543	681	1	682.821	-5.8	-6.09932	-4.5	-5.09182	12.0814	6.28141	0.0506484	0.00891933	0	1	-0.104626
csi-miR162-3p	ENSG00000088247	ENST00000600480	KHSRP	0.721538	284	1.5	286.222	-8.9	-8.54055	-4.5	-5.09182	13.083	4.18299	0.0574459	0.0190866	0	1	-0.103726
csi-miR162-3p	ENSG00000122512	ENST00000265849	PMS2	0.659553	27	2	29.6596	-12.4	-12.6279	-4.5	-5.09182	15.1693	2.76929	0.0398837	0.0106692	0	1	-0.103583
csi-miR162-3p	ENSG00000126804	ENST00000683701	ZBTB1	0.559	209	4	213.559	-12.1	-11.6864	-4.5	-5.09182	15.3918	3.29181	0.0127017	0.000514869	0	1	-0.103321
csi-miR162-3p	ENSG00000162894	ENST00000367091	FCMR	0.728476	299	2	301.728	-5.8	-6.16075	-4.5	-5.09182	21.2763	15.4763	0.0138853	0.00120843	0	1	-0.103043
csi-miR162-3p	ENSG00000143740	ENST00000617596	SNAP47	0.601474	113	2	115.601	-6.2	-6.64199	-4.5	-5.09182	11.7051	5.50508	0.00452148	0.000162467	0	1	-0.102965
csi-miR162-3p	ENSG00000198185	ENST00000692313	ZNF334	0.763172	307	1.5	309.263	-5.8	-6.27543	-4.5	-5.09182	23.3542	17.5542	0.01215	0.000636115	0	1	-0.102806
csi-miR162-3p	ENSG00000138050	ENST00000505747	THUMPD2	0.881264	203	2	205.881	-6.6	-7.58018	-3.6	-4.14278	11.1887	4.58872	0.0365238	0.00556552	0	1	-0.0998014
csi-miR162-3p	ENSG00000172288	ENST00000306609	CDY1	0.619477	172	2	174.619	-5.9	-6.36216	-4.5	-5.09182	11.4236	5.5236	0.0131764	0.000746222	0	1	-0.0998011
csi-miR162-3p	ENSG00000186591	ENST00000355621	UBE2H	0.64381	171	2	173.644	-6.8	-7.72887	-4.5	-5.09182	15.6078	8.80783	0.00199852	0.00138291	0	1	-0.0994547
csi-miR162-3p	ENSG00000160219	ENST00000424127	GAB3	0.664793	297	2.5	300.165	-9.5	-8.87261	-4.5	-5.09182	19.9192	10.4192	0.0231289	0.00349083	0	1	-0.0981724
csi-miR162-3p	ENSG00000108091	ENST00000263102	CCDC6	0.783293	675	3.5	679.283	-11.5	-12.1457	-3.6	-4.14278	16.9999	5.4999	0.0156693	0.0197947	0	1	-0.0977794
csi-miR162-3p	ENSG00000089041	ENST00000328963	P2RX7	0.796115	872	2	874.796	-8.1	-8.50731	-4.5	-5.09182	14.758	6.65795	0.0370197	0.00891393	0	1	-0.0972348
csi-miR162-3p	ENSG00000136040	ENST00000258526	PLXNC1	0.796555	966	1.5	968.297	-7	-7.52954	-4.5	-5.09182	13.254	6.25396	0.0235942	0.00256048	0	1	-0.0960401
csi-miR162-3p	ENSG00000166448	ENST00000339375	TMEM130	0.72889	730	2	732.729	-7	-7.52726	-4.5	-5.09182	15.9728	8.9728	0.00722656	0.000532951	0	1	-0.0951153
csi-miR162-3p	ENSG00000174914	ENST00000642097	OR9G1	0.734148	974	2	976.734	-7	-7.59522	-4.5	-5.09182	12.6629	5.66294	0.00149043	0.00080131	0	1	-0.095096
csi-miR162-3p	ENSG00000179476	ENST00000325192	C14orf28	0.707292	493	2.5	496.207	-10.8	-11.4414	-4.5	-5.09182	12.4409	1.64085	0.0465123	0.00743211	0	1	-0.0933121
csi-miR162-3p	ENSG00000162614	ENST00000334785	NEXN	0.620756	272	3	275.621	-9.6	-9.94477	-4.5	-5.09182	10.6375	1.03747	0.0415646	0.00689189	0	1	-0.0928132
csi-miR162-3p	ENSG00000171517	ENST00000370611	LPAR3	0.648668	35	2	37.6487	-7.1	-8.51346	-4.5	-5.09182	13.1475	6.04748	0.029317	0.00499813	0	1	-0.0919482
csi-miR162-3p	ENSG00000141034	ENST00000268719	GID4	0.79894	859	1.5	861.299	-5.9	-6.4944	-4.5	-5.09182	11.1542	5.25416	0.0489037	0.0135196	0	1	-0.0918245
csi-miR162-3p	ENSG00000051382	ENST00000674063	PIK3CB	0.822406	10	1.5	12.3224	-6.2	-6.68241	-3.6	-4.14278	5.35292	-0.847077	0.00898185	0.00904318	0	1	-0.0916421
csi-miR162-3p	ENSG00000171357	ENST00000371980	LURAP1	0.668968	120	2	122.669	-7.3	-7.80184	-4.5	-5.09182	21.9541	14.6541	0.0101783	0.00051388	0	1	-0.0914809
csi-miR162-3p	ENSG00000175287	ENST00000372592	PHYHD1	0.76514	23	2.5	26.2651	-10.4	-11.6089	-3.6	-4.14278	13.3708	2.97081	0.00525849	0.000209648	0	1	-0.0904934
csi-miR162-3p	ENSG00000168495	ENST00000306433	POLR3D	0.680916	249	2.5	252.181	-10.1	-10.4157	-4.5	-5.09182	13.1943	3.09434	0.0637208	0.0208223	0	1	-0.0899957
csi-miR162-3p	ENSG00000081051	ENST00000395792	AFP	0.849621	187	2.5	190.35	-6.2	-7.47754	-3.6	-4.14278	10.0567	3.8567	0.0426438	0.00621727	0	1	-0.0893765
csi-miR162-3p	ENSG00000164169	ENST00000322396	PRMT9	0.792312	274	2.5	277.292	-8.5	-8.44865	-3.6	-4.14278	13.9787	5.47868	0.0189851	0.0014919	0	1	-0.0889469
csi-miR162-3p	ENSG00000047410	ENST00000367478	TPR	0.708615	855	3	858.709	-16.7	-16.4722	-4.5	-5.09182	16.7455	0.0455151	0.0323268	0.00438246	0	1	-0.0885925
csi-miR162-3p	ENSG00000122707	ENST00000377966	RECK	0.608515	295	3	298.609	-7.8	-7.94769	-4.5	-5.09182	13.2087	5.40874	0.031046	0.00368109	0	1	-0.0863612
csi-miR162-3p	ENSG00000101752	ENST00000261537	MIB1	0.798191	808	4.5	813.298	-10.8	-11.0569	-4.5	-5.09182	15.324	4.52399	0.110892	0.0417062	0	1	-0.0862176
csi-miR162-3p	ENSG00000073282	ENST00000264731	TP63	0.819788	926	1.5	928.32	-5.8	-6.24948	-4.5	-5.09182	15.5399	9.73993	0.0429791	0.00727097	0	1	-0.0861973
csi-miR162-3p	ENSG00000100095	ENST00000248933	SEZ6L	0.671389	102	1.5	104.171	-5.6	-5.91788	-4.5	-5.09182	12.6639	7.06385	0.0559403	0.0165271	0	1	-0.0861252
csi-miR162-3p	ENSG00000136237	ENST00000665637	RAPGEF5	0.708585	210	3	213.709	-10.5	-11.8203	-4.5	-5.09182	16.6951	6.19506	0.0638246	0.0206437	0	1	-0.0856767
csi-miR162-3p	ENSG00000104332	ENST00000220772	SFRP1	0.729396	97	3	100.729	-10.2	-10.4259	-3.6	-4.14278	10.0979	-0.102056	0.018168	0.0343047	0	1	-0.084927
csi-miR162-3p	ENSG00000169427	ENST00000520439	KCNK9	0.745096	513	1	514.745	-7.7	-7.93491	-4.5	-5.09182	17.9806	10.2806	0.0312266	0.0046899	0	1	-0.0833433
csi-miR162-3p	ENSG00000180772	ENST00000371906	AGTR2	0.629759	137	2	139.63	-7.3	-7.90516	-4.5	-5.09182	16.1848	8.88478	0.0218861	0.00179818	0	1	-0.083289
csi-miR162-3p	ENSG00000086475	ENST00000327347	SEPHS1	0.722715	676	1.5	678.223	-7	-7.97712	-4.5	-5.09182	17.5208	10.5208	0.00217849	0.0011011	0	1	-0.0829092
csi-miR162-3p	ENSG00000077232	ENST00000264065	DNAJC10	0.804786	1500	3.5	1504.3	-10.6	-10.8271	-3.6	-4.14278	15.0357	4.43572	0.232912	0.535224	0	1	-0.082598
csi-miR162-3p	ENSG00000181449	ENST00000325404	SOX2	0.708859	481	2.5	484.209	-9.9	-10.5013	-4.5	-5.09182	15.2536	5.35362	0.0516496	0.0142301	0	1	-0.0825805
csi-miR162-3p	ENSG00000164114	ENST00000311277	MAP9	0.736237	28	2	30.7362	-7.2	-8.08237	-4.5	-5.09182	11.2208	4.02077	0.115558	0.0484188	0	1	-0.082391
csi-miR162-3p	ENSG00000163349	ENST00000426820	HIPK1	0.814897	846	1	847.815	-7	-7.64764	-4.5	-5.09182	13.2945	6.29453	0.0525927	0.0105408	0	1	-0.0822738
csi-miR162-3p	ENSG00000213923	ENST00000396832	CSNK1E	0.552541	41	1.5	43.0525	-10.1	-9.5815	-4.5	-5.09182	13.4123	3.31226	0.0178343	0.00199232	0	1	-0.082199
csi-miR162-3p	ENSG00000172497	ENST00000307624	ACOT12	0.836468	85	1.5	87.3365	-5	-5.60427	-3.6	-4.14278	15.3193	10.3193	0.0141857	0.000984642	0	1	-0.0812288
csi-miR162-3p	ENSG00000266412	ENST00000581486	NCOA4	0.650737	345	2	347.651	-9.8	-10.1132	-4.5	-5.09182	14.9939	5.1939	0.0307963	0.00385019	0	1	-0.0808838
csi-miR162-3p	ENSG00000187123	ENST00000334166	LYPD6	0.581353	271	3	274.581	-10.1	-9.98951	-4.5	-5.09182	14.564	4.46401	0.0280515	0.00389652	0	1	-0.0805348
csi-miR162-3p	ENSG00000173473	ENST00000254480	SMARCC1	0.558555	22	1.5	24.0586	-11.9	-9.88946	-4.5	-5.09182	17.9289	6.02892	0.0347451	0.00588584	0	1	-0.0797778
csi-miR162-3p	ENSG00000197408	ENST00000324071	CYP2B6	0.69219	178	3.5	182.192	-14.5	-15.1796	-3.6	-4.14278	18.6206	4.12059	0.0702365	0.02388	0	1	-0.0796652
csi-miR162-3p	ENSG00000164675	ENST00000324698	IQUB	0.525903	54	4	58.5259	-12	-12.3855	-4.5	-5.09182	18.3314	6.33143	0.0139895	0.00065648	0	1	-0.0792971
csi-miR162-3p	ENSG00000006715	ENST00000310301	VPS41	0.831021	1038	2	1040.83	-7.5	-7.83463	-4.5	-5.09182	9.58805	2.08805	0.0933327	0.0383696	0	1	-0.0792518
csi-miR162-3p	ENSG00000168411	ENST00000361070	RFWD3	0.827935	1234	2.5	1237.33	-9.2	-9.84091	-3.6	-4.14278	18.8755	9.67546	0.108592	0.0507521	0	1	-0.0788802
csi-miR162-3p	ENSG00000101166	ENST00000355937	PRELID3B	0.841879	459	1.5	461.342	-5	-5.24133	-3.6	-4.14278	9.42594	4.42594	0.0610778	0.0140449	0	1	-0.0787149
csi-miR164a-5p	ENSG00000154080	ENST00000618847	CHST9	0.618424	489	2	491.618	-18.1	-17.6435	-9.1	-9.17126	10.6317	-7.4683	0.0488895	0.747118	0	1	-0.33703
csi-miR164a-5p	ENSG00000157542	ENST00000609713	KCNJ6	0.47232	24	2.5	26.9723	-19.4	-18.0843	-9.1	-9.17126	11.1292	-8.27079	0.0785997	0.871596	0	1	-0.331645
csi-miR164a-5p	ENSG00000102230	ENST00000379144	PCYT1B	0.662404	295	3	298.662	-19.8	-18.0174	-9.1	-9.17126	12.4462	-7.35382	0.0560017	0.469119	0	1	-0.327029
csi-miR164a-5p	ENSG00000135074	ENST00000257527	ADAM19	0.630093	645	3	648.63	-19.3	-13.9811	-9.1	-9.17126	14.2544	-5.04557	0.0128771	0.257271	0	1	-0.31752
csi-miR164a-5p	ENSG00000267467	ENST00000592954	APOC4	0.855254	22	2	24.8553	-14.1	-13.9438	-9.1	-9.17126	12.665	-1.43497	0.0121755	0.00170215	0	1	-0.314386
csi-miR164a-5p	ENSG00000273079	ENST00000609686	GRIN2B	0.660888	1500	2.5	1503.16	-21.2	-21.1398	-9.1	-9.17126	13.9721	-7.22786	0.0711652	0.987544	0	1	-0.312981
csi-miR164a-5p	ENSG00000169118	ENST00000303052	CSNK1G1	0.700159	40	1	41.7002	-13.4	-13.0995	-9.1	-9.17126	12.8409	-0.559078	0.0392314	0.429247	0	1	-0.311533
csi-miR164a-5p	ENSG00000146352	ENST00000275162	CLVS2	0.763048	897	2	899.763	-18.2	-18.0393	-9.1	-9.17126	10.1621	-8.0379	0.0155793	0.380007	0	1	-0.310065
csi-miR164a-5p	ENSG00000212127	ENST00000537503	TAS2R14	0.88588	246	1	247.886	-12.5	-12.5389	-9.1	-9.17126	9.61964	-2.88036	0.0201408	0.0104293	0	1	-0.299947
csi-miR164a-5p	ENSG00000101670	ENST00000261292	LIPG	0.624736	599	1.5	601.125	-16.5	-15.9625	-9.1	-9.17126	4.41886	-12.0811	0.0114861	0.395378	0	1	-0.297548
csi-miR164a-5p	ENSG00000215475	ENST00000400405	SIAH3	0.866768	87	0.5	88.3668	-11.9	-11.8391	-9.1	-9.17126	13.9192	2.01916	0.185055	0.663604	0	1	-0.296944
csi-miR164a-5p	ENSG00000149639	ENST00000237536	MTCL2	0.624104	1500	2.5	1503.12	-20.5	-20.209	-9.1	-9.17126	2.43663	-18.0634	0.0651646	0.752774	0	1	-0.291654
csi-miR164a-5p	ENSG00000177868	ENST00000372521	SVBP	0.879853	31	1	32.8799	-13	-12.8065	-9.1	-9.17126	13.0497	0.049715	0.0404878	0.0202647	0	1	-0.290541
csi-miR164a-5p	ENSG00000109205	ENST00000683306	ODAM	0.804624	124	2	126.805	-14.1	-13.6731	-9.1	-9.17126	12.7766	-1.32342	0.0132616	0.00459498	0	1	-0.289964
csi-miR164a-5p	ENSG00000110917	ENST00000228506	MLEC	0.689808	806	2	808.69	-11.7	-11.5568	-9.1	-9.17126	9.2336	-2.4664	0.105117	0.724727	0	1	-0.288994
csi-miR164a-5p	ENSG00000123338	ENST00000293373	NCKAP1L	0.582435	62	2	64.5824	-11.7	-11.4298	-9.1	-9.17126	10.2449	-1.45508	0.0368088	0.44341	0	1	-0.287325
csi-miR164a-5p	ENSG00000180974	ENST00000641726	OR52E4	0.80104	450	2	452.801	-15.5	-15.2202	-9.1	-9.17126	10.9126	-4.58736	0.0154999	0.0799087	0	1	-0.286456
csi-miR164a-5p	ENSG00000116095	ENST00000234453	PLEKHA3	0.642859	1500	3.5	1504.14	-20.7	-20.7038	-9.1	-9.17126	10.8121	-9.88794	0.0666875	0.778843	0	1	-0.285273
csi-miR164a-5p	ENSG00000182271	ENST00000328886	TMIGD1	0.791366	131	2	133.791	-13	-12.9387	-9.1	-9.17126	10.8269	-2.1731	0.0132615	0.00401307	0	1	-0.28464
csi-miR164a-5p	ENSG00000133477	ENST00000333407	FAM83F	0.67952	1500	2	1502.68	-17.3	-16.8221	-9.1	-9.17126	16.203	-1.09705	0.0461107	0.788277	0	1	-0.284323
csi-miR164a-5p	ENSG00000187189	ENST00000420283	TSPYL4	0.675166	75	2	77.6752	-16.7	-15.8737	-9.1	-9.17126	13.1099	-3.5901	0.0130643	0.166536	0	1	-0.283775
csi-miR164a-5p	ENSG00000099810	ENST00000644715	MTAP	0.752228	335	1	336.752	-16.3	-15.9828	-9.1	-9.17126	12.0259	-4.27409	0.0363538	0.25386	0	1	-0.281227
csi-miR164a-5p	ENSG00000055332	ENST00000233057	EIF2AK2	0.690541	307	2	309.691	-11.1	-10.6292	-9.1	-9.17126	10.9358	-0.164226	0.0866063	0.470359	0	1	-0.280232
csi-miR164a-5p	ENSG00000111875	ENST00000229595	ASF1A	0.913485	253	0	253.913	-11.5	-11.5503	-9.1	-9.17126	9.15277	-2.34723	0.0572015	0.0589536	0	1	-0.279411
csi-miR164a-5p	ENSG00000170500	ENST00000393437	LONRF2	0.746431	1500	2	1502.75	-14.9	-14.6147	-9.1	-9.17126	10.0867	-4.81333	0.0528036	0.596591	0	1	-0.279074
csi-miR164a-5p	ENSG00000108946	ENST00000589228	PRKAR1A	0.838223	649	2	651.838	-13.1	-13.5779	-9.1	-9.17126	12.9825	-0.117538	0.0168515	0.131576	0	1	-0.278985
csi-miR164a-5p	ENSG00000158467	ENST00000325006	AHCYL2	0.726558	617	1.5	619.227	-17.9	-16.747	-9.1	-9.17126	15.8419	-2.05813	0.0282016	0.317638	0	1	-0.278388
csi-miR164a-5p	ENSG00000003987	ENST00000180173	MTMR7	0.835342	631	2	633.835	-14.1	-13.7454	-9.1	-9.17126	14.5738	0.473785	0.0105675	0.0689821	0	1	-0.276848
csi-miR164a-5p	ENSG00000101638	ENST00000315087	ST8SIA5	0.574244	1500	3.5	1504.07	-17.9	-17.5487	-9.1	-9.17126	10.0932	-7.80679	0.0739283	0.870867	0	1	-0.276778
csi-miR164a-5p	ENSG00000160991	ENST00000495936	ORAI2	0.61897	145	2	147.619	-16	-15.2026	-9.1	-9.17126	20.049	4.04903	0.0327369	0.434964	0	1	-0.27608
csi-miR164a-5p	ENSG00000046651	ENST00000340096	OFD1	0.633417	51	4.5	56.1334	-23.9	-23.2885	-9.1	-9.17126	9.32006	-14.5799	0.0201724	0.00459611	0	1	-0.275972
csi-miR164a-5p	ENSG00000162745	ENST00000294794	OLFML2B	0.740278	234	3.5	238.24	-17.1	-16.6185	-9.1	-9.17126	13.3985	-3.70152	0.0164514	0.00381533	0	1	-0.27468
csi-miR164a-5p	ENSG00000092847	ENST00000373204	AGO1	0.550006	663	2.5	666.05	-17.7	-17.722	-9.1	-9.17126	8.08241	-9.61759	0.104795	0.805323	0	1	-0.274299
csi-miR164a-5p	ENSG00000035862	ENST00000262768	TIMP2	0.710644	320	2	322.711	-24.9	-23.3085	-9.1	-9.17126	11.6031	-13.2969	0.0569722	0.186606	0	1	-0.273419
csi-miR164a-5p	ENSG00000100320	ENST00000695854	RBFOX2	0.722557	820	2	822.723	-15.4	-14.4087	-9.1	-9.17126	17.4407	2.0407	0.0318576	0.392055	0	1	-0.273112
csi-miR164a-5p	ENSG00000188687	ENST00000394019	SLC4A5	0.73486	67	1.5	69.2349	-12.5	-12.3701	-9.1	-9.17126	10.8047	-1.69534	0.0179728	0.077214	0	1	-0.272792
csi-miR164a-5p	ENSG00000115827	ENST00000375255	DCAF17	0.843695	851	0.5	852.344	-11.5	-11.52	-9.1	-9.17126	7.05608	-4.44392	0.0249761	0.15735	0	1	-0.27127
csi-miR164a-5p	ENSG00000143195	ENST00000271417	ILDR2	0.748894	1500	2	1502.75	-15.8	-15.3693	-9.1	-9.17126	17.0213	1.22128	0.103674	0.829326	0	1	-0.270966
csi-miR164a-5p	ENSG00000082175	ENST00000325455	PGR	0.712636	1376	1	1377.71	-13.7	-13.1726	-9.1	-9.17126	8.09368	-5.60632	0.0307371	0.51452	0	1	-0.26908
csi-miR164a-5p	ENSG00000169410	ENST00000618819	PTPN9	0.705302	467	1	468.705	-11.9	-12.0018	-9.1	-9.17126	18.6055	6.70548	0.083162	0.632201	0	1	-0.268426
csi-miR164a-5p	ENSG00000151320	ENST00000280979	AKAP6	0.66808	136	1	137.668	-13	-12.9552	-9.1	-9.17126	10.9047	-2.09531	0.0874771	0.482858	0	1	-0.26828
csi-miR164a-5p	ENSG00000173068	ENST00000380672	BNC2	0.785392	1500	1	1501.79	-12	-11.8849	-9.1	-9.17126	9.54318	-2.45682	0.0303976	0.461103	0	1	-0.266455
csi-miR164a-5p	ENSG00000141052	ENST00000425538	MYOCD	0.759688	999	2	1001.76	-18	-16.1102	-9.1	-9.17126	16.1013	-1.89867	0.0878875	0.46601	0	1	-0.266346
csi-miR164a-5p	ENSG00000118260	ENST00000353267	CREB1	0.502561	191	3.5	195.003	-21.7	-21.0916	-9.1	-9.17126	8.14901	-13.551	0.0551696	0.416668	0	1	-0.265888
csi-miR164a-5p	ENSG00000185070	ENST00000330753	FLRT2	0.648363	1500	2	1502.65	-13.2	-12.8144	-9.1	-9.17126	10.8564	-2.3436	0.122906	0.977464	0	1	-0.265477
csi-miR164a-5p	ENSG00000052850	ENST00000652299	ALX4	0.564313	10	2	12.5643	-16.4	-16.0148	-9.1	-9.17126	7.20181	-9.19819	0.0516973	0.342287	0	1	-0.265361
csi-miR164a-5p	ENSG00000179796	ENST00000396641	LRRC3B	0.720601	68	3	71.7206	-16.9	-16.1176	-9.1	-9.17126	17.8871	0.987149	0.0104238	0.00180897	0	1	-0.264956
csi-miR164a-5p	ENSG00000138413	ENST00000345146	IDH1	0.790195	39	1.5	41.2902	-14.7	-14.1306	-9.1	-9.17126	9.69744	-5.00256	0.0681032	0.057994	0	1	-0.264487
csi-miR164a-5p	ENSG00000169181	ENST00000447459	GSG1L	0.784388	1076	2.5	1079.28	-12.5	-12.0775	-9.1	-9.17126	9.14484	-3.35516	0.0218681	0.16905	0	1	-0.262764
csi-miR164a-5p	ENSG00000165934	ENST00000298875	CPSF2	0.669738	314	2	316.67	-14.2	-13.981	-9.1	-9.17126	6.29043	-7.90957	0.210232	0.80668	0	1	-0.262655
csi-miR164a-5p	ENSG00000138050	ENST00000505747	THUMPD2	0.822483	233	2	235.822	-15.8	-16.1984	-9.1	-9.17126	15.0253	-0.774709	0.0285588	0.013308	0	1	-0.262635
csi-miR164a-5p	ENSG00000232593	ENST00000604062	KANTR	0.626106	87	2	89.6261	-23.8	-23.6278	-9.1	-9.17126	14.6833	-9.11669	0.0643701	0.378	0	1	-0.261947
csi-miR164a-5p	ENSG00000143753	ENST00000323699	DEGS1	0.77068	23	2.5	26.2707	-14.6	-14.0266	-9.1	-9.17126	14.5798	-0.020216	0.0510094	0.0295234	0	1	-0.261757
csi-miR164a-5p	ENSG00000112739	ENST00000337659	PRPF4B	0.786714	194	1	195.787	-11.8	-11.9486	-9.1	-9.17126	17.4473	5.6473	0.0140527	0.10571	0	1	-0.261482
csi-miR164a-5p	ENSG00000244694	ENST00000339488	PTCHD4	0.700673	1500	1.5	1502.2	-14.7	-14.8046	-9.1	-9.17126	15.9659	1.26592	0.0825912	0.848342	0	1	-0.261403
csi-miR164a-5p	ENSG00000165617	ENST00000395153	DACT1	0.758441	39	2	41.7584	-14.7	-14.6774	-9.1	-9.17126	12.3028	-2.39719	0.0331056	0.0186515	0	1	-0.261387
csi-miR164a-5p	ENSG00000174749	ENST00000309733	FAM241A	0.631129	422	1.5	424.131	-11.7	-11.3091	-9.1	-9.17126	13.4586	1.75855	0.02005	0.358975	0	1	-0.26117
csi-miR164a-5p	ENSG00000173597	ENST00000310613	SULT1B1	0.633185	341	1	342.633	-13.8	-13.7741	-9.1	-9.17126	6.85888	-6.94112	0.121284	0.634581	0	1	-0.260755
csi-miR164a-5p	ENSG00000112237	ENST00000520429	CCNC	0.703344	7	1	8.70334	-12.5	-12.3138	-9.1	-9.17126	5.57254	-6.92746	0.0182423	0.00887617	0	1	-0.260508
csi-miR164a-5p	ENSG00000182983	ENST00000440367	ZNF662	0.592048	274	3.5	278.092	-22.3	-21.0777	-9.1	-9.17126	13.7441	-8.55585	0.0969857	0.448828	0	1	-0.260254
csi-miR164a-5p	ENSG00000187566	ENST00000340650	NHLRC1	0.746555	24	2.5	27.2466	-17.1	-16.701	-9.1	-9.17126	8.82349	-8.27651	0.0707933	0.0475384	0	1	-0.259347
csi-miR164a-5p	ENSG00000147246	ENST00000276198	HTR2C	0.827169	120	2	122.827	-13.2	-13.0872	-9.1	-9.17126	10.5893	-2.61069	0.103763	0.137594	0	1	-0.259244
csi-miR164a-5p	ENSG00000153827	ENST00000675903	TRIP12	0.589153	32	2.5	35.0892	-20.9	-20.4178	-9.1	-9.17126	10.7872	-10.1128	0.0356692	0.217649	0	1	-0.259002
csi-miR164a-5p	ENSG00000128881	ENST00000267890	TTBK2	0.609245	548	2.5	551.109	-16.5	-15.8972	-9.1	-9.17126	13.3583	-3.14172	0.0145859	0.314637	0	1	-0.258729
csi-miR164a-5p	ENSG00000086205	ENST00000256999	FOLH1	0.807949	163	2	165.808	-14.1	-13.5578	-9.1	-9.17126	15.0927	0.992655	0.0576659	0.0519946	0	1	-0.257734
csi-miR164a-5p	ENSG00000188352	ENST00000338382	FOCAD	0.741462	30	1	31.7415	-11.1	-10.6406	-9.1	-9.17126	12.2596	1.15956	0.0129609	0.00255877	0	1	-0.257212
csi-miR164a-5p	ENSG00000182197	ENST00000378204	EXT1	0.698454	538	2	540.698	-15.4	-14.2803	-9.1	-9.17126	15.1185	-0.281467	0.0531233	0.30763	0	1	-0.256706
csi-miR164a-5p	ENSG00000117697	ENST00000366977	NSL1	0.572814	324	1.5	326.073	-20.4	-19.5327	-9.1	-9.17126	23.5122	3.11222	0.0523173	0.615068	0	1	-0.256463
csi-miR164a-5p	ENSG00000134249	ENST00000369400	ADAM30	0.770857	77	1.5	79.2709	-13.9	-13.5514	-9.1	-9.17126	4.68383	-9.21617	0.0759059	0.0377235	0	1	-0.256383
csi-miR164a-5p	ENSG00000132749	ENST00000255087	TESMIN	0.883409	147	1	148.883	-12.5	-12.4129	-9.1	-9.17126	12.9389	0.438946	0.0892308	0.0748354	0	1	-0.255899
csi-miR164a-5p	ENSG00000117143	ENST00000367925	UAP1	0.755948	263	2	265.756	-15	-14.328	-9.1	-9.17126	8.16515	-6.83485	0.0673838	0.0867278	0	1	-0.255396
csi-miR164a-5p	ENSG00000168807	ENST00000336278	SNTB2	0.707914	364	1.5	366.208	-11.8	-12.3208	-9.1	-9.17126	12.1147	0.314717	0.164413	0.725644	0	1	-0.2552
csi-miR164a-5p	ENSG00000170776	ENST00000394518	AKAP13	0.703503	615	2	617.704	-15.7	-15.7064	-9.1	-9.17126	13.5804	-2.11965	0.0257805	0.259665	0	1	-0.254994
csi-miR164a-5p	ENSG00000072121	ENST00000347230	ZFYVE26	0.744833	334	2	336.745	-13.7	-13.8146	-9.1	-9.17126	13.9267	0.226727	0.031111	0.132946	0	1	-0.254326
csi-miR164a-5p	ENSG00000184979	ENST00000215794	USP18	0.762969	50	2	52.763	-13.7	-13.857	-9.1	-9.17126	13.6837	-0.0163355	0.0325969	0.012488	0	1	-0.253623
csi-miR164a-5p	ENSG00000143322	ENST00000502732	ABL2	0.617972	699	1.5	701.118	-16.9	-15.907	-9.1	-9.17126	18.1161	1.21612	0.0379807	0.50254	0	1	-0.251607
csi-miR164a-5p	ENSG00000116473	ENST00000369709	RAP1A	0.618644	106	2	108.619	-15.8	-14.9776	-9.1	-9.17126	13.7835	-2.01648	0.0296707	0.207038	0	1	-0.25157
csi-miR164a-5p	ENSG00000124177	ENST00000373233	CHD6	0.830294	1061	1.5	1063.33	-12.5	-12.6254	-9.1	-9.17126	9.55409	-2.94591	0.0317359	0.157761	0	1	-0.250365
csi-miR164a-5p	ENSG00000180370	ENST00000327134	PAK2	0.755736	1500	1.5	1502.26	-15.5	-15.1476	-9.1	-9.17126	0.368494	-15.1315	0.0500857	0.317328	0	1	-0.250361
csi-miR164a-5p	ENSG00000177511	ENST00000324000	ST8SIA3	0.769216	1500	2.5	1503.27	-16.7	-17.0849	-9.1	-9.17126	16.1991	-0.50091	0.035641	0.457547	0	1	-0.250123
csi-miR164a-5p	ENSG00000178385	ENST00000427836	PLEKHM3	0.845355	1500	1	1501.85	-12.1	-11.7546	-9.1	-9.17126	20.3052	8.20521	0.0562405	0.517559	0	1	-0.250043
csi-miR164a-5p	ENSG00000162836	ENST00000583509	ACP6	0.657403	869	3	872.657	-19.6	-19.6779	-9.1	-9.17126	18.8087	-0.791271	0.0962501	0.655183	0	1	-0.248831
csi-miR164a-5p	ENSG00000150045	ENST00000617889	KLRF1	0.627111	112	2.5	115.127	-15.5	-15.1673	-9.1	-9.17126	8.79069	-6.70931	0.00128137	0.00270914	0	1	-0.248179
csi-miR164a-5p	ENSG00000138755	ENST00000264888	CXCL9	0.639747	791	4	795.64	-20.8	-19.9305	-9.1	-9.17126	7.73991	-13.0601	0.00296702	0.0368761	0	1	-0.247609
csi-miR164a-5p	ENSG00000188313	ENST00000342435	PLSCR1	0.783933	333	1.5	335.284	-14.9	-14.6068	-9.1	-9.17126	11.5109	-3.38909	0.0437569	0.0390918	0	1	-0.247349
csi-miR164a-5p	ENSG00000077279	ENST00000636035	DCX	0.68695	1500	2.5	1503.19	-19.1	-19.1281	-9.1	-9.17126	13.6069	-5.49306	0.0701505	0.647597	0	1	-0.247198
csi-miR164a-5p	ENSG00000169057	ENST00000453960	MECP2	0.631212	56	2	58.6312	-19.7	-19.3125	-9.1	-9.17126	20.5571	0.85708	0.185527	0.817427	0	1	-0.246876
csi-miR164a-5p	ENSG00000075290	ENST00000343737	WNT8B	0.642768	129	1	130.643	-12.3	-11.131	-9.1	-9.17126	10.0637	-2.23628	0.00262638	0.0414238	0	1	-0.245218
csi-miR164a-5p	ENSG00000180999	ENST00000367727	C1orf105	0.677242	95	1.5	97.1772	-14.7	-14.6073	-9.1	-9.17126	10.7197	-3.98027	0.00503681	0.00843984	0	1	-0.244526
csi-miR164a-5p	ENSG00000159173	ENST00000361379	TNNI1	0.5333	44	3	47.5333	-17.9	-17.3915	-9.1	-9.17126	17.4515	-0.448536	0.0991825	0.562363	0	1	-0.243578
csi-miR164a-5p	ENSG00000109339	ENST00000641462	MAPK10	0.818931	1500	0	1500.82	-12.1	-11.4166	-9.1	-9.17126	5.6421	-6.4579	0.0864973	0.463092	0	1	-0.243454
csi-miR164a-5p	ENSG00000198018	ENST00000370489	ENTPD7	0.538782	147	2.5	150.039	-12.7	-13.103	-9.1	-9.17126	13.4712	0.771211	0.00603109	0.295255	0	1	-0.243352
csi-miR164a-5p	ENSG00000213625	ENST00000371065	LEPROT	0.707667	1066	3	1069.71	-19.3	-18.7674	-9.1	-9.17126	10.2829	-9.01712	0.00617015	0.114398	0	1	-0.24335
csi-miR164a-5p	ENSG00000132704	ENST00000361516	FCRL2	0.789746	155	2	157.79	-15.4	-15.5239	-9.1	-9.17126	14.7859	-0.614079	0.0585332	0.050108	0	1	-0.24326
csi-miR164a-5p	ENSG00000167332	ENST00000396950	OR51E2	0.761578	14	1	15.7616	-12.1	-12.1604	-9.1	-9.17126	2.89263	-9.20737	0.101395	0.100095	0	1	-0.242961
csi-miR164a-5p	ENSG00000175305	ENST00000308108	CCNE2	0.720331	210	3	213.72	-18.7	-17.8215	-9.1	-9.17126	16.8343	-1.86568	0.0440957	0.0377606	0	1	-0.242724
csi-miR164a-5p	ENSG00000138448	ENST00000261023	ITGAV	0.73742	153	2	155.737	-15.8	-15.3168	-9.1	-9.17126	11.0639	-4.73614	0.0812919	0.130023	0	1	-0.242698
csi-miR164a-5p	ENSG00000152219	ENST00000282032	ARL14EP	0.701194	31	1	32.7012	-13.3	-12.4094	-9.1	-9.17126	8.77393	-4.52607	0.0457821	0.0349293	0	1	-0.241343
csi-miR164a-5p	ENSG00000162543	ENST00000375099	UBXN10	0.665193	273	3	276.665	-20.8	-20.3497	-9.1	-9.17126	20.0198	-0.780199	0.0945217	0.396835	0	1	-0.241336
csi-miR164a-5p	ENSG00000149269	ENST00000356341	PAK1	0.543018	82	4.5	87.043	-23.2	-23.0309	-9.1	-9.17126	10.664	-12.536	0.0172841	0.0570041	0	1	-0.240391
csi-miR164b-5p	ENSG00000154080	ENST00000618847	CHST9	0.618424	489	2	491.618	-18.1	-17.6435	-9.1	-9.17126	10.6317	-7.4683	0.0488895	0.747118	0	1	-0.33703
csi-miR164b-5p	ENSG00000157542	ENST00000609713	KCNJ6	0.47232	24	2.5	26.9723	-19.4	-18.0843	-9.1	-9.17126	11.1292	-8.27079	0.0785997	0.871596	0	1	-0.331645
csi-miR164b-5p	ENSG00000102230	ENST00000379144	PCYT1B	0.662404	295	3	298.662	-19.8	-18.0174	-9.1	-9.17126	12.4462	-7.35382	0.0560017	0.469119	0	1	-0.327029
csi-miR164b-5p	ENSG00000135074	ENST00000257527	ADAM19	0.630093	645	3	648.63	-19.3	-13.9811	-9.1	-9.17126	14.2544	-5.04557	0.0128771	0.257271	0	1	-0.31752
csi-miR164b-5p	ENSG00000267467	ENST00000592954	APOC4	0.855254	22	2	24.8553	-14.1	-13.9438	-9.1	-9.17126	12.665	-1.43497	0.0121755	0.00170215	0	1	-0.314386
csi-miR164b-5p	ENSG00000273079	ENST00000609686	GRIN2B	0.660888	1500	2.5	1503.16	-21.2	-21.1398	-9.1	-9.17126	13.9721	-7.22786	0.0711652	0.987544	0	1	-0.312981
csi-miR164b-5p	ENSG00000169118	ENST00000303052	CSNK1G1	0.700159	40	1	41.7002	-13.4	-13.0995	-9.1	-9.17126	12.8409	-0.559078	0.0392314	0.429247	0	1	-0.311533
csi-miR164b-5p	ENSG00000146352	ENST00000275162	CLVS2	0.763048	897	2	899.763	-18.2	-18.0393	-9.1	-9.17126	10.1621	-8.0379	0.0155793	0.380007	0	1	-0.310065
csi-miR164b-5p	ENSG00000212127	ENST00000537503	TAS2R14	0.88588	246	1	247.886	-12.5	-12.5389	-9.1	-9.17126	9.61964	-2.88036	0.0201408	0.0104293	0	1	-0.299947
csi-miR164b-5p	ENSG00000101670	ENST00000261292	LIPG	0.624736	599	1.5	601.125	-16.5	-15.9625	-9.1	-9.17126	4.41886	-12.0811	0.0114861	0.395378	0	1	-0.297548
csi-miR164b-5p	ENSG00000215475	ENST00000400405	SIAH3	0.866768	87	0.5	88.3668	-11.9	-11.8391	-9.1	-9.17126	13.9192	2.01916	0.185055	0.663604	0	1	-0.296944
csi-miR164b-5p	ENSG00000149639	ENST00000237536	MTCL2	0.624104	1500	2.5	1503.12	-20.5	-20.209	-9.1	-9.17126	2.43663	-18.0634	0.0651646	0.752774	0	1	-0.291654
csi-miR164b-5p	ENSG00000177868	ENST00000372521	SVBP	0.879853	31	1	32.8799	-13	-12.8065	-9.1	-9.17126	13.0497	0.049715	0.0404878	0.0202647	0	1	-0.290541
csi-miR164b-5p	ENSG00000109205	ENST00000683306	ODAM	0.804624	124	2	126.805	-14.1	-13.6731	-9.1	-9.17126	12.7766	-1.32342	0.0132616	0.00459498	0	1	-0.289964
csi-miR164b-5p	ENSG00000110917	ENST00000228506	MLEC	0.689808	806	2	808.69	-11.7	-11.5568	-9.1	-9.17126	9.2336	-2.4664	0.105117	0.724727	0	1	-0.288994
csi-miR164b-5p	ENSG00000123338	ENST00000293373	NCKAP1L	0.582435	62	2	64.5824	-11.7	-11.4298	-9.1	-9.17126	10.2449	-1.45508	0.0368088	0.44341	0	1	-0.287325
csi-miR164b-5p	ENSG00000180974	ENST00000641726	OR52E4	0.80104	450	2	452.801	-15.5	-15.2202	-9.1	-9.17126	10.9126	-4.58736	0.0154999	0.0799087	0	1	-0.286456
csi-miR164b-5p	ENSG00000116095	ENST00000234453	PLEKHA3	0.642859	1500	3.5	1504.14	-20.7	-20.7038	-9.1	-9.17126	10.8121	-9.88794	0.0666875	0.778843	0	1	-0.285273
csi-miR164b-5p	ENSG00000182271	ENST00000328886	TMIGD1	0.791366	131	2	133.791	-13	-12.9387	-9.1	-9.17126	10.8269	-2.1731	0.0132615	0.00401307	0	1	-0.28464
csi-miR164b-5p	ENSG00000133477	ENST00000333407	FAM83F	0.67952	1500	2	1502.68	-17.3	-16.8221	-9.1	-9.17126	16.203	-1.09705	0.0461107	0.788277	0	1	-0.284323
csi-miR164b-5p	ENSG00000187189	ENST00000420283	TSPYL4	0.675166	75	2	77.6752	-16.7	-15.8737	-9.1	-9.17126	13.1099	-3.5901	0.0130643	0.166536	0	1	-0.283775
csi-miR164b-5p	ENSG00000099810	ENST00000644715	MTAP	0.752228	335	1	336.752	-16.3	-15.9828	-9.1	-9.17126	12.0259	-4.27409	0.0363538	0.25386	0	1	-0.281227
csi-miR164b-5p	ENSG00000055332	ENST00000233057	EIF2AK2	0.690541	307	2	309.691	-11.1	-10.6292	-9.1	-9.17126	10.9358	-0.164226	0.0866063	0.470359	0	1	-0.280232
csi-miR164b-5p	ENSG00000111875	ENST00000229595	ASF1A	0.913485	253	0	253.913	-11.5	-11.5503	-9.1	-9.17126	9.15277	-2.34723	0.0572015	0.0589536	0	1	-0.279411
csi-miR164b-5p	ENSG00000170500	ENST00000393437	LONRF2	0.746431	1500	2	1502.75	-14.9	-14.6147	-9.1	-9.17126	10.0867	-4.81333	0.0528036	0.596591	0	1	-0.279074
csi-miR164b-5p	ENSG00000108946	ENST00000589228	PRKAR1A	0.838223	649	2	651.838	-13.1	-13.5779	-9.1	-9.17126	12.9825	-0.117538	0.0168515	0.131576	0	1	-0.278985
csi-miR164b-5p	ENSG00000158467	ENST00000325006	AHCYL2	0.726558	617	1.5	619.227	-17.9	-16.747	-9.1	-9.17126	15.8419	-2.05813	0.0282016	0.317638	0	1	-0.278388
csi-miR164b-5p	ENSG00000003987	ENST00000180173	MTMR7	0.835342	631	2	633.835	-14.1	-13.7454	-9.1	-9.17126	14.5738	0.473785	0.0105675	0.0689821	0	1	-0.276848
csi-miR164b-5p	ENSG00000101638	ENST00000315087	ST8SIA5	0.574244	1500	3.5	1504.07	-17.9	-17.5487	-9.1	-9.17126	10.0932	-7.80679	0.0739283	0.870867	0	1	-0.276778
csi-miR164b-5p	ENSG00000160991	ENST00000495936	ORAI2	0.61897	145	2	147.619	-16	-15.2026	-9.1	-9.17126	20.049	4.04903	0.0327369	0.434964	0	1	-0.27608
csi-miR164b-5p	ENSG00000046651	ENST00000340096	OFD1	0.633417	51	4.5	56.1334	-23.9	-23.2885	-9.1	-9.17126	9.32006	-14.5799	0.0201724	0.00459611	0	1	-0.275972
csi-miR164b-5p	ENSG00000162745	ENST00000294794	OLFML2B	0.740278	234	3.5	238.24	-17.1	-16.6185	-9.1	-9.17126	13.3985	-3.70152	0.0164514	0.00381533	0	1	-0.27468
csi-miR164b-5p	ENSG00000092847	ENST00000373204	AGO1	0.550006	663	2.5	666.05	-17.7	-17.722	-9.1	-9.17126	8.08241	-9.61759	0.104795	0.805323	0	1	-0.274299
csi-miR164b-5p	ENSG00000035862	ENST00000262768	TIMP2	0.710644	320	2	322.711	-24.9	-23.3085	-9.1	-9.17126	11.6031	-13.2969	0.0569722	0.186606	0	1	-0.273419
csi-miR164b-5p	ENSG00000100320	ENST00000695854	RBFOX2	0.722557	820	2	822.723	-15.4	-14.4087	-9.1	-9.17126	17.4407	2.0407	0.0318576	0.392055	0	1	-0.273112
csi-miR164b-5p	ENSG00000188687	ENST00000394019	SLC4A5	0.73486	67	1.5	69.2349	-12.5	-12.3701	-9.1	-9.17126	10.8047	-1.69534	0.0179728	0.077214	0	1	-0.272792
csi-miR164b-5p	ENSG00000115827	ENST00000375255	DCAF17	0.843695	851	0.5	852.344	-11.5	-11.52	-9.1	-9.17126	7.05608	-4.44392	0.0249761	0.15735	0	1	-0.27127
csi-miR164b-5p	ENSG00000143195	ENST00000271417	ILDR2	0.748894	1500	2	1502.75	-15.8	-15.3693	-9.1	-9.17126	17.0213	1.22128	0.103674	0.829326	0	1	-0.270966
csi-miR164b-5p	ENSG00000082175	ENST00000325455	PGR	0.712636	1376	1	1377.71	-13.7	-13.1726	-9.1	-9.17126	8.09368	-5.60632	0.0307371	0.51452	0	1	-0.26908
csi-miR164b-5p	ENSG00000169410	ENST00000618819	PTPN9	0.705302	467	1	468.705	-11.9	-12.0018	-9.1	-9.17126	18.6055	6.70548	0.083162	0.632201	0	1	-0.268426
csi-miR164b-5p	ENSG00000151320	ENST00000280979	AKAP6	0.66808	136	1	137.668	-13	-12.9552	-9.1	-9.17126	10.9047	-2.09531	0.0874771	0.482858	0	1	-0.26828
csi-miR164b-5p	ENSG00000173068	ENST00000380672	BNC2	0.785392	1500	1	1501.79	-12	-11.8849	-9.1	-9.17126	9.54318	-2.45682	0.0303976	0.461103	0	1	-0.266455
csi-miR164b-5p	ENSG00000141052	ENST00000425538	MYOCD	0.759688	999	2	1001.76	-18	-16.1102	-9.1	-9.17126	16.1013	-1.89867	0.0878875	0.46601	0	1	-0.266346
csi-miR164b-5p	ENSG00000118260	ENST00000353267	CREB1	0.502561	191	3.5	195.003	-21.7	-21.0916	-9.1	-9.17126	8.14901	-13.551	0.0551696	0.416668	0	1	-0.265888
csi-miR164b-5p	ENSG00000185070	ENST00000330753	FLRT2	0.648363	1500	2	1502.65	-13.2	-12.8144	-9.1	-9.17126	10.8564	-2.3436	0.122906	0.977464	0	1	-0.265477
csi-miR164b-5p	ENSG00000052850	ENST00000652299	ALX4	0.564313	10	2	12.5643	-16.4	-16.0148	-9.1	-9.17126	7.20181	-9.19819	0.0516973	0.342287	0	1	-0.265361
csi-miR164b-5p	ENSG00000179796	ENST00000396641	LRRC3B	0.720601	68	3	71.7206	-16.9	-16.1176	-9.1	-9.17126	17.8871	0.987149	0.0104238	0.00180897	0	1	-0.264956
csi-miR164b-5p	ENSG00000138413	ENST00000345146	IDH1	0.790195	39	1.5	41.2902	-14.7	-14.1306	-9.1	-9.17126	9.69744	-5.00256	0.0681032	0.057994	0	1	-0.264487
csi-miR164b-5p	ENSG00000169181	ENST00000447459	GSG1L	0.784388	1076	2.5	1079.28	-12.5	-12.0775	-9.1	-9.17126	9.14484	-3.35516	0.0218681	0.16905	0	1	-0.262764
csi-miR164b-5p	ENSG00000165934	ENST00000298875	CPSF2	0.669738	314	2	316.67	-14.2	-13.981	-9.1	-9.17126	6.29043	-7.90957	0.210232	0.80668	0	1	-0.262655
csi-miR164b-5p	ENSG00000138050	ENST00000505747	THUMPD2	0.822483	233	2	235.822	-15.8	-16.1984	-9.1	-9.17126	15.0253	-0.774709	0.0285588	0.013308	0	1	-0.262635
csi-miR164b-5p	ENSG00000232593	ENST00000604062	KANTR	0.626106	87	2	89.6261	-23.8	-23.6278	-9.1	-9.17126	14.6833	-9.11669	0.0643701	0.378	0	1	-0.261947
csi-miR164b-5p	ENSG00000143753	ENST00000323699	DEGS1	0.77068	23	2.5	26.2707	-14.6	-14.0266	-9.1	-9.17126	14.5798	-0.020216	0.0510094	0.0295234	0	1	-0.261757
csi-miR164b-5p	ENSG00000112739	ENST00000337659	PRPF4B	0.786714	194	1	195.787	-11.8	-11.9486	-9.1	-9.17126	17.4473	5.6473	0.0140527	0.10571	0	1	-0.261482
csi-miR164b-5p	ENSG00000244694	ENST00000339488	PTCHD4	0.700673	1500	1.5	1502.2	-14.7	-14.8046	-9.1	-9.17126	15.9659	1.26592	0.0825912	0.848342	0	1	-0.261403
csi-miR164b-5p	ENSG00000165617	ENST00000395153	DACT1	0.758441	39	2	41.7584	-14.7	-14.6774	-9.1	-9.17126	12.3028	-2.39719	0.0331056	0.0186515	0	1	-0.261387
csi-miR164b-5p	ENSG00000174749	ENST00000309733	FAM241A	0.631129	422	1.5	424.131	-11.7	-11.3091	-9.1	-9.17126	13.4586	1.75855	0.02005	0.358975	0	1	-0.26117
csi-miR164b-5p	ENSG00000173597	ENST00000310613	SULT1B1	0.633185	341	1	342.633	-13.8	-13.7741	-9.1	-9.17126	6.85888	-6.94112	0.121284	0.634581	0	1	-0.260755
csi-miR164b-5p	ENSG00000112237	ENST00000520429	CCNC	0.703344	7	1	8.70334	-12.5	-12.3138	-9.1	-9.17126	5.57254	-6.92746	0.0182423	0.00887617	0	1	-0.260508
csi-miR164b-5p	ENSG00000182983	ENST00000440367	ZNF662	0.592048	274	3.5	278.092	-22.3	-21.0777	-9.1	-9.17126	13.7441	-8.55585	0.0969857	0.448828	0	1	-0.260254
csi-miR164b-5p	ENSG00000187566	ENST00000340650	NHLRC1	0.746555	24	2.5	27.2466	-17.1	-16.701	-9.1	-9.17126	8.82349	-8.27651	0.0707933	0.0475384	0	1	-0.259347
csi-miR164b-5p	ENSG00000147246	ENST00000276198	HTR2C	0.827169	120	2	122.827	-13.2	-13.0872	-9.1	-9.17126	10.5893	-2.61069	0.103763	0.137594	0	1	-0.259244
csi-miR164b-5p	ENSG00000153827	ENST00000675903	TRIP12	0.589153	32	2.5	35.0892	-20.9	-20.4178	-9.1	-9.17126	10.7872	-10.1128	0.0356692	0.217649	0	1	-0.259002
csi-miR164b-5p	ENSG00000128881	ENST00000267890	TTBK2	0.609245	548	2.5	551.109	-16.5	-15.8972	-9.1	-9.17126	13.3583	-3.14172	0.0145859	0.314637	0	1	-0.258729
csi-miR164b-5p	ENSG00000086205	ENST00000256999	FOLH1	0.807949	163	2	165.808	-14.1	-13.5578	-9.1	-9.17126	15.0927	0.992655	0.0576659	0.0519946	0	1	-0.257734
csi-miR164b-5p	ENSG00000188352	ENST00000338382	FOCAD	0.741462	30	1	31.7415	-11.1	-10.6406	-9.1	-9.17126	12.2596	1.15956	0.0129609	0.00255877	0	1	-0.257212
csi-miR164b-5p	ENSG00000182197	ENST00000378204	EXT1	0.698454	538	2	540.698	-15.4	-14.2803	-9.1	-9.17126	15.1185	-0.281467	0.0531233	0.30763	0	1	-0.256706
csi-miR164b-5p	ENSG00000117697	ENST00000366977	NSL1	0.572814	324	1.5	326.073	-20.4	-19.5327	-9.1	-9.17126	23.5122	3.11222	0.0523173	0.615068	0	1	-0.256463
csi-miR164b-5p	ENSG00000134249	ENST00000369400	ADAM30	0.770857	77	1.5	79.2709	-13.9	-13.5514	-9.1	-9.17126	4.68383	-9.21617	0.0759059	0.0377235	0	1	-0.256383
csi-miR164b-5p	ENSG00000132749	ENST00000255087	TESMIN	0.883409	147	1	148.883	-12.5	-12.4129	-9.1	-9.17126	12.9389	0.438946	0.0892308	0.0748354	0	1	-0.255899
csi-miR164b-5p	ENSG00000117143	ENST00000367925	UAP1	0.755948	263	2	265.756	-15	-14.328	-9.1	-9.17126	8.16515	-6.83485	0.0673838	0.0867278	0	1	-0.255396
csi-miR164b-5p	ENSG00000168807	ENST00000336278	SNTB2	0.707914	364	1.5	366.208	-11.8	-12.3208	-9.1	-9.17126	12.1147	0.314717	0.164413	0.725644	0	1	-0.2552
csi-miR164b-5p	ENSG00000170776	ENST00000394518	AKAP13	0.703503	615	2	617.704	-15.7	-15.7064	-9.1	-9.17126	13.5804	-2.11965	0.0257805	0.259665	0	1	-0.254994
csi-miR164b-5p	ENSG00000072121	ENST00000347230	ZFYVE26	0.744833	334	2	336.745	-13.7	-13.8146	-9.1	-9.17126	13.9267	0.226727	0.031111	0.132946	0	1	-0.254326
csi-miR164b-5p	ENSG00000184979	ENST00000215794	USP18	0.762969	50	2	52.763	-13.7	-13.857	-9.1	-9.17126	13.6837	-0.0163355	0.0325969	0.012488	0	1	-0.253623
csi-miR164b-5p	ENSG00000143322	ENST00000502732	ABL2	0.617972	699	1.5	701.118	-16.9	-15.907	-9.1	-9.17126	18.1161	1.21612	0.0379807	0.50254	0	1	-0.251607
csi-miR164b-5p	ENSG00000116473	ENST00000369709	RAP1A	0.618644	106	2	108.619	-15.8	-14.9776	-9.1	-9.17126	13.7835	-2.01648	0.0296707	0.207038	0	1	-0.25157
csi-miR164b-5p	ENSG00000124177	ENST00000373233	CHD6	0.830294	1061	1.5	1063.33	-12.5	-12.6254	-9.1	-9.17126	9.55409	-2.94591	0.0317359	0.157761	0	1	-0.250365
csi-miR164b-5p	ENSG00000180370	ENST00000327134	PAK2	0.755736	1500	1.5	1502.26	-15.5	-15.1476	-9.1	-9.17126	0.368494	-15.1315	0.0500857	0.317328	0	1	-0.250361
csi-miR164b-5p	ENSG00000177511	ENST00000324000	ST8SIA3	0.769216	1500	2.5	1503.27	-16.7	-17.0849	-9.1	-9.17126	16.1991	-0.50091	0.035641	0.457547	0	1	-0.250123
csi-miR164b-5p	ENSG00000178385	ENST00000427836	PLEKHM3	0.845355	1500	1	1501.85	-12.1	-11.7546	-9.1	-9.17126	20.3052	8.20521	0.0562405	0.517559	0	1	-0.250043
csi-miR164b-5p	ENSG00000162836	ENST00000583509	ACP6	0.657403	869	3	872.657	-19.6	-19.6779	-9.1	-9.17126	18.8087	-0.791271	0.0962501	0.655183	0	1	-0.248831
csi-miR164b-5p	ENSG00000150045	ENST00000617889	KLRF1	0.627111	112	2.5	115.127	-15.5	-15.1673	-9.1	-9.17126	8.79069	-6.70931	0.00128137	0.00270914	0	1	-0.248179
csi-miR164b-5p	ENSG00000138755	ENST00000264888	CXCL9	0.639747	791	4	795.64	-20.8	-19.9305	-9.1	-9.17126	7.73991	-13.0601	0.00296702	0.0368761	0	1	-0.247609
csi-miR164b-5p	ENSG00000188313	ENST00000342435	PLSCR1	0.783933	333	1.5	335.284	-14.9	-14.6068	-9.1	-9.17126	11.5109	-3.38909	0.0437569	0.0390918	0	1	-0.247349
csi-miR164b-5p	ENSG00000077279	ENST00000636035	DCX	0.68695	1500	2.5	1503.19	-19.1	-19.1281	-9.1	-9.17126	13.6069	-5.49306	0.0701505	0.647597	0	1	-0.247198
csi-miR164b-5p	ENSG00000169057	ENST00000453960	MECP2	0.631212	56	2	58.6312	-19.7	-19.3125	-9.1	-9.17126	20.5571	0.85708	0.185527	0.817427	0	1	-0.246876
csi-miR164b-5p	ENSG00000075290	ENST00000343737	WNT8B	0.642768	129	1	130.643	-12.3	-11.131	-9.1	-9.17126	10.0637	-2.23628	0.00262638	0.0414238	0	1	-0.245218
csi-miR164b-5p	ENSG00000180999	ENST00000367727	C1orf105	0.677242	95	1.5	97.1772	-14.7	-14.6073	-9.1	-9.17126	10.7197	-3.98027	0.00503681	0.00843984	0	1	-0.244526
csi-miR164b-5p	ENSG00000159173	ENST00000361379	TNNI1	0.5333	44	3	47.5333	-17.9	-17.3915	-9.1	-9.17126	17.4515	-0.448536	0.0991825	0.562363	0	1	-0.243578
csi-miR164b-5p	ENSG00000109339	ENST00000641462	MAPK10	0.818931	1500	0	1500.82	-12.1	-11.4166	-9.1	-9.17126	5.6421	-6.4579	0.0864973	0.463092	0	1	-0.243454
csi-miR164b-5p	ENSG00000198018	ENST00000370489	ENTPD7	0.538782	147	2.5	150.039	-12.7	-13.103	-9.1	-9.17126	13.4712	0.771211	0.00603109	0.295255	0	1	-0.243352
csi-miR164b-5p	ENSG00000213625	ENST00000371065	LEPROT	0.707667	1066	3	1069.71	-19.3	-18.7674	-9.1	-9.17126	10.2829	-9.01712	0.00617015	0.114398	0	1	-0.24335
csi-miR164b-5p	ENSG00000132704	ENST00000361516	FCRL2	0.789746	155	2	157.79	-15.4	-15.5239	-9.1	-9.17126	14.7859	-0.614079	0.0585332	0.050108	0	1	-0.24326
csi-miR164b-5p	ENSG00000167332	ENST00000396950	OR51E2	0.761578	14	1	15.7616	-12.1	-12.1604	-9.1	-9.17126	2.89263	-9.20737	0.101395	0.100095	0	1	-0.242961
csi-miR164b-5p	ENSG00000175305	ENST00000308108	CCNE2	0.720331	210	3	213.72	-18.7	-17.8215	-9.1	-9.17126	16.8343	-1.86568	0.0440957	0.0377606	0	1	-0.242724
csi-miR164b-5p	ENSG00000138448	ENST00000261023	ITGAV	0.73742	153	2	155.737	-15.8	-15.3168	-9.1	-9.17126	11.0639	-4.73614	0.0812919	0.130023	0	1	-0.242698
csi-miR164b-5p	ENSG00000152219	ENST00000282032	ARL14EP	0.701194	31	1	32.7012	-13.3	-12.4094	-9.1	-9.17126	8.77393	-4.52607	0.0457821	0.0349293	0	1	-0.241343
csi-miR164b-5p	ENSG00000162543	ENST00000375099	UBXN10	0.665193	273	3	276.665	-20.8	-20.3497	-9.1	-9.17126	20.0198	-0.780199	0.0945217	0.396835	0	1	-0.241336
csi-miR164b-5p	ENSG00000149269	ENST00000356341	PAK1	0.543018	82	4.5	87.043	-23.2	-23.0309	-9.1	-9.17126	10.664	-12.536	0.0172841	0.0570041	0	1	-0.240391
csi-miR164c-5p	ENSG00000154080	ENST00000618847	CHST9	0.618424	489	2	491.618	-18.1	-17.6435	-9.1	-9.17126	10.6317	-7.4683	0.0488895	0.747118	0	1	-0.33703
csi-miR164c-5p	ENSG00000157542	ENST00000609713	KCNJ6	0.47232	24	2.5	26.9723	-19.4	-18.0843	-9.1	-9.17126	11.1292	-8.27079	0.0785997	0.871596	0	1	-0.331645
csi-miR164c-5p	ENSG00000102230	ENST00000379144	PCYT1B	0.662404	295	3	298.662	-19.8	-18.0174	-9.1	-9.17126	12.4462	-7.35382	0.0560017	0.469119	0	1	-0.327029
csi-miR164c-5p	ENSG00000135074	ENST00000257527	ADAM19	0.630093	645	3	648.63	-19.3	-13.9811	-9.1	-9.17126	14.2544	-5.04557	0.0128771	0.257271	0	1	-0.31752
csi-miR164c-5p	ENSG00000267467	ENST00000592954	APOC4	0.855254	22	2	24.8553	-14.1	-13.9438	-9.1	-9.17126	12.665	-1.43497	0.0121755	0.00170215	0	1	-0.314386
csi-miR164c-5p	ENSG00000273079	ENST00000609686	GRIN2B	0.660888	1500	2.5	1503.16	-21.2	-21.1398	-9.1	-9.17126	13.9721	-7.22786	0.0711652	0.987544	0	1	-0.312981
csi-miR164c-5p	ENSG00000169118	ENST00000303052	CSNK1G1	0.700159	40	1	41.7002	-13.4	-13.0995	-9.1	-9.17126	12.8409	-0.559078	0.0392314	0.429247	0	1	-0.311533
csi-miR164c-5p	ENSG00000146352	ENST00000275162	CLVS2	0.763048	897	2	899.763	-18.2	-18.0393	-9.1	-9.17126	10.1621	-8.0379	0.0155793	0.380007	0	1	-0.310065
csi-miR164c-5p	ENSG00000212127	ENST00000537503	TAS2R14	0.88588	246	1	247.886	-12.5	-12.5389	-9.1	-9.17126	9.61964	-2.88036	0.0201408	0.0104293	0	1	-0.299947
csi-miR164c-5p	ENSG00000101670	ENST00000261292	LIPG	0.624736	599	1.5	601.125	-16.5	-15.9625	-9.1	-9.17126	4.41886	-12.0811	0.0114861	0.395378	0	1	-0.297548
csi-miR164c-5p	ENSG00000215475	ENST00000400405	SIAH3	0.866768	87	0.5	88.3668	-11.9	-11.8391	-9.1	-9.17126	13.9192	2.01916	0.185055	0.663604	0	1	-0.296944
csi-miR164c-5p	ENSG00000149639	ENST00000237536	MTCL2	0.624104	1500	2.5	1503.12	-20.5	-20.209	-9.1	-9.17126	2.43663	-18.0634	0.0651646	0.752774	0	1	-0.291654
csi-miR164c-5p	ENSG00000177868	ENST00000372521	SVBP	0.879853	31	1	32.8799	-13	-12.8065	-9.1	-9.17126	13.0497	0.049715	0.0404878	0.0202647	0	1	-0.290541
csi-miR164c-5p	ENSG00000109205	ENST00000683306	ODAM	0.804624	124	2	126.805	-14.1	-13.6731	-9.1	-9.17126	12.7766	-1.32342	0.0132616	0.00459498	0	1	-0.289964
csi-miR164c-5p	ENSG00000110917	ENST00000228506	MLEC	0.689808	806	2	808.69	-11.7	-11.5568	-9.1	-9.17126	9.2336	-2.4664	0.105117	0.724727	0	1	-0.288994
csi-miR164c-5p	ENSG00000123338	ENST00000293373	NCKAP1L	0.582435	62	2	64.5824	-11.7	-11.4298	-9.1	-9.17126	10.2449	-1.45508	0.0368088	0.44341	0	1	-0.287325
csi-miR164c-5p	ENSG00000180974	ENST00000641726	OR52E4	0.80104	450	2	452.801	-15.5	-15.2202	-9.1	-9.17126	10.9126	-4.58736	0.0154999	0.0799087	0	1	-0.286456
csi-miR164c-5p	ENSG00000116095	ENST00000234453	PLEKHA3	0.642859	1500	3.5	1504.14	-20.7	-20.7038	-9.1	-9.17126	10.8121	-9.88794	0.0666875	0.778843	0	1	-0.285273
csi-miR164c-5p	ENSG00000182271	ENST00000328886	TMIGD1	0.791366	131	2	133.791	-13	-12.9387	-9.1	-9.17126	10.8269	-2.1731	0.0132615	0.00401307	0	1	-0.28464
csi-miR164c-5p	ENSG00000133477	ENST00000333407	FAM83F	0.67952	1500	2	1502.68	-17.3	-16.8221	-9.1	-9.17126	16.203	-1.09705	0.0461107	0.788277	0	1	-0.284323
csi-miR164c-5p	ENSG00000187189	ENST00000420283	TSPYL4	0.675166	75	2	77.6752	-16.7	-15.8737	-9.1	-9.17126	13.1099	-3.5901	0.0130643	0.166536	0	1	-0.283775
csi-miR164c-5p	ENSG00000099810	ENST00000644715	MTAP	0.752228	335	1	336.752	-16.3	-15.9828	-9.1	-9.17126	12.0259	-4.27409	0.0363538	0.25386	0	1	-0.281227
csi-miR164c-5p	ENSG00000055332	ENST00000233057	EIF2AK2	0.690541	307	2	309.691	-11.1	-10.6292	-9.1	-9.17126	10.9358	-0.164226	0.0866063	0.470359	0	1	-0.280232
csi-miR164c-5p	ENSG00000111875	ENST00000229595	ASF1A	0.913485	253	0	253.913	-11.5	-11.5503	-9.1	-9.17126	9.15277	-2.34723	0.0572015	0.0589536	0	1	-0.279411
csi-miR164c-5p	ENSG00000170500	ENST00000393437	LONRF2	0.746431	1500	2	1502.75	-14.9	-14.6147	-9.1	-9.17126	10.0867	-4.81333	0.0528036	0.596591	0	1	-0.279074
csi-miR164c-5p	ENSG00000108946	ENST00000589228	PRKAR1A	0.838223	649	2	651.838	-13.1	-13.5779	-9.1	-9.17126	12.9825	-0.117538	0.0168515	0.131576	0	1	-0.278985
csi-miR164c-5p	ENSG00000158467	ENST00000325006	AHCYL2	0.726558	617	1.5	619.227	-17.9	-16.747	-9.1	-9.17126	15.8419	-2.05813	0.0282016	0.317638	0	1	-0.278388
csi-miR164c-5p	ENSG00000003987	ENST00000180173	MTMR7	0.835342	631	2	633.835	-14.1	-13.7454	-9.1	-9.17126	14.5738	0.473785	0.0105675	0.0689821	0	1	-0.276848
csi-miR164c-5p	ENSG00000101638	ENST00000315087	ST8SIA5	0.574244	1500	3.5	1504.07	-17.9	-17.5487	-9.1	-9.17126	10.0932	-7.80679	0.0739283	0.870867	0	1	-0.276778
csi-miR164c-5p	ENSG00000160991	ENST00000495936	ORAI2	0.61897	145	2	147.619	-16	-15.2026	-9.1	-9.17126	20.049	4.04903	0.0327369	0.434964	0	1	-0.27608
csi-miR164c-5p	ENSG00000046651	ENST00000340096	OFD1	0.633417	51	4.5	56.1334	-23.9	-23.2885	-9.1	-9.17126	9.32006	-14.5799	0.0201724	0.00459611	0	1	-0.275972
csi-miR164c-5p	ENSG00000162745	ENST00000294794	OLFML2B	0.740278	234	3.5	238.24	-17.1	-16.6185	-9.1	-9.17126	13.3985	-3.70152	0.0164514	0.00381533	0	1	-0.27468
csi-miR164c-5p	ENSG00000092847	ENST00000373204	AGO1	0.550006	663	2.5	666.05	-17.7	-17.722	-9.1	-9.17126	8.08241	-9.61759	0.104795	0.805323	0	1	-0.274299
csi-miR164c-5p	ENSG00000035862	ENST00000262768	TIMP2	0.710644	320	2	322.711	-24.9	-23.3085	-9.1	-9.17126	11.6031	-13.2969	0.0569722	0.186606	0	1	-0.273419
csi-miR164c-5p	ENSG00000100320	ENST00000695854	RBFOX2	0.722557	820	2	822.723	-15.4	-14.4087	-9.1	-9.17126	17.4407	2.0407	0.0318576	0.392055	0	1	-0.273112
csi-miR164c-5p	ENSG00000188687	ENST00000394019	SLC4A5	0.73486	67	1.5	69.2349	-12.5	-12.3701	-9.1	-9.17126	10.8047	-1.69534	0.0179728	0.077214	0	1	-0.272792
csi-miR164c-5p	ENSG00000115827	ENST00000375255	DCAF17	0.843695	851	0.5	852.344	-11.5	-11.52	-9.1	-9.17126	7.05608	-4.44392	0.0249761	0.15735	0	1	-0.27127
csi-miR164c-5p	ENSG00000143195	ENST00000271417	ILDR2	0.748894	1500	2	1502.75	-15.8	-15.3693	-9.1	-9.17126	17.0213	1.22128	0.103674	0.829326	0	1	-0.270966
csi-miR164c-5p	ENSG00000082175	ENST00000325455	PGR	0.712636	1376	1	1377.71	-13.7	-13.1726	-9.1	-9.17126	8.09368	-5.60632	0.0307371	0.51452	0	1	-0.26908
csi-miR164c-5p	ENSG00000169410	ENST00000618819	PTPN9	0.705302	467	1	468.705	-11.9	-12.0018	-9.1	-9.17126	18.6055	6.70548	0.083162	0.632201	0	1	-0.268426
csi-miR164c-5p	ENSG00000151320	ENST00000280979	AKAP6	0.66808	136	1	137.668	-13	-12.9552	-9.1	-9.17126	10.9047	-2.09531	0.0874771	0.482858	0	1	-0.26828
csi-miR164c-5p	ENSG00000173068	ENST00000380672	BNC2	0.785392	1500	1	1501.79	-12	-11.8849	-9.1	-9.17126	9.54318	-2.45682	0.0303976	0.461103	0	1	-0.266455
csi-miR164c-5p	ENSG00000141052	ENST00000425538	MYOCD	0.759688	999	2	1001.76	-18	-16.1102	-9.1	-9.17126	16.1013	-1.89867	0.0878875	0.46601	0	1	-0.266346
csi-miR164c-5p	ENSG00000118260	ENST00000353267	CREB1	0.502561	191	3.5	195.003	-21.7	-21.0916	-9.1	-9.17126	8.14901	-13.551	0.0551696	0.416668	0	1	-0.265888
csi-miR164c-5p	ENSG00000185070	ENST00000330753	FLRT2	0.648363	1500	2	1502.65	-13.2	-12.8144	-9.1	-9.17126	10.8564	-2.3436	0.122906	0.977464	0	1	-0.265477
csi-miR164c-5p	ENSG00000052850	ENST00000652299	ALX4	0.564313	10	2	12.5643	-16.4	-16.0148	-9.1	-9.17126	7.20181	-9.19819	0.0516973	0.342287	0	1	-0.265361
csi-miR164c-5p	ENSG00000179796	ENST00000396641	LRRC3B	0.720601	68	3	71.7206	-16.9	-16.1176	-9.1	-9.17126	17.8871	0.987149	0.0104238	0.00180897	0	1	-0.264956
csi-miR164c-5p	ENSG00000138413	ENST00000345146	IDH1	0.790195	39	1.5	41.2902	-14.7	-14.1306	-9.1	-9.17126	9.69744	-5.00256	0.0681032	0.057994	0	1	-0.264487
csi-miR164c-5p	ENSG00000169181	ENST00000447459	GSG1L	0.784388	1076	2.5	1079.28	-12.5	-12.0775	-9.1	-9.17126	9.14484	-3.35516	0.0218681	0.16905	0	1	-0.262764
csi-miR164c-5p	ENSG00000165934	ENST00000298875	CPSF2	0.669738	314	2	316.67	-14.2	-13.981	-9.1	-9.17126	6.29043	-7.90957	0.210232	0.80668	0	1	-0.262655
csi-miR164c-5p	ENSG00000138050	ENST00000505747	THUMPD2	0.822483	233	2	235.822	-15.8	-16.1984	-9.1	-9.17126	15.0253	-0.774709	0.0285588	0.013308	0	1	-0.262635
csi-miR164c-5p	ENSG00000232593	ENST00000604062	KANTR	0.626106	87	2	89.6261	-23.8	-23.6278	-9.1	-9.17126	14.6833	-9.11669	0.0643701	0.378	0	1	-0.261947
csi-miR164c-5p	ENSG00000143753	ENST00000323699	DEGS1	0.77068	23	2.5	26.2707	-14.6	-14.0266	-9.1	-9.17126	14.5798	-0.020216	0.0510094	0.0295234	0	1	-0.261757
csi-miR164c-5p	ENSG00000112739	ENST00000337659	PRPF4B	0.786714	194	1	195.787	-11.8	-11.9486	-9.1	-9.17126	17.4473	5.6473	0.0140527	0.10571	0	1	-0.261482
csi-miR164c-5p	ENSG00000244694	ENST00000339488	PTCHD4	0.700673	1500	1.5	1502.2	-14.7	-14.8046	-9.1	-9.17126	15.9659	1.26592	0.0825912	0.848342	0	1	-0.261403
csi-miR164c-5p	ENSG00000165617	ENST00000395153	DACT1	0.758441	39	2	41.7584	-14.7	-14.6774	-9.1	-9.17126	12.3028	-2.39719	0.0331056	0.0186515	0	1	-0.261387
csi-miR164c-5p	ENSG00000174749	ENST00000309733	FAM241A	0.631129	422	1.5	424.131	-11.7	-11.3091	-9.1	-9.17126	13.4586	1.75855	0.02005	0.358975	0	1	-0.26117
csi-miR164c-5p	ENSG00000173597	ENST00000310613	SULT1B1	0.633185	341	1	342.633	-13.8	-13.7741	-9.1	-9.17126	6.85888	-6.94112	0.121284	0.634581	0	1	-0.260755
csi-miR164c-5p	ENSG00000112237	ENST00000520429	CCNC	0.703344	7	1	8.70334	-12.5	-12.3138	-9.1	-9.17126	5.57254	-6.92746	0.0182423	0.00887617	0	1	-0.260508
csi-miR164c-5p	ENSG00000182983	ENST00000440367	ZNF662	0.592048	274	3.5	278.092	-22.3	-21.0777	-9.1	-9.17126	13.7441	-8.55585	0.0969857	0.448828	0	1	-0.260254
csi-miR164c-5p	ENSG00000187566	ENST00000340650	NHLRC1	0.746555	24	2.5	27.2466	-17.1	-16.701	-9.1	-9.17126	8.82349	-8.27651	0.0707933	0.0475384	0	1	-0.259347
csi-miR164c-5p	ENSG00000147246	ENST00000276198	HTR2C	0.827169	120	2	122.827	-13.2	-13.0872	-9.1	-9.17126	10.5893	-2.61069	0.103763	0.137594	0	1	-0.259244
csi-miR164c-5p	ENSG00000153827	ENST00000675903	TRIP12	0.589153	32	2.5	35.0892	-20.9	-20.4178	-9.1	-9.17126	10.7872	-10.1128	0.0356692	0.217649	0	1	-0.259002
csi-miR164c-5p	ENSG00000128881	ENST00000267890	TTBK2	0.609245	548	2.5	551.109	-16.5	-15.8972	-9.1	-9.17126	13.3583	-3.14172	0.0145859	0.314637	0	1	-0.258729
csi-miR164c-5p	ENSG00000086205	ENST00000256999	FOLH1	0.807949	163	2	165.808	-14.1	-13.5578	-9.1	-9.17126	15.0927	0.992655	0.0576659	0.0519946	0	1	-0.257734
csi-miR164c-5p	ENSG00000188352	ENST00000338382	FOCAD	0.741462	30	1	31.7415	-11.1	-10.6406	-9.1	-9.17126	12.2596	1.15956	0.0129609	0.00255877	0	1	-0.257212
csi-miR164c-5p	ENSG00000182197	ENST00000378204	EXT1	0.698454	538	2	540.698	-15.4	-14.2803	-9.1	-9.17126	15.1185	-0.281467	0.0531233	0.30763	0	1	-0.256706
csi-miR164c-5p	ENSG00000117697	ENST00000366977	NSL1	0.572814	324	1.5	326.073	-20.4	-19.5327	-9.1	-9.17126	23.5122	3.11222	0.0523173	0.615068	0	1	-0.256463
csi-miR164c-5p	ENSG00000134249	ENST00000369400	ADAM30	0.770857	77	1.5	79.2709	-13.9	-13.5514	-9.1	-9.17126	4.68383	-9.21617	0.0759059	0.0377235	0	1	-0.256383
csi-miR164c-5p	ENSG00000132749	ENST00000255087	TESMIN	0.883409	147	1	148.883	-12.5	-12.4129	-9.1	-9.17126	12.9389	0.438946	0.0892308	0.0748354	0	1	-0.255899
csi-miR164c-5p	ENSG00000117143	ENST00000367925	UAP1	0.755948	263	2	265.756	-15	-14.328	-9.1	-9.17126	8.16515	-6.83485	0.0673838	0.0867278	0	1	-0.255396
csi-miR164c-5p	ENSG00000168807	ENST00000336278	SNTB2	0.707914	364	1.5	366.208	-11.8	-12.3208	-9.1	-9.17126	12.1147	0.314717	0.164413	0.725644	0	1	-0.2552
csi-miR164c-5p	ENSG00000170776	ENST00000394518	AKAP13	0.703503	615	2	617.704	-15.7	-15.7064	-9.1	-9.17126	13.5804	-2.11965	0.0257805	0.259665	0	1	-0.254994
csi-miR164c-5p	ENSG00000072121	ENST00000347230	ZFYVE26	0.744833	334	2	336.745	-13.7	-13.8146	-9.1	-9.17126	13.9267	0.226727	0.031111	0.132946	0	1	-0.254326
csi-miR164c-5p	ENSG00000184979	ENST00000215794	USP18	0.762969	50	2	52.763	-13.7	-13.857	-9.1	-9.17126	13.6837	-0.0163355	0.0325969	0.012488	0	1	-0.253623
csi-miR164c-5p	ENSG00000143322	ENST00000502732	ABL2	0.617972	699	1.5	701.118	-16.9	-15.907	-9.1	-9.17126	18.1161	1.21612	0.0379807	0.50254	0	1	-0.251607
csi-miR164c-5p	ENSG00000116473	ENST00000369709	RAP1A	0.618644	106	2	108.619	-15.8	-14.9776	-9.1	-9.17126	13.7835	-2.01648	0.0296707	0.207038	0	1	-0.25157
csi-miR164c-5p	ENSG00000124177	ENST00000373233	CHD6	0.830294	1061	1.5	1063.33	-12.5	-12.6254	-9.1	-9.17126	9.55409	-2.94591	0.0317359	0.157761	0	1	-0.250365
csi-miR164c-5p	ENSG00000180370	ENST00000327134	PAK2	0.755736	1500	1.5	1502.26	-15.5	-15.1476	-9.1	-9.17126	0.368494	-15.1315	0.0500857	0.317328	0	1	-0.250361
csi-miR164c-5p	ENSG00000177511	ENST00000324000	ST8SIA3	0.769216	1500	2.5	1503.27	-16.7	-17.0849	-9.1	-9.17126	16.1991	-0.50091	0.035641	0.457547	0	1	-0.250123
csi-miR164c-5p	ENSG00000178385	ENST00000427836	PLEKHM3	0.845355	1500	1	1501.85	-12.1	-11.7546	-9.1	-9.17126	20.3052	8.20521	0.0562405	0.517559	0	1	-0.250043
csi-miR164c-5p	ENSG00000162836	ENST00000583509	ACP6	0.657403	869	3	872.657	-19.6	-19.6779	-9.1	-9.17126	18.8087	-0.791271	0.0962501	0.655183	0	1	-0.248831
csi-miR164c-5p	ENSG00000150045	ENST00000617889	KLRF1	0.627111	112	2.5	115.127	-15.5	-15.1673	-9.1	-9.17126	8.79069	-6.70931	0.00128137	0.00270914	0	1	-0.248179
csi-miR164c-5p	ENSG00000138755	ENST00000264888	CXCL9	0.639747	791	4	795.64	-20.8	-19.9305	-9.1	-9.17126	7.73991	-13.0601	0.00296702	0.0368761	0	1	-0.247609
csi-miR164c-5p	ENSG00000188313	ENST00000342435	PLSCR1	0.783933	333	1.5	335.284	-14.9	-14.6068	-9.1	-9.17126	11.5109	-3.38909	0.0437569	0.0390918	0	1	-0.247349
csi-miR164c-5p	ENSG00000077279	ENST00000636035	DCX	0.68695	1500	2.5	1503.19	-19.1	-19.1281	-9.1	-9.17126	13.6069	-5.49306	0.0701505	0.647597	0	1	-0.247198
csi-miR164c-5p	ENSG00000169057	ENST00000453960	MECP2	0.631212	56	2	58.6312	-19.7	-19.3125	-9.1	-9.17126	20.5571	0.85708	0.185527	0.817427	0	1	-0.246876
csi-miR164c-5p	ENSG00000075290	ENST00000343737	WNT8B	0.642768	129	1	130.643	-12.3	-11.131	-9.1	-9.17126	10.0637	-2.23628	0.00262638	0.0414238	0	1	-0.245218
csi-miR164c-5p	ENSG00000180999	ENST00000367727	C1orf105	0.677242	95	1.5	97.1772	-14.7	-14.6073	-9.1	-9.17126	10.7197	-3.98027	0.00503681	0.00843984	0	1	-0.244526
csi-miR164c-5p	ENSG00000159173	ENST00000361379	TNNI1	0.5333	44	3	47.5333	-17.9	-17.3915	-9.1	-9.17126	17.4515	-0.448536	0.0991825	0.562363	0	1	-0.243578
csi-miR164c-5p	ENSG00000109339	ENST00000641462	MAPK10	0.818931	1500	0	1500.82	-12.1	-11.4166	-9.1	-9.17126	5.6421	-6.4579	0.0864973	0.463092	0	1	-0.243454
csi-miR164c-5p	ENSG00000198018	ENST00000370489	ENTPD7	0.538782	147	2.5	150.039	-12.7	-13.103	-9.1	-9.17126	13.4712	0.771211	0.00603109	0.295255	0	1	-0.243352
csi-miR164c-5p	ENSG00000213625	ENST00000371065	LEPROT	0.707667	1066	3	1069.71	-19.3	-18.7674	-9.1	-9.17126	10.2829	-9.01712	0.00617015	0.114398	0	1	-0.24335
csi-miR164c-5p	ENSG00000132704	ENST00000361516	FCRL2	0.789746	155	2	157.79	-15.4	-15.5239	-9.1	-9.17126	14.7859	-0.614079	0.0585332	0.050108	0	1	-0.24326
csi-miR164c-5p	ENSG00000167332	ENST00000396950	OR51E2	0.761578	14	1	15.7616	-12.1	-12.1604	-9.1	-9.17126	2.89263	-9.20737	0.101395	0.100095	0	1	-0.242961
csi-miR164c-5p	ENSG00000175305	ENST00000308108	CCNE2	0.720331	210	3	213.72	-18.7	-17.8215	-9.1	-9.17126	16.8343	-1.86568	0.0440957	0.0377606	0	1	-0.242724
csi-miR164c-5p	ENSG00000138448	ENST00000261023	ITGAV	0.73742	153	2	155.737	-15.8	-15.3168	-9.1	-9.17126	11.0639	-4.73614	0.0812919	0.130023	0	1	-0.242698
csi-miR164c-5p	ENSG00000152219	ENST00000282032	ARL14EP	0.701194	31	1	32.7012	-13.3	-12.4094	-9.1	-9.17126	8.77393	-4.52607	0.0457821	0.0349293	0	1	-0.241343
csi-miR164c-5p	ENSG00000162543	ENST00000375099	UBXN10	0.665193	273	3	276.665	-20.8	-20.3497	-9.1	-9.17126	20.0198	-0.780199	0.0945217	0.396835	0	1	-0.241336
csi-miR164c-5p	ENSG00000149269	ENST00000356341	PAK1	0.543018	82	4.5	87.043	-23.2	-23.0309	-9.1	-9.17126	10.664	-12.536	0.0172841	0.0570041	0	1	-0.240391
csi-miR164d-5p	ENSG00000154080	ENST00000618847	CHST9	0.618424	489	2	491.618	-18.1	-17.6435	-9.1	-9.17126	10.6317	-7.4683	0.0488895	0.747118	0	1	-0.33703
csi-miR164d-5p	ENSG00000157542	ENST00000609713	KCNJ6	0.47232	24	2.5	26.9723	-19.4	-18.0843	-9.1	-9.17126	11.1292	-8.27079	0.0785997	0.871596	0	1	-0.331645
csi-miR164d-5p	ENSG00000102230	ENST00000379144	PCYT1B	0.662404	295	3	298.662	-19.8	-18.0174	-9.1	-9.17126	12.4462	-7.35382	0.0560017	0.469119	0	1	-0.327029
csi-miR164d-5p	ENSG00000135074	ENST00000257527	ADAM19	0.630093	645	3	648.63	-19.3	-13.9811	-9.1	-9.17126	14.2544	-5.04557	0.0128771	0.257271	0	1	-0.31752
csi-miR164d-5p	ENSG00000267467	ENST00000592954	APOC4	0.855254	22	2	24.8553	-14.1	-13.9438	-9.1	-9.17126	12.665	-1.43497	0.0121755	0.00170215	0	1	-0.314386
csi-miR164d-5p	ENSG00000273079	ENST00000609686	GRIN2B	0.660888	1500	2.5	1503.16	-21.2	-21.1398	-9.1	-9.17126	13.9721	-7.22786	0.0711652	0.987544	0	1	-0.312981
csi-miR164d-5p	ENSG00000169118	ENST00000303052	CSNK1G1	0.700159	40	1	41.7002	-13.4	-13.0995	-9.1	-9.17126	12.8409	-0.559078	0.0392314	0.429247	0	1	-0.311533
csi-miR164d-5p	ENSG00000146352	ENST00000275162	CLVS2	0.763048	897	2	899.763	-18.2	-18.0393	-9.1	-9.17126	10.1621	-8.0379	0.0155793	0.380007	0	1	-0.310065
csi-miR164d-5p	ENSG00000212127	ENST00000537503	TAS2R14	0.88588	246	1	247.886	-12.5	-12.5389	-9.1	-9.17126	9.61964	-2.88036	0.0201408	0.0104293	0	1	-0.299947
csi-miR164d-5p	ENSG00000101670	ENST00000261292	LIPG	0.624736	599	1.5	601.125	-16.5	-15.9625	-9.1	-9.17126	4.41886	-12.0811	0.0114861	0.395378	0	1	-0.297548
csi-miR164d-5p	ENSG00000215475	ENST00000400405	SIAH3	0.866768	87	0.5	88.3668	-11.9	-11.8391	-9.1	-9.17126	13.9192	2.01916	0.185055	0.663604	0	1	-0.296944
csi-miR164d-5p	ENSG00000149639	ENST00000237536	MTCL2	0.624104	1500	2.5	1503.12	-20.5	-20.209	-9.1	-9.17126	2.43663	-18.0634	0.0651646	0.752774	0	1	-0.291654
csi-miR164d-5p	ENSG00000177868	ENST00000372521	SVBP	0.879853	31	1	32.8799	-13	-12.8065	-9.1	-9.17126	13.0497	0.049715	0.0404878	0.0202647	0	1	-0.290541
csi-miR164d-5p	ENSG00000109205	ENST00000683306	ODAM	0.804624	124	2	126.805	-14.1	-13.6731	-9.1	-9.17126	12.7766	-1.32342	0.0132616	0.00459498	0	1	-0.289964
csi-miR164d-5p	ENSG00000110917	ENST00000228506	MLEC	0.689808	806	2	808.69	-11.7	-11.5568	-9.1	-9.17126	9.2336	-2.4664	0.105117	0.724727	0	1	-0.288994
csi-miR164d-5p	ENSG00000123338	ENST00000293373	NCKAP1L	0.582435	62	2	64.5824	-11.7	-11.4298	-9.1	-9.17126	10.2449	-1.45508	0.0368088	0.44341	0	1	-0.287325
csi-miR164d-5p	ENSG00000180974	ENST00000641726	OR52E4	0.80104	450	2	452.801	-15.5	-15.2202	-9.1	-9.17126	10.9126	-4.58736	0.0154999	0.0799087	0	1	-0.286456
csi-miR164d-5p	ENSG00000116095	ENST00000234453	PLEKHA3	0.642859	1500	3.5	1504.14	-20.7	-20.7038	-9.1	-9.17126	10.8121	-9.88794	0.0666875	0.778843	0	1	-0.285273
csi-miR164d-5p	ENSG00000182271	ENST00000328886	TMIGD1	0.791366	131	2	133.791	-13	-12.9387	-9.1	-9.17126	10.8269	-2.1731	0.0132615	0.00401307	0	1	-0.28464
csi-miR164d-5p	ENSG00000133477	ENST00000333407	FAM83F	0.67952	1500	2	1502.68	-17.3	-16.8221	-9.1	-9.17126	16.203	-1.09705	0.0461107	0.788277	0	1	-0.284323
csi-miR164d-5p	ENSG00000187189	ENST00000420283	TSPYL4	0.675166	75	2	77.6752	-16.7	-15.8737	-9.1	-9.17126	13.1099	-3.5901	0.0130643	0.166536	0	1	-0.283775
csi-miR164d-5p	ENSG00000099810	ENST00000644715	MTAP	0.752228	335	1	336.752	-16.3	-15.9828	-9.1	-9.17126	12.0259	-4.27409	0.0363538	0.25386	0	1	-0.281227
csi-miR164d-5p	ENSG00000055332	ENST00000233057	EIF2AK2	0.690541	307	2	309.691	-11.1	-10.6292	-9.1	-9.17126	10.9358	-0.164226	0.0866063	0.470359	0	1	-0.280232
csi-miR164d-5p	ENSG00000111875	ENST00000229595	ASF1A	0.913485	253	0	253.913	-11.5	-11.5503	-9.1	-9.17126	9.15277	-2.34723	0.0572015	0.0589536	0	1	-0.279411
csi-miR164d-5p	ENSG00000170500	ENST00000393437	LONRF2	0.746431	1500	2	1502.75	-14.9	-14.6147	-9.1	-9.17126	10.0867	-4.81333	0.0528036	0.596591	0	1	-0.279074
csi-miR164d-5p	ENSG00000108946	ENST00000589228	PRKAR1A	0.838223	649	2	651.838	-13.1	-13.5779	-9.1	-9.17126	12.9825	-0.117538	0.0168515	0.131576	0	1	-0.278985
csi-miR164d-5p	ENSG00000158467	ENST00000325006	AHCYL2	0.726558	617	1.5	619.227	-17.9	-16.747	-9.1	-9.17126	15.8419	-2.05813	0.0282016	0.317638	0	1	-0.278388
csi-miR164d-5p	ENSG00000003987	ENST00000180173	MTMR7	0.835342	631	2	633.835	-14.1	-13.7454	-9.1	-9.17126	14.5738	0.473785	0.0105675	0.0689821	0	1	-0.276848
csi-miR164d-5p	ENSG00000101638	ENST00000315087	ST8SIA5	0.574244	1500	3.5	1504.07	-17.9	-17.5487	-9.1	-9.17126	10.0932	-7.80679	0.0739283	0.870867	0	1	-0.276778
csi-miR164d-5p	ENSG00000160991	ENST00000495936	ORAI2	0.61897	145	2	147.619	-16	-15.2026	-9.1	-9.17126	20.049	4.04903	0.0327369	0.434964	0	1	-0.27608
csi-miR164d-5p	ENSG00000046651	ENST00000340096	OFD1	0.633417	51	4.5	56.1334	-23.9	-23.2885	-9.1	-9.17126	9.32006	-14.5799	0.0201724	0.00459611	0	1	-0.275972
csi-miR164d-5p	ENSG00000162745	ENST00000294794	OLFML2B	0.740278	234	3.5	238.24	-17.1	-16.6185	-9.1	-9.17126	13.3985	-3.70152	0.0164514	0.00381533	0	1	-0.27468
csi-miR164d-5p	ENSG00000092847	ENST00000373204	AGO1	0.550006	663	2.5	666.05	-17.7	-17.722	-9.1	-9.17126	8.08241	-9.61759	0.104795	0.805323	0	1	-0.274299
csi-miR164d-5p	ENSG00000035862	ENST00000262768	TIMP2	0.710644	320	2	322.711	-24.9	-23.3085	-9.1	-9.17126	11.6031	-13.2969	0.0569722	0.186606	0	1	-0.273419
csi-miR164d-5p	ENSG00000100320	ENST00000695854	RBFOX2	0.722557	820	2	822.723	-15.4	-14.4087	-9.1	-9.17126	17.4407	2.0407	0.0318576	0.392055	0	1	-0.273112
csi-miR164d-5p	ENSG00000188687	ENST00000394019	SLC4A5	0.73486	67	1.5	69.2349	-12.5	-12.3701	-9.1	-9.17126	10.8047	-1.69534	0.0179728	0.077214	0	1	-0.272792
csi-miR164d-5p	ENSG00000115827	ENST00000375255	DCAF17	0.843695	851	0.5	852.344	-11.5	-11.52	-9.1	-9.17126	7.05608	-4.44392	0.0249761	0.15735	0	1	-0.27127
csi-miR164d-5p	ENSG00000143195	ENST00000271417	ILDR2	0.748894	1500	2	1502.75	-15.8	-15.3693	-9.1	-9.17126	17.0213	1.22128	0.103674	0.829326	0	1	-0.270966
csi-miR164d-5p	ENSG00000082175	ENST00000325455	PGR	0.712636	1376	1	1377.71	-13.7	-13.1726	-9.1	-9.17126	8.09368	-5.60632	0.0307371	0.51452	0	1	-0.26908
csi-miR164d-5p	ENSG00000169410	ENST00000618819	PTPN9	0.705302	467	1	468.705	-11.9	-12.0018	-9.1	-9.17126	18.6055	6.70548	0.083162	0.632201	0	1	-0.268426
csi-miR164d-5p	ENSG00000151320	ENST00000280979	AKAP6	0.66808	136	1	137.668	-13	-12.9552	-9.1	-9.17126	10.9047	-2.09531	0.0874771	0.482858	0	1	-0.26828
csi-miR164d-5p	ENSG00000173068	ENST00000380672	BNC2	0.785392	1500	1	1501.79	-12	-11.8849	-9.1	-9.17126	9.54318	-2.45682	0.0303976	0.461103	0	1	-0.266455
csi-miR164d-5p	ENSG00000141052	ENST00000425538	MYOCD	0.759688	999	2	1001.76	-18	-16.1102	-9.1	-9.17126	16.1013	-1.89867	0.0878875	0.46601	0	1	-0.266346
csi-miR164d-5p	ENSG00000118260	ENST00000353267	CREB1	0.502561	191	3.5	195.003	-21.7	-21.0916	-9.1	-9.17126	8.14901	-13.551	0.0551696	0.416668	0	1	-0.265888
csi-miR164d-5p	ENSG00000185070	ENST00000330753	FLRT2	0.648363	1500	2	1502.65	-13.2	-12.8144	-9.1	-9.17126	10.8564	-2.3436	0.122906	0.977464	0	1	-0.265477
csi-miR164d-5p	ENSG00000052850	ENST00000652299	ALX4	0.564313	10	2	12.5643	-16.4	-16.0148	-9.1	-9.17126	7.20181	-9.19819	0.0516973	0.342287	0	1	-0.265361
csi-miR164d-5p	ENSG00000179796	ENST00000396641	LRRC3B	0.720601	68	3	71.7206	-16.9	-16.1176	-9.1	-9.17126	17.8871	0.987149	0.0104238	0.00180897	0	1	-0.264956
csi-miR164d-5p	ENSG00000138413	ENST00000345146	IDH1	0.790195	39	1.5	41.2902	-14.7	-14.1306	-9.1	-9.17126	9.69744	-5.00256	0.0681032	0.057994	0	1	-0.264487
csi-miR164d-5p	ENSG00000169181	ENST00000447459	GSG1L	0.784388	1076	2.5	1079.28	-12.5	-12.0775	-9.1	-9.17126	9.14484	-3.35516	0.0218681	0.16905	0	1	-0.262764
csi-miR164d-5p	ENSG00000165934	ENST00000298875	CPSF2	0.669738	314	2	316.67	-14.2	-13.981	-9.1	-9.17126	6.29043	-7.90957	0.210232	0.80668	0	1	-0.262655
csi-miR164d-5p	ENSG00000138050	ENST00000505747	THUMPD2	0.822483	233	2	235.822	-15.8	-16.1984	-9.1	-9.17126	15.0253	-0.774709	0.0285588	0.013308	0	1	-0.262635
csi-miR164d-5p	ENSG00000232593	ENST00000604062	KANTR	0.626106	87	2	89.6261	-23.8	-23.6278	-9.1	-9.17126	14.6833	-9.11669	0.0643701	0.378	0	1	-0.261947
csi-miR164d-5p	ENSG00000143753	ENST00000323699	DEGS1	0.77068	23	2.5	26.2707	-14.6	-14.0266	-9.1	-9.17126	14.5798	-0.020216	0.0510094	0.0295234	0	1	-0.261757
csi-miR164d-5p	ENSG00000112739	ENST00000337659	PRPF4B	0.786714	194	1	195.787	-11.8	-11.9486	-9.1	-9.17126	17.4473	5.6473	0.0140527	0.10571	0	1	-0.261482
csi-miR164d-5p	ENSG00000244694	ENST00000339488	PTCHD4	0.700673	1500	1.5	1502.2	-14.7	-14.8046	-9.1	-9.17126	15.9659	1.26592	0.0825912	0.848342	0	1	-0.261403
csi-miR164d-5p	ENSG00000165617	ENST00000395153	DACT1	0.758441	39	2	41.7584	-14.7	-14.6774	-9.1	-9.17126	12.3028	-2.39719	0.0331056	0.0186515	0	1	-0.261387
csi-miR164d-5p	ENSG00000174749	ENST00000309733	FAM241A	0.631129	422	1.5	424.131	-11.7	-11.3091	-9.1	-9.17126	13.4586	1.75855	0.02005	0.358975	0	1	-0.26117
csi-miR164d-5p	ENSG00000173597	ENST00000310613	SULT1B1	0.633185	341	1	342.633	-13.8	-13.7741	-9.1	-9.17126	6.85888	-6.94112	0.121284	0.634581	0	1	-0.260755
csi-miR164d-5p	ENSG00000112237	ENST00000520429	CCNC	0.703344	7	1	8.70334	-12.5	-12.3138	-9.1	-9.17126	5.57254	-6.92746	0.0182423	0.00887617	0	1	-0.260508
csi-miR164d-5p	ENSG00000182983	ENST00000440367	ZNF662	0.592048	274	3.5	278.092	-22.3	-21.0777	-9.1	-9.17126	13.7441	-8.55585	0.0969857	0.448828	0	1	-0.260254
csi-miR164d-5p	ENSG00000187566	ENST00000340650	NHLRC1	0.746555	24	2.5	27.2466	-17.1	-16.701	-9.1	-9.17126	8.82349	-8.27651	0.0707933	0.0475384	0	1	-0.259347
csi-miR164d-5p	ENSG00000147246	ENST00000276198	HTR2C	0.827169	120	2	122.827	-13.2	-13.0872	-9.1	-9.17126	10.5893	-2.61069	0.103763	0.137594	0	1	-0.259244
csi-miR164d-5p	ENSG00000153827	ENST00000675903	TRIP12	0.589153	32	2.5	35.0892	-20.9	-20.4178	-9.1	-9.17126	10.7872	-10.1128	0.0356692	0.217649	0	1	-0.259002
csi-miR164d-5p	ENSG00000128881	ENST00000267890	TTBK2	0.609245	548	2.5	551.109	-16.5	-15.8972	-9.1	-9.17126	13.3583	-3.14172	0.0145859	0.314637	0	1	-0.258729
csi-miR164d-5p	ENSG00000086205	ENST00000256999	FOLH1	0.807949	163	2	165.808	-14.1	-13.5578	-9.1	-9.17126	15.0927	0.992655	0.0576659	0.0519946	0	1	-0.257734
csi-miR164d-5p	ENSG00000188352	ENST00000338382	FOCAD	0.741462	30	1	31.7415	-11.1	-10.6406	-9.1	-9.17126	12.2596	1.15956	0.0129609	0.00255877	0	1	-0.257212
csi-miR164d-5p	ENSG00000182197	ENST00000378204	EXT1	0.698454	538	2	540.698	-15.4	-14.2803	-9.1	-9.17126	15.1185	-0.281467	0.0531233	0.30763	0	1	-0.256706
csi-miR164d-5p	ENSG00000117697	ENST00000366977	NSL1	0.572814	324	1.5	326.073	-20.4	-19.5327	-9.1	-9.17126	23.5122	3.11222	0.0523173	0.615068	0	1	-0.256463
csi-miR164d-5p	ENSG00000134249	ENST00000369400	ADAM30	0.770857	77	1.5	79.2709	-13.9	-13.5514	-9.1	-9.17126	4.68383	-9.21617	0.0759059	0.0377235	0	1	-0.256383
csi-miR164d-5p	ENSG00000132749	ENST00000255087	TESMIN	0.883409	147	1	148.883	-12.5	-12.4129	-9.1	-9.17126	12.9389	0.438946	0.0892308	0.0748354	0	1	-0.255899
csi-miR164d-5p	ENSG00000117143	ENST00000367925	UAP1	0.755948	263	2	265.756	-15	-14.328	-9.1	-9.17126	8.16515	-6.83485	0.0673838	0.0867278	0	1	-0.255396
csi-miR164d-5p	ENSG00000168807	ENST00000336278	SNTB2	0.707914	364	1.5	366.208	-11.8	-12.3208	-9.1	-9.17126	12.1147	0.314717	0.164413	0.725644	0	1	-0.2552
csi-miR164d-5p	ENSG00000170776	ENST00000394518	AKAP13	0.703503	615	2	617.704	-15.7	-15.7064	-9.1	-9.17126	13.5804	-2.11965	0.0257805	0.259665	0	1	-0.254994
csi-miR164d-5p	ENSG00000072121	ENST00000347230	ZFYVE26	0.744833	334	2	336.745	-13.7	-13.8146	-9.1	-9.17126	13.9267	0.226727	0.031111	0.132946	0	1	-0.254326
csi-miR164d-5p	ENSG00000184979	ENST00000215794	USP18	0.762969	50	2	52.763	-13.7	-13.857	-9.1	-9.17126	13.6837	-0.0163355	0.0325969	0.012488	0	1	-0.253623
csi-miR164d-5p	ENSG00000143322	ENST00000502732	ABL2	0.617972	699	1.5	701.118	-16.9	-15.907	-9.1	-9.17126	18.1161	1.21612	0.0379807	0.50254	0	1	-0.251607
csi-miR164d-5p	ENSG00000116473	ENST00000369709	RAP1A	0.618644	106	2	108.619	-15.8	-14.9776	-9.1	-9.17126	13.7835	-2.01648	0.0296707	0.207038	0	1	-0.25157
csi-miR164d-5p	ENSG00000124177	ENST00000373233	CHD6	0.830294	1061	1.5	1063.33	-12.5	-12.6254	-9.1	-9.17126	9.55409	-2.94591	0.0317359	0.157761	0	1	-0.250365
csi-miR164d-5p	ENSG00000180370	ENST00000327134	PAK2	0.755736	1500	1.5	1502.26	-15.5	-15.1476	-9.1	-9.17126	0.368494	-15.1315	0.0500857	0.317328	0	1	-0.250361
csi-miR164d-5p	ENSG00000177511	ENST00000324000	ST8SIA3	0.769216	1500	2.5	1503.27	-16.7	-17.0849	-9.1	-9.17126	16.1991	-0.50091	0.035641	0.457547	0	1	-0.250123
csi-miR164d-5p	ENSG00000178385	ENST00000427836	PLEKHM3	0.845355	1500	1	1501.85	-12.1	-11.7546	-9.1	-9.17126	20.3052	8.20521	0.0562405	0.517559	0	1	-0.250043
csi-miR164d-5p	ENSG00000162836	ENST00000583509	ACP6	0.657403	869	3	872.657	-19.6	-19.6779	-9.1	-9.17126	18.8087	-0.791271	0.0962501	0.655183	0	1	-0.248831
csi-miR164d-5p	ENSG00000150045	ENST00000617889	KLRF1	0.627111	112	2.5	115.127	-15.5	-15.1673	-9.1	-9.17126	8.79069	-6.70931	0.00128137	0.00270914	0	1	-0.248179
csi-miR164d-5p	ENSG00000138755	ENST00000264888	CXCL9	0.639747	791	4	795.64	-20.8	-19.9305	-9.1	-9.17126	7.73991	-13.0601	0.00296702	0.0368761	0	1	-0.247609
csi-miR164d-5p	ENSG00000188313	ENST00000342435	PLSCR1	0.783933	333	1.5	335.284	-14.9	-14.6068	-9.1	-9.17126	11.5109	-3.38909	0.0437569	0.0390918	0	1	-0.247349
csi-miR164d-5p	ENSG00000077279	ENST00000636035	DCX	0.68695	1500	2.5	1503.19	-19.1	-19.1281	-9.1	-9.17126	13.6069	-5.49306	0.0701505	0.647597	0	1	-0.247198
csi-miR164d-5p	ENSG00000169057	ENST00000453960	MECP2	0.631212	56	2	58.6312	-19.7	-19.3125	-9.1	-9.17126	20.5571	0.85708	0.185527	0.817427	0	1	-0.246876
csi-miR164d-5p	ENSG00000075290	ENST00000343737	WNT8B	0.642768	129	1	130.643	-12.3	-11.131	-9.1	-9.17126	10.0637	-2.23628	0.00262638	0.0414238	0	1	-0.245218
csi-miR164d-5p	ENSG00000180999	ENST00000367727	C1orf105	0.677242	95	1.5	97.1772	-14.7	-14.6073	-9.1	-9.17126	10.7197	-3.98027	0.00503681	0.00843984	0	1	-0.244526
csi-miR164d-5p	ENSG00000159173	ENST00000361379	TNNI1	0.5333	44	3	47.5333	-17.9	-17.3915	-9.1	-9.17126	17.4515	-0.448536	0.0991825	0.562363	0	1	-0.243578
csi-miR164d-5p	ENSG00000109339	ENST00000641462	MAPK10	0.818931	1500	0	1500.82	-12.1	-11.4166	-9.1	-9.17126	5.6421	-6.4579	0.0864973	0.463092	0	1	-0.243454
csi-miR164d-5p	ENSG00000198018	ENST00000370489	ENTPD7	0.538782	147	2.5	150.039	-12.7	-13.103	-9.1	-9.17126	13.4712	0.771211	0.00603109	0.295255	0	1	-0.243352
csi-miR164d-5p	ENSG00000213625	ENST00000371065	LEPROT	0.707667	1066	3	1069.71	-19.3	-18.7674	-9.1	-9.17126	10.2829	-9.01712	0.00617015	0.114398	0	1	-0.24335
csi-miR164d-5p	ENSG00000132704	ENST00000361516	FCRL2	0.789746	155	2	157.79	-15.4	-15.5239	-9.1	-9.17126	14.7859	-0.614079	0.0585332	0.050108	0	1	-0.24326
csi-miR164d-5p	ENSG00000167332	ENST00000396950	OR51E2	0.761578	14	1	15.7616	-12.1	-12.1604	-9.1	-9.17126	2.89263	-9.20737	0.101395	0.100095	0	1	-0.242961
csi-miR164d-5p	ENSG00000175305	ENST00000308108	CCNE2	0.720331	210	3	213.72	-18.7	-17.8215	-9.1	-9.17126	16.8343	-1.86568	0.0440957	0.0377606	0	1	-0.242724
csi-miR164d-5p	ENSG00000138448	ENST00000261023	ITGAV	0.73742	153	2	155.737	-15.8	-15.3168	-9.1	-9.17126	11.0639	-4.73614	0.0812919	0.130023	0	1	-0.242698
csi-miR164d-5p	ENSG00000152219	ENST00000282032	ARL14EP	0.701194	31	1	32.7012	-13.3	-12.4094	-9.1	-9.17126	8.77393	-4.52607	0.0457821	0.0349293	0	1	-0.241343
csi-miR164d-5p	ENSG00000162543	ENST00000375099	UBXN10	0.665193	273	3	276.665	-20.8	-20.3497	-9.1	-9.17126	20.0198	-0.780199	0.0945217	0.396835	0	1	-0.241336
csi-miR164d-5p	ENSG00000149269	ENST00000356341	PAK1	0.543018	82	4.5	87.043	-23.2	-23.0309	-9.1	-9.17126	10.664	-12.536	0.0172841	0.0570041	0	1	-0.240391
csi-miR166b-3p	ENSG00000129691	ENST00000343823	ASH2L	0.867308	329	3.5	333.367	-13.8	-14.8688	-10.7	-10.7723	10.7234	-3.07663	0.00961362	0.000951644	0	1	-0.364103
csi-miR166b-3p	ENSG00000165061	ENST00000297737	ZMAT4	0.797985	22	3.5	26.298	-16.6	-17.2185	-10.7	-10.7723	10.0729	-6.52709	0.0207011	0.00458677	0	1	-0.360052
csi-miR166b-3p	ENSG00000165914	ENST00000328459	TTC7B	0.736615	561	5	566.737	-28	-28.2649	-10.7	-10.7723	11.5744	-16.4256	0.0101262	0.0906549	0	1	-0.355262
csi-miR166b-3p	ENSG00000178342	ENST00000316249	KCNG2	0.782384	3	2	5.78238	-14.7	-15.4386	-10.7	-10.7723	13.0884	-1.6116	0.0154082	0.00125789	0	1	-0.325732
csi-miR166b-3p	ENSG00000188937	ENST00000378220	NYX	0.823423	34	1.5	36.3234	-14	-14.4216	-10.7	-10.7723	12.3638	-1.63624	0.0353644	0.00623832	0	1	-0.324844
csi-miR166b-3p	ENSG00000100368	ENST00000403662	CSF2RB	0.809385	69	3	72.8094	-15	-16.6293	-10.7	-10.7723	16.3271	1.32712	0.0207748	0.00394413	0	1	-0.319145
csi-miR166b-3p	ENSG00000106399	ENST00000223129	RPA3	0.746931	234	3.5	238.247	-19.2	-19.3971	-10.7	-10.7723	19.0373	-0.162725	0.00395273	0.000309452	0	1	-0.315462
csi-miR166b-3p	ENSG00000163935	ENST00000394752	SFMBT1	0.774548	330	2	332.775	-13.2	-14.1654	-10.7	-10.7723	12.4486	-0.751435	0.00548578	0.000363611	0	1	-0.305458
csi-miR166b-3p	ENSG00000112530	ENST00000366888	PACRG	0.660713	235	4.5	240.161	-21.9	-22.2574	-10.7	-10.7723	17.0024	-4.89764	0.00330307	9.85521e-05	0	1	-0.301256
csi-miR166b-3p	ENSG00000155592	ENST00000328086	ZKSCAN2	0.743331	225	3.5	229.243	-14.7	-15.5264	-10.7	-10.7723	15.8986	1.19856	0.0403633	0.0162163	0	1	-0.28724
csi-miR166b-3p	ENSG00000135720	ENST00000258198	DYNC1LI2	0.694296	149	1.5	151.194	-17.9	-17.9878	-10.7	-10.7723	15.3213	-2.57867	0.0127767	0.00159857	0	1	-0.280018
csi-miR166b-3p	ENSG00000167257	ENST00000300650	RNF214	0.722362	643	2	645.722	-13.6	-14.0259	-10.7	-10.7723	9.99316	-3.60684	0.00659541	0.000557082	0	1	-0.27768
csi-miR166b-3p	ENSG00000168785	ENST00000305798	TSPAN5	0.684658	91	2.5	94.1847	-14.9	-14.7017	-10.7	-10.7723	16.9418	2.04181	0.0304084	0.00893821	0	1	-0.276424
csi-miR166b-3p	ENSG00000198055	ENST00000355472	GRK6	0.651652	9	3	12.6517	-14.1	-14.4555	-10.7	-10.7723	12.6211	-1.47888	0.0383389	0.0089335	0	1	-0.275268
csi-miR166b-3p	ENSG00000178795	ENST00000315938	GDPD4	0.571035	34	4	38.571	-19.2	-19.3594	-10.7	-10.7723	16.1769	-3.02308	0.0057671	0.000348161	0	1	-0.2735
csi-miR166b-3p	ENSG00000177606	ENST00000371222	JUN	0.650172	99	3.5	103.15	-18.3	-18.6779	-10.7	-10.7723	16.4709	-1.82907	0.0286768	0.0061884	0	1	-0.272813
csi-miR166b-3p	ENSG00000147010	ENST00000397821	SH3KBP1	0.622037	37	2	39.622	-20.1	-20.1957	-10.7	-10.7723	13.0588	-7.04119	0.0309796	0.0112364	0	1	-0.262262
csi-miR166b-3p	ENSG00000167984	ENST00000359128	NLRC3	0.660038	48	2	50.66	-13.2	-13.6486	-10.7	-10.7723	15.8152	2.61518	0.0380967	0.0123842	0	1	-0.251277
csi-miR166b-3p	ENSG00000125255	ENST00000245312	SLC10A2	0.68814	1056	4	1060.69	-17	-17.8489	-10.7	-10.7723	12.2969	-4.70311	0.0147251	0.00260469	0	1	-0.245318
csi-miR166b-3p	ENSG00000113013	ENST00000297185	HSPA9	0.627117	196	1.5	198.127	-20.6	-21.0691	-10.7	-10.7723	17.906	-2.69402	0.00544971	0.000376355	0	1	-0.24415
csi-miR166b-3p	ENSG00000126775	ENST00000247178	ATG14	0.626176	122	2	124.626	-18.6	-18.9338	-10.7	-10.7723	23.804	5.20403	0.000775021	0.000854601	0	1	-0.239579
csi-miR166b-3p	ENSG00000172689	ENST00000308287	MS4A10	0.641945	555	4.5	560.142	-20.6	-21.5672	-10.7	-10.7723	20.3185	-0.281507	0.0215963	0.00476688	0	1	-0.237928
csi-miR166b-3p	ENSG00000124486	ENST00000378308	USP9X	0.653159	714	3.5	718.153	-19.4	-19.7554	-10.7	-10.7723	18.3671	-1.03291	0.0212297	0.00611986	0	1	-0.232537
csi-miR166b-3p	ENSG00000111653	ENST00000341550	ING4	0.58272	147	2.5	150.083	-26.1	-25.0948	-10.7	-10.7723	27.6486	1.54857	0.0118993	0.000954958	0	1	-0.229894
csi-miR166b-3p	ENSG00000102780	ENST00000337343	DGKH	0.702039	1500	2.5	1503.2	-15.9	-15.9678	-10.7	-10.7723	11.4133	-4.48672	0.00124323	0.00303001	0	1	-0.223853
csi-miR166b-3p	ENSG00000146414	ENST00000275233	SHPRH	0.600504	618	2	620.601	-15.8	-16.195	-10.7	-10.7723	13.549	-2.25103	0.0037025	0.000283665	0	1	-0.223231
csi-miR166b-3p	ENSG00000172724	ENST00000311925	CCL19	0.503618	27	3	30.5036	-23.5	-22.9338	-10.7	-10.7723	21.5741	-1.92589	0.0141631	0.000993022	0	1	-0.222988
csi-miR166b-3p	ENSG00000104880	ENST00000668164	ARHGEF18	0.67285	4	2	6.67285	-13.6	-14.888	-10.7	-10.7723	8.19545	-5.40455	0.117914	0.0662791	0	1	-0.222628
csi-miR166b-3p	ENSG00000197461	ENST00000402802	PDGFA	0.587709	120	3.5	124.088	-21.1	-21.34	-10.7	-10.7723	25.9059	4.80587	0.0254329	0.00614504	0	1	-0.221902
csi-miR166b-3p	ENSG00000152402	ENST00000526355	GUCY1A2	0.787564	1500	2.5	1503.29	-17	-17.4737	-10.7	-10.7723	15.3878	-1.61222	0.0288552	0.0139457	0	1	-0.221262
csi-miR166b-3p	ENSG00000069011	ENST00000265340	PITX1	0.614428	10	2	12.6144	-13	-13.5409	-10.7	-10.7723	12.1897	-0.810284	0.0813495	0.0279833	0	1	-0.215307
csi-miR166b-3p	ENSG00000112038	ENST00000330432	OPRM1	0.586784	429	3.5	433.087	-20.3	-18.9728	-10.7	-10.7723	19.3803	-0.919655	0.0785051	0.0751264	0	1	-0.215017
csi-miR166b-3p	ENSG00000181915	ENST00000373783	ADO	0.734995	1288	1.5	1290.23	-12.7	-13.3153	-10.7	-10.7723	12.2807	-0.419274	0.018431	0.00425889	0	1	-0.212335
csi-miR166b-3p	ENSG00000006744	ENST00000338034	ELAC2	0.641847	373	2.5	376.142	-18.4	-19.8186	-10.7	-10.7723	17.379	-1.02102	0.0437519	0.0127787	0	1	-0.21042
csi-miR166b-3p	ENSG00000089022	ENST00000550735	MAPKAPK5	0.812377	1414	3	1417.81	-18.1	-18.8254	-10.7	-10.7723	13.36	-4.73997	0.105708	0.0931544	0	1	-0.204655
csi-miR166b-3p	ENSG00000115607	ENST00000687160	IL18RAP	0.496846	117	2	119.497	-17.3	-18.3617	-10.7	-10.7723	15.5371	-1.76289	0.00454425	0.000181833	0	1	-0.201328
csi-miR166b-3p	ENSG00000145147	ENST00000504154	SLIT2	0.629498	496	1.5	498.129	-17.2	-18.0517	-10.7	-10.7723	22.3993	5.19928	0.00675285	0.000663809	0	1	-0.20039
csi-miR166b-3p	ENSG00000057019	ENST00000326840	DCBLD2	0.590917	584	2.5	587.091	-21.1	-21.651	-10.7	-10.7723	21.1348	0.0347843	0.0127222	0.00251942	0	1	-0.199207
csi-miR166b-3p	ENSG00000153902	ENST00000310123	LGI4	0.527457	24	3	27.5275	-15.7	-16.039	-10.7	-10.7723	23.8219	8.12195	0.0269791	0.00362905	0	1	-0.196639
csi-miR166b-3p	ENSG00000189431	ENST00000529419	RASSF10	0.471073	290	2.5	292.971	-22	-22.6253	-10.7	-10.7723	13.1644	-8.83562	0.0142917	0.00180628	0	1	-0.1961
csi-miR166b-3p	ENSG00000198482	ENST00000359798	ZNF808	0.561053	341	2.5	344.061	-18.2	-18.5061	-10.7	-10.7723	25.8807	7.68069	0.00542961	0.000337355	0	1	-0.194079
csi-miR166b-3p	ENSG00000142751	ENST00000374135	GPN2	0.611744	535	4	539.612	-18	-18.4962	-10.7	-10.7723	24.235	6.23501	0.0475618	0.016658	0	1	-0.193554
csi-miR166b-3p	ENSG00000183018	ENST00000329078	SPNS2	0.477771	133	3	136.478	-20.3	-20.321	-10.7	-10.7723	18.0215	-2.27852	0.0321686	0.0057283	0	1	-0.193129
csi-miR166b-3p	ENSG00000189190	ENST00000692063	ZNF600	0.565854	361	2.5	364.066	-19	-19.9654	-10.7	-10.7723	23.3643	4.3643	0.0204299	0.00380732	0	1	-0.183868
csi-miR166b-3p	ENSG00000173473	ENST00000254480	SMARCC1	0.596086	1010	2	1012.6	-18	-17.2907	-10.7	-10.7723	17.796	-0.204048	0.02325	0.0050845	0	1	-0.18253
csi-miR166b-3p	ENSG00000178922	ENST00000372430	HYI	0.359416	6	3	9.35942	-20.5	-21.1863	-10.7	-10.7723	13.0415	-7.45851	0.00787863	0.000506731	0	1	-0.180255
csi-miR166b-3p	ENSG00000067596	ENST00000262415	DHX8	0.557973	266	3	269.558	-13.2	-14.3131	-10.7	-10.7723	23.6517	10.4517	0.0283153	0.00677366	0	1	-0.179917
csi-miR166b-3p	ENSG00000134532	ENST00000451604	SOX5	0.750112	1500	2	1502.75	-16	-17.1214	-10.7	-10.7723	20.7827	4.7827	0.0170265	0.00528722	0	1	-0.179797
csi-miR166b-3p	ENSG00000263429	ENST00000581851	TMEM238L	0.589004	240	2	242.589	-16.8	-17.0188	-10.7	-10.7723	31.4207	14.6207	0.0162337	0.00220715	0	1	-0.179146
csi-miR166b-3p	ENSG00000203867	ENST00000369519	RBM20	0.536809	230	1	231.537	-15.3	-13.5946	-10.7	-10.7723	26.9233	11.6233	0.0282158	0.00710427	0	1	-0.176385
csi-miR166b-3p	ENSG00000115935	ENST00000679041	WIPF1	0.523021	491	1.5	493.023	-14.4	-13.4266	-10.7	-10.7723	22.1003	7.70033	0.0129661	0.00227528	0	1	-0.175853
csi-miR166b-3p	ENSG00000144504	ENST00000401804	ANKMY1	0.308181	14	2.5	16.8082	-17.2	-14.2889	-10.7	-10.7723	20.4636	3.26358	0.00448574	0.000120216	0	1	-0.175104
csi-miR166b-3p	ENSG00000063322	ENST00000315588	MED29	0.584635	450	3	453.585	-16.3	-16.5773	-10.7	-10.7723	20.9948	4.69478	0.0683627	0.0300357	0	1	-0.174052
csi-miR166b-3p	ENSG00000184470	ENST00000400521	TXNRD2	0.423333	46	1.5	47.9233	-15.7	-13.3258	-10.7	-10.7723	26.1707	10.4707	0.0126644	0.000830639	0	1	-0.172534
csi-miR166b-3p	ENSG00000133884	ENST00000528416	DPF2	0.556525	341	2	343.557	-17.8	-18.447	-10.7	-10.7723	18.7297	0.929733	0.0546753	0.0224259	0	1	-0.170432
csi-miR166b-3p	ENSG00000112305	ENST00000370455	SMAP1	0.548065	269	1.5	271.048	-13.5	-14.0781	-10.7	-10.7723	26.5658	13.0658	0.00901626	0.00131139	0	1	-0.16802
csi-miR166b-3p	ENSG00000179930	ENST00000339948	ZNF648	0.592993	202	1.5	204.093	-16.9	-17.919	-10.7	-10.7723	29.6871	12.7871	0.0241593	0.00583709	0	1	-0.166657
csi-miR166b-3p	ENSG00000133026	ENST00000360416	MYH10	0.610174	639	1.5	641.11	-15.8	-17.2131	-10.7	-10.7723	19.6351	3.83513	0.0299094	0.00847913	0	1	-0.166582
csi-miR166b-3p	ENSG00000120903	ENST00000407991	CHRNA2	0.58335	542	2.5	545.083	-23.8	-23.8884	-10.7	-10.7723	22.7331	-1.06687	0.0631637	0.021413	0	1	-0.166528
csi-miR166b-3p	ENSG00000213023	ENST00000600079	SYT3	0.411653	93	5	98.4117	-21.8	-21.9993	-10.7	-10.7723	28.6072	6.80719	0.0226064	0.00392551	0	1	-0.166365
csi-miR166b-3p	ENSG00000104998	ENST00000263379	IL27RA	0.483313	452	2	454.483	-17	-16.5515	-10.7	-10.7723	23.4332	6.43323	0.00456685	0.000153264	0	1	-0.166275
csi-miR166b-3p	ENSG00000160179	ENST00000398449	ABCG1	0.533723	421	2	423.534	-14.8	-14.2064	-10.7	-10.7723	26.4641	11.6641	0.0218615	0.00419928	0	1	-0.165733
csi-miR166b-3p	ENSG00000205832	ENST00000444310	C16orf96	0.405129	150	1	151.405	-14.7	-15.2956	-10.7	-10.7723	12.9434	-1.75657	8.90618e-07	1.42148e-06	0	1	-0.165087
csi-miR166b-3p	ENSG00000185483	ENST00000371079	ROR1	0.581006	973	3	976.581	-15	-15.7201	-10.7	-10.7723	22.5542	7.55423	0.00968483	0.00146162	0	1	-0.164539
csi-miR166b-3p	ENSG00000100678	ENST00000356921	SLC8A3	0.47256	580	3	583.473	-20.3	-19.6033	-10.7	-10.7723	23.5338	3.23377	0.0150185	0.00263588	0	1	-0.16435
csi-miR166b-3p	ENSG00000182308	ENST00000333141	DCAF4L1	0.54619	492	2.5	495.046	-21.3	-21.801	-10.7	-10.7723	25.6395	4.33954	0.0254838	0.00671655	0	1	-0.164266
csi-miR166b-3p	ENSG00000099331	ENST00000682292	MYO9B	0.453695	25	2.5	27.9537	-20.4	-20.7053	-10.7	-10.7723	23.9248	3.52481	0.0289194	0.00491554	0	1	-0.16355
csi-miR166b-3p	ENSG00000198538	ENST00000457749	ZNF28	0.601129	1075	2.5	1078.1	-18.6	-19.5363	-10.7	-10.7723	21.6129	3.01294	0.0134221	0.00239182	0	1	-0.159921
csi-miR166b-3p	ENSG00000129250	ENST00000320785	KIF1C	0.498832	117	3	120.499	-18.5	-19.3873	-10.7	-10.7723	19.7487	1.24874	0.0810982	0.0439055	0	1	-0.153527
csi-miR166b-3p	ENSG00000168806	ENST00000305641	LCMT2	0.489765	212	1.5	213.99	-19.8	-19.8947	-10.7	-10.7723	21.4293	1.62927	0.0448256	0.0194953	0	1	-0.153306
csi-miR166b-3p	ENSG00000130396	ENST00000683244	AFDN	0.421695	607	3	610.422	-19.6	-18.0274	-10.7	-10.7723	22.8346	3.23463	0.0189844	0.00452642	0	1	-0.152541
csi-miR166b-3p	ENSG00000135643	ENST00000258111	KCNMB4	0.651437	1500	3	1503.65	-16.5	-17.0771	-10.7	-10.7723	19.8678	3.36785	0.0350194	0.0144395	0	1	-0.151514
csi-miR166b-3p	ENSG00000128266	ENST00000615612	GNAZ	0.491089	116	2.5	118.991	-18.5	-17.7051	-10.7	-10.7723	34.6241	16.1241	0.0304583	0.00663404	0	1	-0.148816
csi-miR166b-3p	ENSG00000140443	ENST00000650285	IGF1R	0.764865	1500	2	1502.76	-13.4	-13.664	-10.7	-10.7723	15.6498	2.24979	0.134832	0.133622	0	1	-0.146669
csi-miR166b-3p	ENSG00000167562	ENST00000391785	ZNF701	0.608783	695	2.5	698.109	-18.2	-18.5061	-10.7	-10.7723	20.6736	2.47355	0.103389	0.0805967	0	1	-0.146227
csi-miR166b-3p	ENSG00000136436	ENST00000258947	CALCOCO2	0.495106	412	2	414.495	-21.8	-22.9186	-10.7	-10.7723	24.0098	2.20978	0.0187042	0.00392421	0	1	-0.145183
csi-miR166b-3p	ENSG00000174600	ENST00000550402	CMKLR1	0.584411	1045	4	1049.58	-20.3	-20.8087	-10.7	-10.7723	26.1413	5.84127	0.0445338	0.0130259	0	1	-0.144624
csi-miR166b-3p	ENSG00000205268	ENST00000401827	PDE7A	0.662704	1500	2	1502.66	-14.3	-14.7538	-10.7	-10.7723	18.8506	4.55064	0.0375121	0.0153926	0	1	-0.144277
csi-miR166b-3p	ENSG00000144712	ENST00000456430	CAND2	0.410488	51	1.5	52.9105	-20.1	-19.2651	-10.7	-10.7723	28.709	8.60904	0.0103103	0.000969327	0	1	-0.144197
csi-miR166b-3p	ENSG00000004866	ENST00000323984	ST7	0.70363	104	5	109.704	-20.6	-19.5913	-8	-8.30836	17.8501	-2.74993	0.0214958	0.00219986	0	1	-0.142788
csi-miR166b-3p	ENSG00000258405	ENST00000421239	ZNF578	0.565503	553	2.5	556.066	-18.2	-18.5061	-10.7	-10.7723	22.0646	3.86461	0.0901027	0.0692076	0	1	-0.142
csi-miR166b-3p	ENSG00000106123	ENST00000652003	EPHB6	0.377369	35	2	37.3774	-24.8	-25.1187	-10.7	-10.7723	24.738	-0.0620308	0.00975402	0.000751227	0	1	-0.141087
csi-miR166b-3p	ENSG00000176022	ENST00000379198	B3GALT6	0.565305	111	2.5	114.065	-18.8	-19.2388	-10.7	-10.7723	19.2262	0.426229	0.150412	0.103829	0	1	-0.140426
csi-miR166b-3p	ENSG00000153789	ENST00000539556	CIBAR2	0.428949	259	1	260.429	-19.8	-19.7962	-10.7	-10.7723	19.9457	0.145729	0.0222366	0.0040489	0	1	-0.139812
csi-miR166b-3p	ENSG00000023445	ENST00000263464	BIRC3	0.565121	1073	2	1075.57	-12.5	-12.816	-10.7	-10.7723	24.3178	11.8178	0.00660315	0.000550814	0	1	-0.137706
csi-miR166b-3p	ENSG00000175470	ENST00000455566	PPP2R2D	0.672703	279	1.5	281.173	-12.2	-12.3673	-10.7	-10.7723	9.31931	-2.88069	0.276948	0.319731	0	1	-0.136876
csi-miR166b-3p	ENSG00000135655	ENST00000280377	USP15	0.618729	1257	2	1259.62	-16	-16.5959	-10.7	-10.7723	21.8976	5.89761	0.0345434	0.0180074	0	1	-0.135841
csi-miR166b-3p	ENSG00000100478	ENST00000542754	AP4S1	0.638006	1500	2	1502.64	-12.4	-12.4373	-10.7	-10.7723	18.5813	6.18134	0.0421669	0.0165627	0	1	-0.13556
csi-miR166b-3p	ENSG00000129159	ENST00000265969	KCNC1	0.427625	110	1.5	111.928	-15.6	-15.5147	-10.7	-10.7723	25.3574	9.75738	0.0230973	0.0049472	0	1	-0.134843
csi-miR166b-3p	ENSG00000167193	ENST00000300574	CRK	0.52508	1037	2	1039.53	-15.9	-12.9872	-10.7	-10.7723	29.3865	13.4865	0.032961	0.0114625	0	1	-0.134572
csi-miR166b-3p	ENSG00000171405	ENST00000375501	XAGE5	0.807562	33	1.5	35.3076	-15	-15.6673	-8	-8.30836	16.0313	1.03131	0.0172794	0.00149457	0	1	-0.134119
csi-miR166b-3p	ENSG00000187954	ENST00000530374	ZFTRAF1	0.397167	16	2	18.3972	-21	-21.3342	-10.7	-10.7723	20.7975	-0.202475	0.0451415	0.00973854	0	1	-0.133664
csi-miR166b-3p	ENSG00000272047	ENST00000607778	GTF2H5	0.512289	686	2.5	689.012	-19.5	-18.6248	-10.7	-10.7723	26.1429	6.6429	0.0565775	0.0342759	0	1	-0.133558
csi-miR166b-3p	ENSG00000160712	ENST00000368485	IL6R	0.672714	1500	2.5	1503.17	-13.3	-14.3113	-10.7	-10.7723	18.7118	5.4118	0.0582429	0.0243688	0	1	-0.132522
csi-miR166b-3p	ENSG00000196834	ENST00000451531	POTEI	0.503094	932	2	934.503	-19.1	-19.8674	-10.7	-10.7723	14.049	-5.05105	0.0420783	0.0154317	0	1	-0.131754
csi-miR166b-3p	ENSG00000103249	ENST00000382745	CLCN7	0.500895	445	3	448.501	-16	-15.0173	-10.7	-10.7723	23.8872	7.88719	0.0906223	0.0366537	0	1	-0.131295
csi-miR166b-3p	ENSG00000065923	ENST00000616978	SLC9A7	0.648245	1441	3	1444.65	-16.7	-17.3492	-10.7	-10.7723	19.5017	2.80168	0.0738741	0.047577	0	1	-0.13126
csi-miR166b-3p	ENSG00000153395	ENST00000283415	LPCAT1	0.583518	881	2	883.584	-16.6	-17.0024	-10.7	-10.7723	18.516	1.91598	0.0848418	0.0450773	0	1	-0.128006
csi-miR166b-3p	ENSG00000105497	ENST00000262259	ZNF175	0.815261	37	4.5	42.3153	-12.7	-13.2171	-8	-8.30836	25.6887	12.9887	0.0291153	0.0591632	0	1	-0.1267
csi-miR166b-3p	ENSG00000113722	ENST00000231656	CDX1	0.376704	79	2	81.3767	-29.4	-27.493	-10.7	-10.7723	37.5913	8.19131	0.012867	0.00103854	0	1	-0.126407
csi-miR166d-3p	ENSG00000129691	ENST00000343823	ASH2L	0.867308	329	3.5	333.367	-13.8	-14.8688	-10.7	-10.7723	10.7234	-3.07663	0.00961362	0.000951644	0	1	-0.364103
csi-miR166d-3p	ENSG00000165061	ENST00000297737	ZMAT4	0.797985	22	3.5	26.298	-16.6	-17.2185	-10.7	-10.7723	10.0729	-6.52709	0.0207011	0.00458677	0	1	-0.360052
csi-miR166d-3p	ENSG00000165914	ENST00000328459	TTC7B	0.736615	561	5	566.737	-28	-28.2649	-10.7	-10.7723	11.5744	-16.4256	0.0101262	0.0906549	0	1	-0.355262
csi-miR166d-3p	ENSG00000178342	ENST00000316249	KCNG2	0.782384	3	2	5.78238	-14.7	-15.4386	-10.7	-10.7723	13.0884	-1.6116	0.0154082	0.00125789	0	1	-0.325732
csi-miR166d-3p	ENSG00000188937	ENST00000378220	NYX	0.823423	34	1.5	36.3234	-14	-14.4216	-10.7	-10.7723	12.3638	-1.63624	0.0353644	0.00623832	0	1	-0.324844
csi-miR166d-3p	ENSG00000100368	ENST00000403662	CSF2RB	0.809385	69	3	72.8094	-15	-16.6293	-10.7	-10.7723	16.3271	1.32712	0.0207748	0.00394413	0	1	-0.319145
csi-miR166d-3p	ENSG00000106399	ENST00000223129	RPA3	0.746931	234	3.5	238.247	-19.2	-19.3971	-10.7	-10.7723	19.0373	-0.162725	0.00395273	0.000309452	0	1	-0.315462
csi-miR166d-3p	ENSG00000163935	ENST00000394752	SFMBT1	0.774548	330	2	332.775	-13.2	-14.1654	-10.7	-10.7723	12.4486	-0.751435	0.00548578	0.000363611	0	1	-0.305458
csi-miR166d-3p	ENSG00000112530	ENST00000366888	PACRG	0.660713	235	4.5	240.161	-21.9	-22.2574	-10.7	-10.7723	17.0024	-4.89764	0.00330307	9.85521e-05	0	1	-0.301256
csi-miR166d-3p	ENSG00000155592	ENST00000328086	ZKSCAN2	0.743331	225	3.5	229.243	-14.7	-15.5264	-10.7	-10.7723	15.8986	1.19856	0.0403633	0.0162163	0	1	-0.28724
csi-miR166d-3p	ENSG00000135720	ENST00000258198	DYNC1LI2	0.694296	149	1.5	151.194	-17.9	-17.9878	-10.7	-10.7723	15.3213	-2.57867	0.0127767	0.00159857	0	1	-0.280018
csi-miR166d-3p	ENSG00000167257	ENST00000300650	RNF214	0.722362	643	2	645.722	-13.6	-14.0259	-10.7	-10.7723	9.99316	-3.60684	0.00659541	0.000557082	0	1	-0.27768
csi-miR166d-3p	ENSG00000168785	ENST00000305798	TSPAN5	0.684658	91	2.5	94.1847	-14.9	-14.7017	-10.7	-10.7723	16.9418	2.04181	0.0304084	0.00893821	0	1	-0.276424
csi-miR166d-3p	ENSG00000198055	ENST00000355472	GRK6	0.651652	9	3	12.6517	-14.1	-14.4555	-10.7	-10.7723	12.6211	-1.47888	0.0383389	0.0089335	0	1	-0.275268
csi-miR166d-3p	ENSG00000178795	ENST00000315938	GDPD4	0.571035	34	4	38.571	-19.2	-19.3594	-10.7	-10.7723	16.1769	-3.02308	0.0057671	0.000348161	0	1	-0.2735
csi-miR166d-3p	ENSG00000177606	ENST00000371222	JUN	0.650172	99	3.5	103.15	-18.3	-18.6779	-10.7	-10.7723	16.4709	-1.82907	0.0286768	0.0061884	0	1	-0.272813
csi-miR166d-3p	ENSG00000147010	ENST00000397821	SH3KBP1	0.622037	37	2	39.622	-20.1	-20.1957	-10.7	-10.7723	13.0588	-7.04119	0.0309796	0.0112364	0	1	-0.262262
csi-miR166d-3p	ENSG00000167984	ENST00000359128	NLRC3	0.660038	48	2	50.66	-13.2	-13.6486	-10.7	-10.7723	15.8152	2.61518	0.0380967	0.0123842	0	1	-0.251277
csi-miR166d-3p	ENSG00000125255	ENST00000245312	SLC10A2	0.68814	1056	4	1060.69	-17	-17.8489	-10.7	-10.7723	12.2969	-4.70311	0.0147251	0.00260469	0	1	-0.245318
csi-miR166d-3p	ENSG00000113013	ENST00000297185	HSPA9	0.627117	196	1.5	198.127	-20.6	-21.0691	-10.7	-10.7723	17.906	-2.69402	0.00544971	0.000376355	0	1	-0.24415
csi-miR166d-3p	ENSG00000126775	ENST00000247178	ATG14	0.626176	122	2	124.626	-18.6	-18.9338	-10.7	-10.7723	23.804	5.20403	0.000775021	0.000854601	0	1	-0.239579
csi-miR166d-3p	ENSG00000172689	ENST00000308287	MS4A10	0.641945	555	4.5	560.142	-20.6	-21.5672	-10.7	-10.7723	20.3185	-0.281507	0.0215963	0.00476688	0	1	-0.237928
csi-miR166d-3p	ENSG00000124486	ENST00000378308	USP9X	0.653159	714	3.5	718.153	-19.4	-19.7554	-10.7	-10.7723	18.3671	-1.03291	0.0212297	0.00611986	0	1	-0.232537
csi-miR166d-3p	ENSG00000111653	ENST00000341550	ING4	0.58272	147	2.5	150.083	-26.1	-25.0948	-10.7	-10.7723	27.6486	1.54857	0.0118993	0.000954958	0	1	-0.229894
csi-miR166d-3p	ENSG00000102780	ENST00000337343	DGKH	0.702039	1500	2.5	1503.2	-15.9	-15.9678	-10.7	-10.7723	11.4133	-4.48672	0.00124323	0.00303001	0	1	-0.223853
csi-miR166d-3p	ENSG00000146414	ENST00000275233	SHPRH	0.600504	618	2	620.601	-15.8	-16.195	-10.7	-10.7723	13.549	-2.25103	0.0037025	0.000283665	0	1	-0.223231
csi-miR166d-3p	ENSG00000172724	ENST00000311925	CCL19	0.503618	27	3	30.5036	-23.5	-22.9338	-10.7	-10.7723	21.5741	-1.92589	0.0141631	0.000993022	0	1	-0.222988
csi-miR166d-3p	ENSG00000104880	ENST00000668164	ARHGEF18	0.67285	4	2	6.67285	-13.6	-14.888	-10.7	-10.7723	8.19545	-5.40455	0.117914	0.0662791	0	1	-0.222628
csi-miR166d-3p	ENSG00000197461	ENST00000402802	PDGFA	0.587709	120	3.5	124.088	-21.1	-21.34	-10.7	-10.7723	25.9059	4.80587	0.0254329	0.00614504	0	1	-0.221902
csi-miR166d-3p	ENSG00000152402	ENST00000526355	GUCY1A2	0.787564	1500	2.5	1503.29	-17	-17.4737	-10.7	-10.7723	15.3878	-1.61222	0.0288552	0.0139457	0	1	-0.221262
csi-miR166d-3p	ENSG00000069011	ENST00000265340	PITX1	0.614428	10	2	12.6144	-13	-13.5409	-10.7	-10.7723	12.1897	-0.810284	0.0813495	0.0279833	0	1	-0.215307
csi-miR166d-3p	ENSG00000112038	ENST00000330432	OPRM1	0.586784	429	3.5	433.087	-20.3	-18.9728	-10.7	-10.7723	19.3803	-0.919655	0.0785051	0.0751264	0	1	-0.215017
csi-miR166d-3p	ENSG00000181915	ENST00000373783	ADO	0.734995	1288	1.5	1290.23	-12.7	-13.3153	-10.7	-10.7723	12.2807	-0.419274	0.018431	0.00425889	0	1	-0.212335
csi-miR166d-3p	ENSG00000006744	ENST00000338034	ELAC2	0.641847	373	2.5	376.142	-18.4	-19.8186	-10.7	-10.7723	17.379	-1.02102	0.0437519	0.0127787	0	1	-0.21042
csi-miR166d-3p	ENSG00000089022	ENST00000550735	MAPKAPK5	0.812377	1414	3	1417.81	-18.1	-18.8254	-10.7	-10.7723	13.36	-4.73997	0.105708	0.0931544	0	1	-0.204655
csi-miR166d-3p	ENSG00000115607	ENST00000687160	IL18RAP	0.496846	117	2	119.497	-17.3	-18.3617	-10.7	-10.7723	15.5371	-1.76289	0.00454425	0.000181833	0	1	-0.201328
csi-miR166d-3p	ENSG00000145147	ENST00000504154	SLIT2	0.629498	496	1.5	498.129	-17.2	-18.0517	-10.7	-10.7723	22.3993	5.19928	0.00675285	0.000663809	0	1	-0.20039
csi-miR166d-3p	ENSG00000057019	ENST00000326840	DCBLD2	0.590917	584	2.5	587.091	-21.1	-21.651	-10.7	-10.7723	21.1348	0.0347843	0.0127222	0.00251942	0	1	-0.199207
csi-miR166d-3p	ENSG00000153902	ENST00000310123	LGI4	0.527457	24	3	27.5275	-15.7	-16.039	-10.7	-10.7723	23.8219	8.12195	0.0269791	0.00362905	0	1	-0.196639
csi-miR166d-3p	ENSG00000189431	ENST00000529419	RASSF10	0.471073	290	2.5	292.971	-22	-22.6253	-10.7	-10.7723	13.1644	-8.83562	0.0142917	0.00180628	0	1	-0.1961
csi-miR166d-3p	ENSG00000198482	ENST00000359798	ZNF808	0.561053	341	2.5	344.061	-18.2	-18.5061	-10.7	-10.7723	25.8807	7.68069	0.00542961	0.000337355	0	1	-0.194079
csi-miR166d-3p	ENSG00000142751	ENST00000374135	GPN2	0.611744	535	4	539.612	-18	-18.4962	-10.7	-10.7723	24.235	6.23501	0.0475618	0.016658	0	1	-0.193554
csi-miR166d-3p	ENSG00000183018	ENST00000329078	SPNS2	0.477771	133	3	136.478	-20.3	-20.321	-10.7	-10.7723	18.0215	-2.27852	0.0321686	0.0057283	0	1	-0.193129
csi-miR166d-3p	ENSG00000189190	ENST00000692063	ZNF600	0.565854	361	2.5	364.066	-19	-19.9654	-10.7	-10.7723	23.3643	4.3643	0.0204299	0.00380732	0	1	-0.183868
csi-miR166d-3p	ENSG00000173473	ENST00000254480	SMARCC1	0.596086	1010	2	1012.6	-18	-17.2907	-10.7	-10.7723	17.796	-0.204048	0.02325	0.0050845	0	1	-0.18253
csi-miR166d-3p	ENSG00000178922	ENST00000372430	HYI	0.359416	6	3	9.35942	-20.5	-21.1863	-10.7	-10.7723	13.0415	-7.45851	0.00787863	0.000506731	0	1	-0.180255
csi-miR166d-3p	ENSG00000067596	ENST00000262415	DHX8	0.557973	266	3	269.558	-13.2	-14.3131	-10.7	-10.7723	23.6517	10.4517	0.0283153	0.00677366	0	1	-0.179917
csi-miR166d-3p	ENSG00000134532	ENST00000451604	SOX5	0.750112	1500	2	1502.75	-16	-17.1214	-10.7	-10.7723	20.7827	4.7827	0.0170265	0.00528722	0	1	-0.179797
csi-miR166d-3p	ENSG00000263429	ENST00000581851	TMEM238L	0.589004	240	2	242.589	-16.8	-17.0188	-10.7	-10.7723	31.4207	14.6207	0.0162337	0.00220715	0	1	-0.179146
csi-miR166d-3p	ENSG00000203867	ENST00000369519	RBM20	0.536809	230	1	231.537	-15.3	-13.5946	-10.7	-10.7723	26.9233	11.6233	0.0282158	0.00710427	0	1	-0.176385
csi-miR166d-3p	ENSG00000115935	ENST00000679041	WIPF1	0.523021	491	1.5	493.023	-14.4	-13.4266	-10.7	-10.7723	22.1003	7.70033	0.0129661	0.00227528	0	1	-0.175853
csi-miR166d-3p	ENSG00000144504	ENST00000401804	ANKMY1	0.308181	14	2.5	16.8082	-17.2	-14.2889	-10.7	-10.7723	20.4636	3.26358	0.00448574	0.000120216	0	1	-0.175104
csi-miR166d-3p	ENSG00000063322	ENST00000315588	MED29	0.584635	450	3	453.585	-16.3	-16.5773	-10.7	-10.7723	20.9948	4.69478	0.0683627	0.0300357	0	1	-0.174052
csi-miR166d-3p	ENSG00000184470	ENST00000400521	TXNRD2	0.423333	46	1.5	47.9233	-15.7	-13.3258	-10.7	-10.7723	26.1707	10.4707	0.0126644	0.000830639	0	1	-0.172534
csi-miR166d-3p	ENSG00000133884	ENST00000528416	DPF2	0.556525	341	2	343.557	-17.8	-18.447	-10.7	-10.7723	18.7297	0.929733	0.0546753	0.0224259	0	1	-0.170432
csi-miR166d-3p	ENSG00000112305	ENST00000370455	SMAP1	0.548065	269	1.5	271.048	-13.5	-14.0781	-10.7	-10.7723	26.5658	13.0658	0.00901626	0.00131139	0	1	-0.16802
csi-miR166d-3p	ENSG00000179930	ENST00000339948	ZNF648	0.592993	202	1.5	204.093	-16.9	-17.919	-10.7	-10.7723	29.6871	12.7871	0.0241593	0.00583709	0	1	-0.166657
csi-miR166d-3p	ENSG00000133026	ENST00000360416	MYH10	0.610174	639	1.5	641.11	-15.8	-17.2131	-10.7	-10.7723	19.6351	3.83513	0.0299094	0.00847913	0	1	-0.166582
csi-miR166d-3p	ENSG00000120903	ENST00000407991	CHRNA2	0.58335	542	2.5	545.083	-23.8	-23.8884	-10.7	-10.7723	22.7331	-1.06687	0.0631637	0.021413	0	1	-0.166528
csi-miR166d-3p	ENSG00000213023	ENST00000600079	SYT3	0.411653	93	5	98.4117	-21.8	-21.9993	-10.7	-10.7723	28.6072	6.80719	0.0226064	0.00392551	0	1	-0.166365
csi-miR166d-3p	ENSG00000104998	ENST00000263379	IL27RA	0.483313	452	2	454.483	-17	-16.5515	-10.7	-10.7723	23.4332	6.43323	0.00456685	0.000153264	0	1	-0.166275
csi-miR166d-3p	ENSG00000160179	ENST00000398449	ABCG1	0.533723	421	2	423.534	-14.8	-14.2064	-10.7	-10.7723	26.4641	11.6641	0.0218615	0.00419928	0	1	-0.165733
csi-miR166d-3p	ENSG00000205832	ENST00000444310	C16orf96	0.405129	150	1	151.405	-14.7	-15.2956	-10.7	-10.7723	12.9434	-1.75657	8.90618e-07	1.42148e-06	0	1	-0.165087
csi-miR166d-3p	ENSG00000185483	ENST00000371079	ROR1	0.581006	973	3	976.581	-15	-15.7201	-10.7	-10.7723	22.5542	7.55423	0.00968483	0.00146162	0	1	-0.164539
csi-miR166d-3p	ENSG00000100678	ENST00000356921	SLC8A3	0.47256	580	3	583.473	-20.3	-19.6033	-10.7	-10.7723	23.5338	3.23377	0.0150185	0.00263588	0	1	-0.16435
csi-miR166d-3p	ENSG00000182308	ENST00000333141	DCAF4L1	0.54619	492	2.5	495.046	-21.3	-21.801	-10.7	-10.7723	25.6395	4.33954	0.0254838	0.00671655	0	1	-0.164266
csi-miR166d-3p	ENSG00000099331	ENST00000682292	MYO9B	0.453695	25	2.5	27.9537	-20.4	-20.7053	-10.7	-10.7723	23.9248	3.52481	0.0289194	0.00491554	0	1	-0.16355
csi-miR166d-3p	ENSG00000198538	ENST00000457749	ZNF28	0.601129	1075	2.5	1078.1	-18.6	-19.5363	-10.7	-10.7723	21.6129	3.01294	0.0134221	0.00239182	0	1	-0.159921
csi-miR166d-3p	ENSG00000129250	ENST00000320785	KIF1C	0.498832	117	3	120.499	-18.5	-19.3873	-10.7	-10.7723	19.7487	1.24874	0.0810982	0.0439055	0	1	-0.153527
csi-miR166d-3p	ENSG00000168806	ENST00000305641	LCMT2	0.489765	212	1.5	213.99	-19.8	-19.8947	-10.7	-10.7723	21.4293	1.62927	0.0448256	0.0194953	0	1	-0.153306
csi-miR166d-3p	ENSG00000130396	ENST00000683244	AFDN	0.421695	607	3	610.422	-19.6	-18.0274	-10.7	-10.7723	22.8346	3.23463	0.0189844	0.00452642	0	1	-0.152541
csi-miR166d-3p	ENSG00000135643	ENST00000258111	KCNMB4	0.651437	1500	3	1503.65	-16.5	-17.0771	-10.7	-10.7723	19.8678	3.36785	0.0350194	0.0144395	0	1	-0.151514
csi-miR166d-3p	ENSG00000128266	ENST00000615612	GNAZ	0.491089	116	2.5	118.991	-18.5	-17.7051	-10.7	-10.7723	34.6241	16.1241	0.0304583	0.00663404	0	1	-0.148816
csi-miR166d-3p	ENSG00000140443	ENST00000650285	IGF1R	0.764865	1500	2	1502.76	-13.4	-13.664	-10.7	-10.7723	15.6498	2.24979	0.134832	0.133622	0	1	-0.146669
csi-miR166d-3p	ENSG00000167562	ENST00000391785	ZNF701	0.608783	695	2.5	698.109	-18.2	-18.5061	-10.7	-10.7723	20.6736	2.47355	0.103389	0.0805967	0	1	-0.146227
csi-miR166d-3p	ENSG00000136436	ENST00000258947	CALCOCO2	0.495106	412	2	414.495	-21.8	-22.9186	-10.7	-10.7723	24.0098	2.20978	0.0187042	0.00392421	0	1	-0.145183
csi-miR166d-3p	ENSG00000174600	ENST00000550402	CMKLR1	0.584411	1045	4	1049.58	-20.3	-20.8087	-10.7	-10.7723	26.1413	5.84127	0.0445338	0.0130259	0	1	-0.144624
csi-miR166d-3p	ENSG00000205268	ENST00000401827	PDE7A	0.662704	1500	2	1502.66	-14.3	-14.7538	-10.7	-10.7723	18.8506	4.55064	0.0375121	0.0153926	0	1	-0.144277
csi-miR166d-3p	ENSG00000144712	ENST00000456430	CAND2	0.410488	51	1.5	52.9105	-20.1	-19.2651	-10.7	-10.7723	28.709	8.60904	0.0103103	0.000969327	0	1	-0.144197
csi-miR166d-3p	ENSG00000004866	ENST00000323984	ST7	0.70363	104	5	109.704	-20.6	-19.5913	-8	-8.30836	17.8501	-2.74993	0.0214958	0.00219986	0	1	-0.142788
csi-miR166d-3p	ENSG00000258405	ENST00000421239	ZNF578	0.565503	553	2.5	556.066	-18.2	-18.5061	-10.7	-10.7723	22.0646	3.86461	0.0901027	0.0692076	0	1	-0.142
csi-miR166d-3p	ENSG00000106123	ENST00000652003	EPHB6	0.377369	35	2	37.3774	-24.8	-25.1187	-10.7	-10.7723	24.738	-0.0620308	0.00975402	0.000751227	0	1	-0.141087
csi-miR166d-3p	ENSG00000176022	ENST00000379198	B3GALT6	0.565305	111	2.5	114.065	-18.8	-19.2388	-10.7	-10.7723	19.2262	0.426229	0.150412	0.103829	0	1	-0.140426
csi-miR166d-3p	ENSG00000153789	ENST00000539556	CIBAR2	0.428949	259	1	260.429	-19.8	-19.7962	-10.7	-10.7723	19.9457	0.145729	0.0222366	0.0040489	0	1	-0.139812
csi-miR166d-3p	ENSG00000023445	ENST00000263464	BIRC3	0.565121	1073	2	1075.57	-12.5	-12.816	-10.7	-10.7723	24.3178	11.8178	0.00660315	0.000550814	0	1	-0.137706
csi-miR166d-3p	ENSG00000175470	ENST00000455566	PPP2R2D	0.672703	279	1.5	281.173	-12.2	-12.3673	-10.7	-10.7723	9.31931	-2.88069	0.276948	0.319731	0	1	-0.136876
csi-miR166d-3p	ENSG00000135655	ENST00000280377	USP15	0.618729	1257	2	1259.62	-16	-16.5959	-10.7	-10.7723	21.8976	5.89761	0.0345434	0.0180074	0	1	-0.135841
csi-miR166d-3p	ENSG00000100478	ENST00000542754	AP4S1	0.638006	1500	2	1502.64	-12.4	-12.4373	-10.7	-10.7723	18.5813	6.18134	0.0421669	0.0165627	0	1	-0.13556
csi-miR166d-3p	ENSG00000129159	ENST00000265969	KCNC1	0.427625	110	1.5	111.928	-15.6	-15.5147	-10.7	-10.7723	25.3574	9.75738	0.0230973	0.0049472	0	1	-0.134843
csi-miR166d-3p	ENSG00000167193	ENST00000300574	CRK	0.52508	1037	2	1039.53	-15.9	-12.9872	-10.7	-10.7723	29.3865	13.4865	0.032961	0.0114625	0	1	-0.134572
csi-miR166d-3p	ENSG00000171405	ENST00000375501	XAGE5	0.807562	33	1.5	35.3076	-15	-15.6673	-8	-8.30836	16.0313	1.03131	0.0172794	0.00149457	0	1	-0.134119
csi-miR166d-3p	ENSG00000187954	ENST00000530374	ZFTRAF1	0.397167	16	2	18.3972	-21	-21.3342	-10.7	-10.7723	20.7975	-0.202475	0.0451415	0.00973854	0	1	-0.133664
csi-miR166d-3p	ENSG00000272047	ENST00000607778	GTF2H5	0.512289	686	2.5	689.012	-19.5	-18.6248	-10.7	-10.7723	26.1429	6.6429	0.0565775	0.0342759	0	1	-0.133558
csi-miR166d-3p	ENSG00000160712	ENST00000368485	IL6R	0.672714	1500	2.5	1503.17	-13.3	-14.3113	-10.7	-10.7723	18.7118	5.4118	0.0582429	0.0243688	0	1	-0.132522
csi-miR166d-3p	ENSG00000196834	ENST00000451531	POTEI	0.503094	932	2	934.503	-19.1	-19.8674	-10.7	-10.7723	14.049	-5.05105	0.0420783	0.0154317	0	1	-0.131754
csi-miR166d-3p	ENSG00000103249	ENST00000382745	CLCN7	0.500895	445	3	448.501	-16	-15.0173	-10.7	-10.7723	23.8872	7.88719	0.0906223	0.0366537	0	1	-0.131295
csi-miR166d-3p	ENSG00000065923	ENST00000616978	SLC9A7	0.648245	1441	3	1444.65	-16.7	-17.3492	-10.7	-10.7723	19.5017	2.80168	0.0738741	0.047577	0	1	-0.13126
csi-miR166d-3p	ENSG00000153395	ENST00000283415	LPCAT1	0.583518	881	2	883.584	-16.6	-17.0024	-10.7	-10.7723	18.516	1.91598	0.0848418	0.0450773	0	1	-0.128006
csi-miR166d-3p	ENSG00000105497	ENST00000262259	ZNF175	0.815261	37	4.5	42.3153	-12.7	-13.2171	-8	-8.30836	25.6887	12.9887	0.0291153	0.0591632	0	1	-0.1267
csi-miR166d-3p	ENSG00000113722	ENST00000231656	CDX1	0.376704	79	2	81.3767	-29.4	-27.493	-10.7	-10.7723	37.5913	8.19131	0.012867	0.00103854	0	1	-0.126407
csi-miR166g-3p	ENSG00000129691	ENST00000343823	ASH2L	0.867308	329	3.5	333.367	-13.8	-14.8688	-10.7	-10.7723	10.7234	-3.07663	0.00961362	0.000951644	0	1	-0.364103
csi-miR166g-3p	ENSG00000165061	ENST00000297737	ZMAT4	0.797985	22	3.5	26.298	-16.6	-17.2185	-10.7	-10.7723	10.0729	-6.52709	0.0207011	0.00458677	0	1	-0.360052
csi-miR166g-3p	ENSG00000165914	ENST00000328459	TTC7B	0.736615	561	5	566.737	-28	-28.2649	-10.7	-10.7723	11.5744	-16.4256	0.0101262	0.0906549	0	1	-0.355262
csi-miR166g-3p	ENSG00000178342	ENST00000316249	KCNG2	0.782384	3	2	5.78238	-14.7	-15.4386	-10.7	-10.7723	13.0884	-1.6116	0.0154082	0.00125789	0	1	-0.325732
csi-miR166g-3p	ENSG00000188937	ENST00000378220	NYX	0.823423	34	1.5	36.3234	-14	-14.4216	-10.7	-10.7723	12.3638	-1.63624	0.0353644	0.00623832	0	1	-0.324844
csi-miR166g-3p	ENSG00000100368	ENST00000403662	CSF2RB	0.809385	69	3	72.8094	-15	-16.6293	-10.7	-10.7723	16.3271	1.32712	0.0207748	0.00394413	0	1	-0.319145
csi-miR166g-3p	ENSG00000106399	ENST00000223129	RPA3	0.746931	234	3.5	238.247	-19.2	-19.3971	-10.7	-10.7723	19.0373	-0.162725	0.00395273	0.000309452	0	1	-0.315462
csi-miR166g-3p	ENSG00000163935	ENST00000394752	SFMBT1	0.774548	330	2	332.775	-13.2	-14.1654	-10.7	-10.7723	12.4486	-0.751435	0.00548578	0.000363611	0	1	-0.305458
csi-miR166g-3p	ENSG00000112530	ENST00000366888	PACRG	0.660713	235	4.5	240.161	-21.9	-22.2574	-10.7	-10.7723	17.0024	-4.89764	0.00330307	9.85521e-05	0	1	-0.301256
csi-miR166g-3p	ENSG00000155592	ENST00000328086	ZKSCAN2	0.743331	225	3.5	229.243	-14.7	-15.5264	-10.7	-10.7723	15.8986	1.19856	0.0403633	0.0162163	0	1	-0.28724
csi-miR166g-3p	ENSG00000135720	ENST00000258198	DYNC1LI2	0.694296	149	1.5	151.194	-17.9	-17.9878	-10.7	-10.7723	15.3213	-2.57867	0.0127767	0.00159857	0	1	-0.280018
csi-miR166g-3p	ENSG00000167257	ENST00000300650	RNF214	0.722362	643	2	645.722	-13.6	-14.0259	-10.7	-10.7723	9.99316	-3.60684	0.00659541	0.000557082	0	1	-0.27768
csi-miR166g-3p	ENSG00000168785	ENST00000305798	TSPAN5	0.684658	91	2.5	94.1847	-14.9	-14.7017	-10.7	-10.7723	16.9418	2.04181	0.0304084	0.00893821	0	1	-0.276424
csi-miR166g-3p	ENSG00000198055	ENST00000355472	GRK6	0.651652	9	3	12.6517	-14.1	-14.4555	-10.7	-10.7723	12.6211	-1.47888	0.0383389	0.0089335	0	1	-0.275268
csi-miR166g-3p	ENSG00000178795	ENST00000315938	GDPD4	0.571035	34	4	38.571	-19.2	-19.3594	-10.7	-10.7723	16.1769	-3.02308	0.0057671	0.000348161	0	1	-0.2735
csi-miR166g-3p	ENSG00000177606	ENST00000371222	JUN	0.650172	99	3.5	103.15	-18.3	-18.6779	-10.7	-10.7723	16.4709	-1.82907	0.0286768	0.0061884	0	1	-0.272813
csi-miR166g-3p	ENSG00000147010	ENST00000397821	SH3KBP1	0.622037	37	2	39.622	-20.1	-20.1957	-10.7	-10.7723	13.0588	-7.04119	0.0309796	0.0112364	0	1	-0.262262
csi-miR166g-3p	ENSG00000167984	ENST00000359128	NLRC3	0.660038	48	2	50.66	-13.2	-13.6486	-10.7	-10.7723	15.8152	2.61518	0.0380967	0.0123842	0	1	-0.251277
csi-miR166g-3p	ENSG00000125255	ENST00000245312	SLC10A2	0.68814	1056	4	1060.69	-17	-17.8489	-10.7	-10.7723	12.2969	-4.70311	0.0147251	0.00260469	0	1	-0.245318
csi-miR166g-3p	ENSG00000113013	ENST00000297185	HSPA9	0.627117	196	1.5	198.127	-20.6	-21.0691	-10.7	-10.7723	17.906	-2.69402	0.00544971	0.000376355	0	1	-0.24415
csi-miR166g-3p	ENSG00000126775	ENST00000247178	ATG14	0.626176	122	2	124.626	-18.6	-18.9338	-10.7	-10.7723	23.804	5.20403	0.000775021	0.000854601	0	1	-0.239579
csi-miR166g-3p	ENSG00000172689	ENST00000308287	MS4A10	0.641945	555	4.5	560.142	-20.6	-21.5672	-10.7	-10.7723	20.3185	-0.281507	0.0215963	0.00476688	0	1	-0.237928
csi-miR166g-3p	ENSG00000124486	ENST00000378308	USP9X	0.653159	714	3.5	718.153	-19.4	-19.7554	-10.7	-10.7723	18.3671	-1.03291	0.0212297	0.00611986	0	1	-0.232537
csi-miR166g-3p	ENSG00000111653	ENST00000341550	ING4	0.58272	147	2.5	150.083	-26.1	-25.0948	-10.7	-10.7723	27.6486	1.54857	0.0118993	0.000954958	0	1	-0.229894
csi-miR166g-3p	ENSG00000102780	ENST00000337343	DGKH	0.702039	1500	2.5	1503.2	-15.9	-15.9678	-10.7	-10.7723	11.4133	-4.48672	0.00124323	0.00303001	0	1	-0.223853
csi-miR166g-3p	ENSG00000146414	ENST00000275233	SHPRH	0.600504	618	2	620.601	-15.8	-16.195	-10.7	-10.7723	13.549	-2.25103	0.0037025	0.000283665	0	1	-0.223231
csi-miR166g-3p	ENSG00000172724	ENST00000311925	CCL19	0.503618	27	3	30.5036	-23.5	-22.9338	-10.7	-10.7723	21.5741	-1.92589	0.0141631	0.000993022	0	1	-0.222988
csi-miR166g-3p	ENSG00000104880	ENST00000668164	ARHGEF18	0.67285	4	2	6.67285	-13.6	-14.888	-10.7	-10.7723	8.19545	-5.40455	0.117914	0.0662791	0	1	-0.222628
csi-miR166g-3p	ENSG00000197461	ENST00000402802	PDGFA	0.587709	120	3.5	124.088	-21.1	-21.34	-10.7	-10.7723	25.9059	4.80587	0.0254329	0.00614504	0	1	-0.221902
csi-miR166g-3p	ENSG00000152402	ENST00000526355	GUCY1A2	0.787564	1500	2.5	1503.29	-17	-17.4737	-10.7	-10.7723	15.3878	-1.61222	0.0288552	0.0139457	0	1	-0.221262
csi-miR166g-3p	ENSG00000069011	ENST00000265340	PITX1	0.614428	10	2	12.6144	-13	-13.5409	-10.7	-10.7723	12.1897	-0.810284	0.0813495	0.0279833	0	1	-0.215307
csi-miR166g-3p	ENSG00000112038	ENST00000330432	OPRM1	0.586784	429	3.5	433.087	-20.3	-18.9728	-10.7	-10.7723	19.3803	-0.919655	0.0785051	0.0751264	0	1	-0.215017
csi-miR166g-3p	ENSG00000181915	ENST00000373783	ADO	0.734995	1288	1.5	1290.23	-12.7	-13.3153	-10.7	-10.7723	12.2807	-0.419274	0.018431	0.00425889	0	1	-0.212335
csi-miR166g-3p	ENSG00000006744	ENST00000338034	ELAC2	0.641847	373	2.5	376.142	-18.4	-19.8186	-10.7	-10.7723	17.379	-1.02102	0.0437519	0.0127787	0	1	-0.21042
csi-miR166g-3p	ENSG00000089022	ENST00000550735	MAPKAPK5	0.812377	1414	3	1417.81	-18.1	-18.8254	-10.7	-10.7723	13.36	-4.73997	0.105708	0.0931544	0	1	-0.204655
csi-miR166g-3p	ENSG00000115607	ENST00000687160	IL18RAP	0.496846	117	2	119.497	-17.3	-18.3617	-10.7	-10.7723	15.5371	-1.76289	0.00454425	0.000181833	0	1	-0.201328
csi-miR166g-3p	ENSG00000145147	ENST00000504154	SLIT2	0.629498	496	1.5	498.129	-17.2	-18.0517	-10.7	-10.7723	22.3993	5.19928	0.00675285	0.000663809	0	1	-0.20039
csi-miR166g-3p	ENSG00000057019	ENST00000326840	DCBLD2	0.590917	584	2.5	587.091	-21.1	-21.651	-10.7	-10.7723	21.1348	0.0347843	0.0127222	0.00251942	0	1	-0.199207
csi-miR166g-3p	ENSG00000153902	ENST00000310123	LGI4	0.527457	24	3	27.5275	-15.7	-16.039	-10.7	-10.7723	23.8219	8.12195	0.0269791	0.00362905	0	1	-0.196639
csi-miR166g-3p	ENSG00000189431	ENST00000529419	RASSF10	0.471073	290	2.5	292.971	-22	-22.6253	-10.7	-10.7723	13.1644	-8.83562	0.0142917	0.00180628	0	1	-0.1961
csi-miR166g-3p	ENSG00000198482	ENST00000359798	ZNF808	0.561053	341	2.5	344.061	-18.2	-18.5061	-10.7	-10.7723	25.8807	7.68069	0.00542961	0.000337355	0	1	-0.194079
csi-miR166g-3p	ENSG00000142751	ENST00000374135	GPN2	0.611744	535	4	539.612	-18	-18.4962	-10.7	-10.7723	24.235	6.23501	0.0475618	0.016658	0	1	-0.193554
csi-miR166g-3p	ENSG00000183018	ENST00000329078	SPNS2	0.477771	133	3	136.478	-20.3	-20.321	-10.7	-10.7723	18.0215	-2.27852	0.0321686	0.0057283	0	1	-0.193129
csi-miR166g-3p	ENSG00000189190	ENST00000692063	ZNF600	0.565854	361	2.5	364.066	-19	-19.9654	-10.7	-10.7723	23.3643	4.3643	0.0204299	0.00380732	0	1	-0.183868
csi-miR166g-3p	ENSG00000173473	ENST00000254480	SMARCC1	0.596086	1010	2	1012.6	-18	-17.2907	-10.7	-10.7723	17.796	-0.204048	0.02325	0.0050845	0	1	-0.18253
csi-miR166g-3p	ENSG00000178922	ENST00000372430	HYI	0.359416	6	3	9.35942	-20.5	-21.1863	-10.7	-10.7723	13.0415	-7.45851	0.00787863	0.000506731	0	1	-0.180255
csi-miR166g-3p	ENSG00000067596	ENST00000262415	DHX8	0.557973	266	3	269.558	-13.2	-14.3131	-10.7	-10.7723	23.6517	10.4517	0.0283153	0.00677366	0	1	-0.179917
csi-miR166g-3p	ENSG00000134532	ENST00000451604	SOX5	0.750112	1500	2	1502.75	-16	-17.1214	-10.7	-10.7723	20.7827	4.7827	0.0170265	0.00528722	0	1	-0.179797
csi-miR166g-3p	ENSG00000263429	ENST00000581851	TMEM238L	0.589004	240	2	242.589	-16.8	-17.0188	-10.7	-10.7723	31.4207	14.6207	0.0162337	0.00220715	0	1	-0.179146
csi-miR166g-3p	ENSG00000203867	ENST00000369519	RBM20	0.536809	230	1	231.537	-15.3	-13.5946	-10.7	-10.7723	26.9233	11.6233	0.0282158	0.00710427	0	1	-0.176385
csi-miR166g-3p	ENSG00000115935	ENST00000679041	WIPF1	0.523021	491	1.5	493.023	-14.4	-13.4266	-10.7	-10.7723	22.1003	7.70033	0.0129661	0.00227528	0	1	-0.175853
csi-miR166g-3p	ENSG00000144504	ENST00000401804	ANKMY1	0.308181	14	2.5	16.8082	-17.2	-14.2889	-10.7	-10.7723	20.4636	3.26358	0.00448574	0.000120216	0	1	-0.175104
csi-miR166g-3p	ENSG00000063322	ENST00000315588	MED29	0.584635	450	3	453.585	-16.3	-16.5773	-10.7	-10.7723	20.9948	4.69478	0.0683627	0.0300357	0	1	-0.174052
csi-miR166g-3p	ENSG00000184470	ENST00000400521	TXNRD2	0.423333	46	1.5	47.9233	-15.7	-13.3258	-10.7	-10.7723	26.1707	10.4707	0.0126644	0.000830639	0	1	-0.172534
csi-miR166g-3p	ENSG00000133884	ENST00000528416	DPF2	0.556525	341	2	343.557	-17.8	-18.447	-10.7	-10.7723	18.7297	0.929733	0.0546753	0.0224259	0	1	-0.170432
csi-miR166g-3p	ENSG00000112305	ENST00000370455	SMAP1	0.548065	269	1.5	271.048	-13.5	-14.0781	-10.7	-10.7723	26.5658	13.0658	0.00901626	0.00131139	0	1	-0.16802
csi-miR166g-3p	ENSG00000179930	ENST00000339948	ZNF648	0.592993	202	1.5	204.093	-16.9	-17.919	-10.7	-10.7723	29.6871	12.7871	0.0241593	0.00583709	0	1	-0.166657
csi-miR166g-3p	ENSG00000133026	ENST00000360416	MYH10	0.610174	639	1.5	641.11	-15.8	-17.2131	-10.7	-10.7723	19.6351	3.83513	0.0299094	0.00847913	0	1	-0.166582
csi-miR166g-3p	ENSG00000120903	ENST00000407991	CHRNA2	0.58335	542	2.5	545.083	-23.8	-23.8884	-10.7	-10.7723	22.7331	-1.06687	0.0631637	0.021413	0	1	-0.166528
csi-miR166g-3p	ENSG00000213023	ENST00000600079	SYT3	0.411653	93	5	98.4117	-21.8	-21.9993	-10.7	-10.7723	28.6072	6.80719	0.0226064	0.00392551	0	1	-0.166365
csi-miR166g-3p	ENSG00000104998	ENST00000263379	IL27RA	0.483313	452	2	454.483	-17	-16.5515	-10.7	-10.7723	23.4332	6.43323	0.00456685	0.000153264	0	1	-0.166275
csi-miR166g-3p	ENSG00000160179	ENST00000398449	ABCG1	0.533723	421	2	423.534	-14.8	-14.2064	-10.7	-10.7723	26.4641	11.6641	0.0218615	0.00419928	0	1	-0.165733
csi-miR166g-3p	ENSG00000205832	ENST00000444310	C16orf96	0.405129	150	1	151.405	-14.7	-15.2956	-10.7	-10.7723	12.9434	-1.75657	8.90618e-07	1.42148e-06	0	1	-0.165087
csi-miR166g-3p	ENSG00000185483	ENST00000371079	ROR1	0.581006	973	3	976.581	-15	-15.7201	-10.7	-10.7723	22.5542	7.55423	0.00968483	0.00146162	0	1	-0.164539
csi-miR166g-3p	ENSG00000100678	ENST00000356921	SLC8A3	0.47256	580	3	583.473	-20.3	-19.6033	-10.7	-10.7723	23.5338	3.23377	0.0150185	0.00263588	0	1	-0.16435
csi-miR166g-3p	ENSG00000182308	ENST00000333141	DCAF4L1	0.54619	492	2.5	495.046	-21.3	-21.801	-10.7	-10.7723	25.6395	4.33954	0.0254838	0.00671655	0	1	-0.164266
csi-miR166g-3p	ENSG00000099331	ENST00000682292	MYO9B	0.453695	25	2.5	27.9537	-20.4	-20.7053	-10.7	-10.7723	23.9248	3.52481	0.0289194	0.00491554	0	1	-0.16355
csi-miR166g-3p	ENSG00000198538	ENST00000457749	ZNF28	0.601129	1075	2.5	1078.1	-18.6	-19.5363	-10.7	-10.7723	21.6129	3.01294	0.0134221	0.00239182	0	1	-0.159921
csi-miR166g-3p	ENSG00000129250	ENST00000320785	KIF1C	0.498832	117	3	120.499	-18.5	-19.3873	-10.7	-10.7723	19.7487	1.24874	0.0810982	0.0439055	0	1	-0.153527
csi-miR166g-3p	ENSG00000168806	ENST00000305641	LCMT2	0.489765	212	1.5	213.99	-19.8	-19.8947	-10.7	-10.7723	21.4293	1.62927	0.0448256	0.0194953	0	1	-0.153306
csi-miR166g-3p	ENSG00000130396	ENST00000683244	AFDN	0.421695	607	3	610.422	-19.6	-18.0274	-10.7	-10.7723	22.8346	3.23463	0.0189844	0.00452642	0	1	-0.152541
csi-miR166g-3p	ENSG00000135643	ENST00000258111	KCNMB4	0.651437	1500	3	1503.65	-16.5	-17.0771	-10.7	-10.7723	19.8678	3.36785	0.0350194	0.0144395	0	1	-0.151514
csi-miR166g-3p	ENSG00000128266	ENST00000615612	GNAZ	0.491089	116	2.5	118.991	-18.5	-17.7051	-10.7	-10.7723	34.6241	16.1241	0.0304583	0.00663404	0	1	-0.148816
csi-miR166g-3p	ENSG00000140443	ENST00000650285	IGF1R	0.764865	1500	2	1502.76	-13.4	-13.664	-10.7	-10.7723	15.6498	2.24979	0.134832	0.133622	0	1	-0.146669
csi-miR166g-3p	ENSG00000167562	ENST00000391785	ZNF701	0.608783	695	2.5	698.109	-18.2	-18.5061	-10.7	-10.7723	20.6736	2.47355	0.103389	0.0805967	0	1	-0.146227
csi-miR166g-3p	ENSG00000136436	ENST00000258947	CALCOCO2	0.495106	412	2	414.495	-21.8	-22.9186	-10.7	-10.7723	24.0098	2.20978	0.0187042	0.00392421	0	1	-0.145183
csi-miR166g-3p	ENSG00000174600	ENST00000550402	CMKLR1	0.584411	1045	4	1049.58	-20.3	-20.8087	-10.7	-10.7723	26.1413	5.84127	0.0445338	0.0130259	0	1	-0.144624
csi-miR166g-3p	ENSG00000205268	ENST00000401827	PDE7A	0.662704	1500	2	1502.66	-14.3	-14.7538	-10.7	-10.7723	18.8506	4.55064	0.0375121	0.0153926	0	1	-0.144277
csi-miR166g-3p	ENSG00000144712	ENST00000456430	CAND2	0.410488	51	1.5	52.9105	-20.1	-19.2651	-10.7	-10.7723	28.709	8.60904	0.0103103	0.000969327	0	1	-0.144197
csi-miR166g-3p	ENSG00000004866	ENST00000323984	ST7	0.70363	104	5	109.704	-20.6	-19.5913	-8	-8.30836	17.8501	-2.74993	0.0214958	0.00219986	0	1	-0.142788
csi-miR166g-3p	ENSG00000258405	ENST00000421239	ZNF578	0.565503	553	2.5	556.066	-18.2	-18.5061	-10.7	-10.7723	22.0646	3.86461	0.0901027	0.0692076	0	1	-0.142
csi-miR166g-3p	ENSG00000106123	ENST00000652003	EPHB6	0.377369	35	2	37.3774	-24.8	-25.1187	-10.7	-10.7723	24.738	-0.0620308	0.00975402	0.000751227	0	1	-0.141087
csi-miR166g-3p	ENSG00000176022	ENST00000379198	B3GALT6	0.565305	111	2.5	114.065	-18.8	-19.2388	-10.7	-10.7723	19.2262	0.426229	0.150412	0.103829	0	1	-0.140426
csi-miR166g-3p	ENSG00000153789	ENST00000539556	CIBAR2	0.428949	259	1	260.429	-19.8	-19.7962	-10.7	-10.7723	19.9457	0.145729	0.0222366	0.0040489	0	1	-0.139812
csi-miR166g-3p	ENSG00000023445	ENST00000263464	BIRC3	0.565121	1073	2	1075.57	-12.5	-12.816	-10.7	-10.7723	24.3178	11.8178	0.00660315	0.000550814	0	1	-0.137706
csi-miR166g-3p	ENSG00000175470	ENST00000455566	PPP2R2D	0.672703	279	1.5	281.173	-12.2	-12.3673	-10.7	-10.7723	9.31931	-2.88069	0.276948	0.319731	0	1	-0.136876
csi-miR166g-3p	ENSG00000135655	ENST00000280377	USP15	0.618729	1257	2	1259.62	-16	-16.5959	-10.7	-10.7723	21.8976	5.89761	0.0345434	0.0180074	0	1	-0.135841
csi-miR166g-3p	ENSG00000100478	ENST00000542754	AP4S1	0.638006	1500	2	1502.64	-12.4	-12.4373	-10.7	-10.7723	18.5813	6.18134	0.0421669	0.0165627	0	1	-0.13556
csi-miR166g-3p	ENSG00000129159	ENST00000265969	KCNC1	0.427625	110	1.5	111.928	-15.6	-15.5147	-10.7	-10.7723	25.3574	9.75738	0.0230973	0.0049472	0	1	-0.134843
csi-miR166g-3p	ENSG00000167193	ENST00000300574	CRK	0.52508	1037	2	1039.53	-15.9	-12.9872	-10.7	-10.7723	29.3865	13.4865	0.032961	0.0114625	0	1	-0.134572
csi-miR166g-3p	ENSG00000171405	ENST00000375501	XAGE5	0.807562	33	1.5	35.3076	-15	-15.6673	-8	-8.30836	16.0313	1.03131	0.0172794	0.00149457	0	1	-0.134119
csi-miR166g-3p	ENSG00000187954	ENST00000530374	ZFTRAF1	0.397167	16	2	18.3972	-21	-21.3342	-10.7	-10.7723	20.7975	-0.202475	0.0451415	0.00973854	0	1	-0.133664
csi-miR166g-3p	ENSG00000272047	ENST00000607778	GTF2H5	0.512289	686	2.5	689.012	-19.5	-18.6248	-10.7	-10.7723	26.1429	6.6429	0.0565775	0.0342759	0	1	-0.133558
csi-miR166g-3p	ENSG00000160712	ENST00000368485	IL6R	0.672714	1500	2.5	1503.17	-13.3	-14.3113	-10.7	-10.7723	18.7118	5.4118	0.0582429	0.0243688	0	1	-0.132522
csi-miR166g-3p	ENSG00000196834	ENST00000451531	POTEI	0.503094	932	2	934.503	-19.1	-19.8674	-10.7	-10.7723	14.049	-5.05105	0.0420783	0.0154317	0	1	-0.131754
csi-miR166g-3p	ENSG00000103249	ENST00000382745	CLCN7	0.500895	445	3	448.501	-16	-15.0173	-10.7	-10.7723	23.8872	7.88719	0.0906223	0.0366537	0	1	-0.131295
csi-miR166g-3p	ENSG00000065923	ENST00000616978	SLC9A7	0.648245	1441	3	1444.65	-16.7	-17.3492	-10.7	-10.7723	19.5017	2.80168	0.0738741	0.047577	0	1	-0.13126
csi-miR166g-3p	ENSG00000153395	ENST00000283415	LPCAT1	0.583518	881	2	883.584	-16.6	-17.0024	-10.7	-10.7723	18.516	1.91598	0.0848418	0.0450773	0	1	-0.128006
csi-miR166g-3p	ENSG00000105497	ENST00000262259	ZNF175	0.815261	37	4.5	42.3153	-12.7	-13.2171	-8	-8.30836	25.6887	12.9887	0.0291153	0.0591632	0	1	-0.1267
csi-miR166g-3p	ENSG00000113722	ENST00000231656	CDX1	0.376704	79	2	81.3767	-29.4	-27.493	-10.7	-10.7723	37.5913	8.19131	0.012867	0.00103854	0	1	-0.126407
csi-miR166i-3p	ENSG00000185379	ENST00000345365	RAD51D	0.95729	3	2	5.95729	-10.4	-10.512	-8.9	-8.98047	5.94671	-4.45329	0.133843	0.52951	0	1	-0.386608
csi-miR166i-3p	ENSG00000185070	ENST00000330753	FLRT2	0.860179	1500	2.5	1503.36	-11.6	-12.2464	-8.9	-8.98047	11.4372	-0.162821	0.0755946	0.928293	0	1	-0.361071
csi-miR166i-3p	ENSG00000119547	ENST00000491143	ONECUT2	0.722462	529	1.5	531.222	-12.1	-12.2595	-8.9	-8.98047	13.0211	0.921139	0.0268511	0.696447	0	1	-0.348592
csi-miR166i-3p	ENSG00000240891	ENST00000636933	PLCXD2	0.830618	299	3	302.831	-11.2	-12.1788	-8.9	-8.98047	10.2692	-0.930772	0.0530772	0.276794	0	1	-0.311307
csi-miR166i-3p	ENSG00000170802	ENST00000340553	FOXN2	0.821499	232	2.5	235.321	-16.2	-16.5085	-8.9	-8.98047	15.034	-1.16598	0.0102814	0.0817589	0	1	-0.294204
csi-miR166i-3p	ENSG00000111647	ENST00000279907	BLTP3B	0.817162	36	2	38.8172	-10.4	-10.6678	-8.9	-8.98047	11.1693	0.769341	0.0140111	0.00292839	0	1	-0.287107
csi-miR166i-3p	ENSG00000116661	ENST00000354287	FBXO2	0.825103	2	1.5	4.3251	-11.2	-11.7116	-8.9	-8.98047	8.89591	-2.30409	0.0288879	0.00642575	0	1	-0.280178
csi-miR166i-3p	ENSG00000196277	ENST00000357716	GRM7	0.825471	35	2.5	38.3255	-13	-14.0535	-8.9	-8.98047	8.65328	-4.34672	0.0473419	0.0268102	0	1	-0.27621
csi-miR166i-3p	ENSG00000133639	ENST00000256015	BTG1	0.732246	212	3.5	216.232	-19.4	-19.5337	-8.9	-8.98047	14.3064	-5.09355	0.0119236	0.0640615	0	1	-0.275091
csi-miR166i-3p	ENSG00000273045	ENST00000650052	C2orf15	0.805167	174	2	176.805	-10.4	-10.4501	-8.9	-8.98047	14.8588	4.45885	0.00138544	0.00245716	0	1	-0.273322
csi-miR166i-3p	ENSG00000206073	ENST00000341074	SERPINB4	0.802252	219	3	222.802	-15.4	-15.7639	-8.9	-8.98047	16.4175	1.01746	0.0125208	0.00535268	0	1	-0.26912
csi-miR166i-3p	ENSG00000184949	ENST00000535113	FAM227A	0.759577	814	3.5	818.26	-21.7	-21.7457	-8.9	-8.98047	14.0268	-7.67316	0.127113	0.514129	0	1	-0.257009
csi-miR166i-3p	ENSG00000091129	ENST00000379028	NRCAM	0.758395	78	2.5	81.2584	-15.1	-15.8287	-8.9	-8.98047	17.5981	2.49807	0.00610498	0.0320942	0	1	-0.256684
csi-miR166i-3p	ENSG00000151005	ENST00000280605	TKTL2	0.829721	346	2	348.83	-10.6	-10.9601	-8.9	-8.98047	12.5184	1.9184	0.0291743	0.0143343	0	1	-0.255786
csi-miR166i-3p	ENSG00000101307	ENST00000381605	SIRPB1	0.680229	465	1	466.68	-11.4	-11.8356	-8.9	-8.98047	4.78558	-6.61442	0.0520931	0.321271	0	1	-0.249519
csi-miR166i-3p	ENSG00000174173	ENST00000309922	TRMT10C	0.78049	200	3	203.78	-14.1	-14.9696	-8.9	-8.98047	11.8204	-2.27962	0.0433633	0.0223309	0	1	-0.248333
csi-miR166i-3p	ENSG00000113282	ENST00000411809	CLINT1	0.923346	494	1.5	496.423	-11.6	-12.306	-8.9	-8.98047	13.4065	1.8065	0.0783142	0.086253	0	1	-0.247115
csi-miR166i-3p	ENSG00000126070	ENST00000373191	AGO3	0.706992	1500	2	1502.71	-11.2	-11.7173	-8.9	-8.98047	14.0486	2.84856	0.0684579	0.70808	0	1	-0.242554
csi-miR166i-3p	ENSG00000155849	ENST00000310758	ELMO1	0.69065	51	2	53.6907	-14.6	-15.054	-8.9	-8.98047	14.9714	0.371422	0.0257959	0.129081	0	1	-0.242505
csi-miR166i-3p	ENSG00000155307	ENST00000400566	SAMSN1	0.743497	268	3.5	272.243	-13.4	-13.9311	-8.9	-8.98047	16.2695	2.86948	0.0159599	0.0055165	0	1	-0.242345
csi-miR166i-3p	ENSG00000175879	ENST00000313173	HOXD8	0.787511	400	3	403.788	-11.2	-11.7494	-8.9	-8.98047	13.2355	2.03553	0.0312661	0.01344	0	1	-0.24188
csi-miR166i-3p	ENSG00000165996	ENST00000361271	HACD1	0.766752	50	2	52.7668	-17.7	-18.0117	-8.9	-8.98047	13.9617	-3.73833	0.0492439	0.0272235	0	1	-0.240149
csi-miR166i-3p	ENSG00000080371	ENST00000261263	RAB21	0.764935	1500	1.5	1502.26	-14.5	-15.2516	-8.9	-8.98047	18.004	3.50403	0.0463735	0.594513	0	1	-0.238591
csi-miR166i-3p	ENSG00000102935	ENST00000563137	ZNF423	0.705921	140	3	143.706	-15.6	-16.2453	-8.9	-8.98047	15.8513	0.25131	0.0394353	0.112751	0	1	-0.23655
csi-miR166i-3p	ENSG00000100987	ENST00000376709	VSX1	0.761751	73	2	75.7618	-11.6	-12.131	-8.9	-8.98047	13.6803	2.08031	0.0370398	0.0176346	0	1	-0.236547
csi-miR166i-3p	ENSG00000198604	ENST00000360310	BAZ1A	0.825587	259	1.5	261.326	-12.4	-12.8474	-8.9	-8.98047	19.0939	6.69385	0.028627	0.015087	0	1	-0.232924
csi-miR166i-3p	ENSG00000140259	ENST00000267812	MFAP1	0.756857	49	3	52.7569	-11.1	-11.8185	-8.9	-8.98047	18.7483	7.64828	0.0311504	0.0108039	0	1	-0.232642
csi-miR166i-3p	ENSG00000172352	ENST00000382407	CDY1B	0.755378	131	2.5	134.255	-11.7	-12.575	-8.9	-8.98047	17.8523	6.15231	0.0151188	0.00418548	0	1	-0.2326
csi-miR166i-3p	ENSG00000204120	ENST00000373563	GIGYF2	0.684383	150	1.5	152.184	-17.5	-17.8646	-8.9	-8.98047	13.6344	-3.86563	0.0230896	0.0931318	0	1	-0.229132
csi-miR166i-3p	ENSG00000196693	ENST00000359467	ZNF33B	0.736618	580	2	582.737	-15.8	-16.3474	-8.9	-8.98047	14.5297	-1.2703	0.0296806	0.155675	0	1	-0.228676
csi-miR166i-3p	ENSG00000031081	ENST00000264245	ARHGAP31	0.792324	1279	2	1281.79	-10.4	-10.561	-8.9	-8.98047	8.81054	-1.58946	0.00711485	0.101598	0	1	-0.227962
csi-miR166i-3p	ENSG00000103540	ENST00000694978	CCP110	0.844809	480	2	482.845	-10.6	-11.0613	-8.9	-8.98047	10.6892	0.0891953	0.0933096	0.105048	0	1	-0.226558
csi-miR166i-3p	ENSG00000118004	ENST00000349077	COLEC11	0.717335	228	2.5	231.217	-16.4	-15.9592	-8.9	-8.98047	12.9432	-3.45683	0.0490157	0.0233929	0	1	-0.22595
csi-miR166i-3p	ENSG00000185278	ENST00000367701	ZBTB37	0.668456	1500	2	1502.67	-12.8	-13.1756	-8.9	-8.98047	14.4404	1.64038	0.112334	0.838561	0	1	-0.223157
csi-miR166i-3p	ENSG00000055147	ENST00000351797	FAM114A2	0.844885	237	2	239.845	-12.2	-12.8461	-8.9	-8.98047	13.4795	1.27951	0.124708	0.172398	0	1	-0.223112
csi-miR166i-3p	ENSG00000116014	ENST00000234371	KISS1R	0.726083	89	1	90.7261	-12.8	-13.1871	-8.9	-8.98047	15.4691	2.66909	0.0104741	0.000866546	0	1	-0.222529
csi-miR166i-3p	ENSG00000085415	ENST00000399892	SEH1L	0.771992	223	3.5	227.272	-13.2	-14.655	-8.9	-8.98047	23.8344	10.6344	0.0130976	0.00263085	0	1	-0.221075
csi-miR166i-3p	ENSG00000164736	ENST00000297316	SOX17	0.7527	220	4	224.753	-14.5	-14.8831	-8.9	-8.98047	17.3616	2.86163	0.0821453	0.0814414	0	1	-0.219508
csi-miR166i-3p	ENSG00000070018	ENST00000261349	LRP6	0.856778	1500	2.5	1503.36	-12.5	-13.2529	-8.9	-8.98047	11.6923	-0.807657	0.0177799	0.0933904	0	1	-0.219444
csi-miR166i-3p	ENSG00000148358	ENST00000347136	GPR107	0.76034	953	2	955.76	-10.4	-11.1944	-8.9	-8.98047	16.6704	6.27038	0.0247381	0.235364	0	1	-0.218745
csi-miR166i-3p	ENSG00000145864	ENST00000393959	GABRB2	0.774923	1500	2	1502.77	-11.6	-12.0763	-8.9	-8.98047	7.65768	-3.94232	0.0376052	0.263513	0	1	-0.218119
csi-miR166i-3p	ENSG00000135549	ENST00000368452	PKIB	0.695347	172	3.5	176.195	-13.8	-14.7175	-8.9	-8.98047	15.6331	1.83311	0.031685	0.016784	0	1	-0.216975
csi-miR166i-3p	ENSG00000113209	ENST00000231134	PCDHB5	0.672389	145	2.5	148.172	-13	-13.5375	-8.9	-8.98047	13.2164	0.216391	0.0212046	0.0131349	0	1	-0.21641
csi-miR166i-3p	ENSG00000101751	ENST00000579534	POLI	0.746215	24	2	26.7462	-12.1	-12.5544	-8.9	-8.98047	7.78716	-4.31285	0.149675	0.247417	0	1	-0.21619
csi-miR166i-3p	ENSG00000205213	ENST00000379214	LGR4	0.758861	201	2.5	204.259	-13.3	-13.9592	-8.9	-8.98047	15.5703	2.27034	0.0614793	0.0569504	0	1	-0.215972
csi-miR166i-3p	ENSG00000163950	ENST00000489418	SLBP	0.722828	214	2.5	217.223	-23.9	-24.2726	-8.9	-8.98047	16.0467	-7.85329	0.0484326	0.0237968	0	1	-0.215519
csi-miR166i-3p	ENSG00000146731	ENST00000275603	CCT6A	0.765289	72	3	75.7653	-12.4	-13.4437	-8.9	-8.98047	20.4452	8.04522	0.0476043	0.0216219	0	1	-0.215065
csi-miR166i-3p	ENSG00000111145	ENST00000228741	ELK3	0.86562	597	2	599.866	-11.7	-12.0246	-8.9	-8.98047	13.4982	1.79822	0.111862	0.144047	0	1	-0.214287
csi-miR166i-3p	ENSG00000118579	ENST00000237380	MED28	0.457301	655	3	658.457	-17.5	-13.2381	-8.9	-8.98047	27.9275	10.4275	0.0782441	0.63648	0	1	-0.212627
csi-miR166i-3p	ENSG00000120885	ENST00000316403	CLU	0.747977	167	2.5	170.248	-15.6	-14.7744	-8.9	-8.98047	12.954	-2.64596	0.116208	0.109477	0	1	-0.212562
csi-miR166i-3p	ENSG00000137168	ENST00000373699	PPIL1	0.73719	133	3	136.737	-15.9	-16.9887	-8.9	-8.98047	13.6075	-2.29248	0.0741653	0.0601582	0	1	-0.212298
csi-miR166i-3p	ENSG00000154146	ENST00000284292	NRGN	0.719407	5	3	8.71941	-15	-15.2247	-8.9	-8.98047	11.9252	-3.07483	0.0994154	0.0667848	0	1	-0.211576
csi-miR166i-3p	ENSG00000186472	ENST00000333891	PCLO	0.80231	1280	2	1282.8	-10.4	-10.9135	-8.9	-8.98047	10.684	0.283983	0.0110745	0.0717549	0	1	-0.211303
csi-miR166i-3p	ENSG00000161040	ENST00000440067	FBXL13	0.636536	111	2	113.637	-21.2	-21.7216	-8.9	-8.98047	16.4402	-4.7598	0.00695931	0.029033	0	1	-0.209688
csi-miR166i-3p	ENSG00000179021	ENST00000318887	C3orf38	0.741026	641	2.5	644.241	-14.9	-14.9907	-8.9	-8.98047	13.7464	-1.15357	0.0311878	0.0182667	0	1	-0.208958
csi-miR166i-3p	ENSG00000106004	ENST00000222726	HOXA5	0.730182	115	2	117.73	-10.4	-10.5984	-8.9	-8.98047	17.1472	6.74722	0.044187	0.0229526	0	1	-0.208257
csi-miR166i-3p	ENSG00000242574	ENST00000418107	HLA-DMB	0.713297	119	2	121.713	-11.2	-11.6134	-8.9	-8.98047	18.571	7.371	0.0217715	0.00542456	0	1	-0.208256
csi-miR166i-3p	ENSG00000196196	ENST00000354323	HRCT1	0.746563	20	2.5	23.2466	-18.5	-19.14	-8.9	-8.98047	17.6802	-0.819763	0.0700363	0.0219109	0	1	-0.206992
csi-miR166i-3p	ENSG00000065613	ENST00000369755	SLK	0.771725	433	3.5	437.272	-18	-17.5493	-8.9	-8.98047	17.4268	-0.573227	0.117803	0.146852	0	1	-0.206198
csi-miR166i-3p	ENSG00000184898	ENST00000331426	RBM43	0.789332	304	3	307.789	-14.3	-15.284	-8.9	-8.98047	12.3262	-1.97377	0.135212	0.18675	0	1	-0.205254
csi-miR166i-3p	ENSG00000168092	ENST00000527958	PAFAH1B2	0.709618	808	2	810.71	-14.1	-14.3011	-8.9	-8.98047	11.9907	-2.10934	0.0135452	0.0602187	0	1	-0.205209
csi-miR166i-3p	ENSG00000118526	ENST00000367882	TCF21	0.536612	195	3.5	199.037	-20.9	-19.6409	-8.9	-8.98047	13.0432	-7.85682	0.016738	0.00374068	0	1	-0.204336
csi-miR166i-3p	ENSG00000092203	ENST00000448790	TOX4	0.715664	777	2	779.716	-12.9	-13.143	-8.9	-8.98047	13.031	0.130983	0.0192991	0.0767127	0	1	-0.203762
csi-miR166i-3p	ENSG00000153822	ENST00000392671	KCNJ16	0.846738	739	2.5	742.347	-11.8	-12.3135	-8.9	-8.98047	12.9044	1.10443	0.106203	0.126495	0	1	-0.203564
csi-miR166i-3p	ENSG00000178033	ENST00000368599	CALHM5	0.766574	1500	2.5	1503.27	-16	-16.5292	-8.9	-8.98047	13.2823	-2.71774	0.113095	0.521211	0	1	-0.203086
csi-miR166i-3p	ENSG00000167601	ENST00000301178	AXL	0.683158	380	2.5	383.183	-12.8	-13.7971	-8.9	-8.98047	17.1018	4.30176	0.00109669	0.0199264	0	1	-0.202857
csi-miR166i-3p	ENSG00000154144	ENST00000441174	TBRG1	0.608952	824	3	827.609	-18.1	-16.8859	-8.9	-8.98047	11.3485	-6.7515	0.0163587	0.0762844	0	1	-0.202405
csi-miR166i-3p	ENSG00000103037	ENST00000219315	SETD6	0.713322	1137	3.5	1141.21	-17.3	-17.6866	-8.9	-8.98047	16.4266	-0.873417	0.0621885	0.292868	0	1	-0.202174
csi-miR166i-3p	ENSG00000181744	ENST00000315691	DIPK2A	0.778462	874	2	876.778	-15.3	-14.9005	-8.9	-8.98047	10.0332	-5.2668	0.0749026	0.0859051	0	1	-0.200923
csi-miR166i-3p	ENSG00000198721	ENST00000380118	ECI2	0.611223	25	3.5	29.1112	-18.2	-18.6115	-8.9	-8.98047	21.3279	3.12791	0.00739598	0.00074275	0	1	-0.200807
csi-miR166i-3p	ENSG00000105989	ENST00000265441	WNT2	0.700669	53	3.5	57.2007	-21.2	-21.8187	-8.9	-8.98047	8.01161	-13.1884	0.16672	0.21682	0	1	-0.200492
csi-miR166i-3p	ENSG00000150907	ENST00000379561	FOXO1	0.659467	394	2	396.659	-16.5	-17.2594	-8.9	-8.98047	15.6392	-0.860825	0.0178723	0.0945826	0	1	-0.200458
csi-miR166i-3p	ENSG00000187416	ENST00000424859	LHFPL3	0.72276	80	2	82.7228	-15.6	-15.8739	-8.9	-8.98047	15.9713	0.371337	0.102228	0.162319	0	1	-0.200155
csi-miR166i-3p	ENSG00000138641	ENST00000402738	HERC3	0.849571	727	1	728.85	-13.9	-14.6408	-8.9	-8.98047	14.5863	0.686317	0.0620159	0.0593402	0	1	-0.19958
csi-miR166i-3p	ENSG00000183475	ENST00000332783	ASB7	0.613569	245	3	248.614	-15.3	-15.5977	-8.9	-8.98047	19.2468	3.94683	0.0225608	0.11459	0	1	-0.198994
csi-miR166i-3p	ENSG00000256269	ENST00000652429	HMBS	0.640389	51	2	53.6404	-13	-10.4569	-8.9	-8.98047	26.0708	13.0708	0.0218674	0.0031897	0	1	-0.19889
csi-miR166i-3p	ENSG00000143153	ENST00000367815	ATP1B1	0.622114	420	2.5	423.122	-16.2	-13.5042	-8.9	-8.98047	16.326	0.125967	0.0426002	0.0239734	0	1	-0.198012
csi-miR166i-3p	ENSG00000151348	ENST00000533608	EXT2	0.656118	675	1.5	677.156	-15.2	-15.4628	-8.9	-8.98047	11.417	-3.78298	0.151341	0.592706	0	1	-0.196961
csi-miR166i-3p	ENSG00000176402	ENST00000312891	GJC3	0.600504	50	2	52.6005	-14.6	-15.0986	-8.9	-8.98047	13.3575	-1.24249	0.00846512	0.00109192	0	1	-0.196484
csi-miR166i-3p	ENSG00000143393	ENST00000368873	PI4KB	0.64223	124	1	125.642	-10.4	-10.8084	-8.9	-8.98047	13.693	3.29299	0.00790855	0.015251	0	1	-0.194988
csi-miR166i-3p	ENSG00000179300	ENST00000321110	RTL3	0.658983	275	2	277.659	-16	-15.6414	-8.9	-8.98047	16.461	0.460979	0.0269473	0.0114937	0	1	-0.194483
csi-miR166i-3p	ENSG00000134308	ENST00000238081	YWHAQ	0.753812	499	2.5	502.254	-11.2	-11.7893	-8.9	-8.98047	11.9869	0.786901	0.0846488	0.0910103	0	1	-0.193438
csi-miR166i-3p	ENSG00000149289	ENST00000278590	ZC3H12C	0.704465	746	2	748.704	-12	-12.5452	-8.9	-8.98047	18.4199	6.4199	0.0249491	0.153969	0	1	-0.191315
csi-miR166i-3p	ENSG00000198862	ENST00000361371	LTN1	0.727178	381	2.5	384.227	-11	-11.6307	-8.9	-8.98047	14.8507	3.85074	0.0629871	0.0594975	0	1	-0.190834
csi-miR166i-3p	ENSG00000142864	ENST00000361219	SERBP1	0.756611	23	4.5	28.2566	-13.4	-13.9534	-8.9	-8.98047	18.1397	4.73968	0.219315	0.368118	0	1	-0.189957
csi-miR166i-3p	ENSG00000104432	ENST00000263851	IL7	0.63451	388	2	390.635	-15.6	-16.3027	-8.9	-8.98047	9.96659	-5.63342	0.0186317	0.00695551	0	1	-0.18957
csi-miR166i-3p	ENSG00000257594	ENST00000529983	GALNT4	0.72169	323	3	326.722	-17.3	-17.4053	-8.9	-8.98047	11.6295	-5.67054	0.14338	0.198331	0	1	-0.18948
csi-miR166i-3p	ENSG00000164651	ENST00000418710	SP8	0.765306	261	2	263.765	-10.4	-10.5479	-8.9	-8.98047	14.7328	4.33282	0.104506	0.0936066	0	1	-0.188798
csi-miR166i-3p	ENSG00000173597	ENST00000310613	SULT1B1	0.587365	355	1.5	357.087	-18.9	-19.2417	-8.9	-8.98047	15.3413	-3.55871	0.0329286	0.204758	0	1	-0.188773
csi-miR166i-3p	ENSG00000042781	ENST00000307340	USH2A	0.73908	124	2	126.739	-10.6	-10.888	-8.9	-8.98047	15.6964	5.09639	0.121687	0.181565	0	1	-0.188656
csi-miR166i-3p	ENSG00000137845	ENST00000260408	ADAM10	0.63157	533	2	535.632	-11.9	-12.1899	-8.9	-8.98047	22.0429	10.1429	0.0768505	0.424339	0	1	-0.186579
csi-miR166i-3p	ENSG00000169184	ENST00000302326	MN1	0.79823	376	2	378.798	-15.2	-13.869	-8.9	-8.98047	14.0491	-1.15094	0.196173	0.26938	0	1	-0.18653
csi-miR166i-3p	ENSG00000128714	ENST00000392539	HOXD13	0.643345	196	4	200.643	-21.1	-22.0451	-8.9	-8.98047	14.2417	-6.85826	0.0754072	0.057225	0	1	-0.186107
csi-miR166i-3p	ENSG00000143379	ENST00000692827	SETDB1	0.666595	104	1	105.667	-10.4	-10.7582	-8.9	-8.98047	14.1261	3.72609	0.0311378	0.0110794	0	1	-0.186058
csi-miR166i-3p	ENSG00000172339	ENST00000370205	ALG14	0.695813	1006	2.5	1009.2	-15.6	-16.398	-8.9	-8.98047	18.3775	2.77752	0.16104	0.682218	0	1	-0.18544
csi-miR166i-3p	ENSG00000162267	ENST00000449956	ITIH3	0.605036	9	3	12.605	-11.6	-12.9095	-8.9	-8.98047	18.0359	6.43592	0.00802645	0.000241797	0	1	-0.185305
csi-miR166i-3p	ENSG00000043591	ENST00000369295	ADRB1	0.715823	145	1	146.716	-10.4	-10.5436	-8.9	-8.98047	12.1412	1.74124	0.0798288	0.0526776	0	1	-0.183052
csi-miR166i-3p	ENSG00000165072	ENST00000377182	MAMDC2	0.696231	351	3	354.696	-11.9	-12.5072	-8.9	-8.98047	24.0605	12.1605	0.0168827	0.00639446	0	1	-0.182359
csi-miR166i-3p	ENSG00000221858	ENST00000641592	OR2A12	0.73583	303	3	306.736	-11.8	-12.8869	-8.9	-8.98047	13.8242	2.02417	0.129422	0.198001	0	1	-0.182252
csi-miR166i-3p	ENSG00000143878	ENST00000272233	RHOB	0.729648	578	2.5	581.23	-13.6	-13.933	-8.9	-8.98047	13.222	-0.377996	0.0649971	0.0308926	0	1	-0.182047
csi-miR166k-3p	ENSG00000185379	ENST00000345365	RAD51D	0.95729	3	2	5.95729	-10.4	-10.512	-8.9	-8.98047	5.94671	-4.45329	0.133843	0.52951	0	1	-0.386608
csi-miR166k-3p	ENSG00000185070	ENST00000330753	FLRT2	0.860179	1500	2.5	1503.36	-11.6	-12.2464	-8.9	-8.98047	11.4372	-0.162821	0.0755946	0.928293	0	1	-0.361071
csi-miR166k-3p	ENSG00000119547	ENST00000491143	ONECUT2	0.722462	529	1.5	531.222	-12.1	-12.2595	-8.9	-8.98047	13.0211	0.921139	0.0268511	0.696447	0	1	-0.348592
csi-miR166k-3p	ENSG00000240891	ENST00000636933	PLCXD2	0.830618	299	3	302.831	-11.2	-12.1788	-8.9	-8.98047	10.2692	-0.930772	0.0530772	0.276794	0	1	-0.311307
csi-miR166k-3p	ENSG00000170802	ENST00000340553	FOXN2	0.821499	232	2.5	235.321	-16.2	-16.5085	-8.9	-8.98047	15.034	-1.16598	0.0102814	0.0817589	0	1	-0.294204
csi-miR166k-3p	ENSG00000111647	ENST00000279907	BLTP3B	0.817162	36	2	38.8172	-10.4	-10.6678	-8.9	-8.98047	11.1693	0.769341	0.0140111	0.00292839	0	1	-0.287107
csi-miR166k-3p	ENSG00000116661	ENST00000354287	FBXO2	0.825103	2	1.5	4.3251	-11.2	-11.7116	-8.9	-8.98047	8.89591	-2.30409	0.0288879	0.00642575	0	1	-0.280178
csi-miR166k-3p	ENSG00000196277	ENST00000357716	GRM7	0.825471	35	2.5	38.3255	-13	-14.0535	-8.9	-8.98047	8.65328	-4.34672	0.0473419	0.0268102	0	1	-0.27621
csi-miR166k-3p	ENSG00000133639	ENST00000256015	BTG1	0.732246	212	3.5	216.232	-19.4	-19.5337	-8.9	-8.98047	14.3064	-5.09355	0.0119236	0.0640615	0	1	-0.275091
csi-miR166k-3p	ENSG00000273045	ENST00000650052	C2orf15	0.805167	174	2	176.805	-10.4	-10.4501	-8.9	-8.98047	14.8588	4.45885	0.00138544	0.00245716	0	1	-0.273322
csi-miR166k-3p	ENSG00000206073	ENST00000341074	SERPINB4	0.802252	219	3	222.802	-15.4	-15.7639	-8.9	-8.98047	16.4175	1.01746	0.0125208	0.00535268	0	1	-0.26912
csi-miR166k-3p	ENSG00000184949	ENST00000535113	FAM227A	0.759577	814	3.5	818.26	-21.7	-21.7457	-8.9	-8.98047	14.0268	-7.67316	0.127113	0.514129	0	1	-0.257009
csi-miR166k-3p	ENSG00000091129	ENST00000379028	NRCAM	0.758395	78	2.5	81.2584	-15.1	-15.8287	-8.9	-8.98047	17.5981	2.49807	0.00610498	0.0320942	0	1	-0.256684
csi-miR166k-3p	ENSG00000151005	ENST00000280605	TKTL2	0.829721	346	2	348.83	-10.6	-10.9601	-8.9	-8.98047	12.5184	1.9184	0.0291743	0.0143343	0	1	-0.255786
csi-miR166k-3p	ENSG00000101307	ENST00000381605	SIRPB1	0.680229	465	1	466.68	-11.4	-11.8356	-8.9	-8.98047	4.78558	-6.61442	0.0520931	0.321271	0	1	-0.249519
csi-miR166k-3p	ENSG00000174173	ENST00000309922	TRMT10C	0.78049	200	3	203.78	-14.1	-14.9696	-8.9	-8.98047	11.8204	-2.27962	0.0433633	0.0223309	0	1	-0.248333
csi-miR166k-3p	ENSG00000113282	ENST00000411809	CLINT1	0.923346	494	1.5	496.423	-11.6	-12.306	-8.9	-8.98047	13.4065	1.8065	0.0783142	0.086253	0	1	-0.247115
csi-miR166k-3p	ENSG00000126070	ENST00000373191	AGO3	0.706992	1500	2	1502.71	-11.2	-11.7173	-8.9	-8.98047	14.0486	2.84856	0.0684579	0.70808	0	1	-0.242554
csi-miR166k-3p	ENSG00000155849	ENST00000310758	ELMO1	0.69065	51	2	53.6907	-14.6	-15.054	-8.9	-8.98047	14.9714	0.371422	0.0257959	0.129081	0	1	-0.242505
csi-miR166k-3p	ENSG00000155307	ENST00000400566	SAMSN1	0.743497	268	3.5	272.243	-13.4	-13.9311	-8.9	-8.98047	16.2695	2.86948	0.0159599	0.0055165	0	1	-0.242345
csi-miR166k-3p	ENSG00000175879	ENST00000313173	HOXD8	0.787511	400	3	403.788	-11.2	-11.7494	-8.9	-8.98047	13.2355	2.03553	0.0312661	0.01344	0	1	-0.24188
csi-miR166k-3p	ENSG00000165996	ENST00000361271	HACD1	0.766752	50	2	52.7668	-17.7	-18.0117	-8.9	-8.98047	13.9617	-3.73833	0.0492439	0.0272235	0	1	-0.240149
csi-miR166k-3p	ENSG00000080371	ENST00000261263	RAB21	0.764935	1500	1.5	1502.26	-14.5	-15.2516	-8.9	-8.98047	18.004	3.50403	0.0463735	0.594513	0	1	-0.238591
csi-miR166k-3p	ENSG00000102935	ENST00000563137	ZNF423	0.705921	140	3	143.706	-15.6	-16.2453	-8.9	-8.98047	15.8513	0.25131	0.0394353	0.112751	0	1	-0.23655
csi-miR166k-3p	ENSG00000100987	ENST00000376709	VSX1	0.761751	73	2	75.7618	-11.6	-12.131	-8.9	-8.98047	13.6803	2.08031	0.0370398	0.0176346	0	1	-0.236547
csi-miR166k-3p	ENSG00000198604	ENST00000360310	BAZ1A	0.825587	259	1.5	261.326	-12.4	-12.8474	-8.9	-8.98047	19.0939	6.69385	0.028627	0.015087	0	1	-0.232924
csi-miR166k-3p	ENSG00000140259	ENST00000267812	MFAP1	0.756857	49	3	52.7569	-11.1	-11.8185	-8.9	-8.98047	18.7483	7.64828	0.0311504	0.0108039	0	1	-0.232642
csi-miR166k-3p	ENSG00000172352	ENST00000382407	CDY1B	0.755378	131	2.5	134.255	-11.7	-12.575	-8.9	-8.98047	17.8523	6.15231	0.0151188	0.00418548	0	1	-0.2326
csi-miR166k-3p	ENSG00000204120	ENST00000373563	GIGYF2	0.684383	150	1.5	152.184	-17.5	-17.8646	-8.9	-8.98047	13.6344	-3.86563	0.0230896	0.0931318	0	1	-0.229132
csi-miR166k-3p	ENSG00000196693	ENST00000359467	ZNF33B	0.736618	580	2	582.737	-15.8	-16.3474	-8.9	-8.98047	14.5297	-1.2703	0.0296806	0.155675	0	1	-0.228676
csi-miR166k-3p	ENSG00000031081	ENST00000264245	ARHGAP31	0.792324	1279	2	1281.79	-10.4	-10.561	-8.9	-8.98047	8.81054	-1.58946	0.00711485	0.101598	0	1	-0.227962
csi-miR166k-3p	ENSG00000103540	ENST00000694978	CCP110	0.844809	480	2	482.845	-10.6	-11.0613	-8.9	-8.98047	10.6892	0.0891953	0.0933096	0.105048	0	1	-0.226558
csi-miR166k-3p	ENSG00000118004	ENST00000349077	COLEC11	0.717335	228	2.5	231.217	-16.4	-15.9592	-8.9	-8.98047	12.9432	-3.45683	0.0490157	0.0233929	0	1	-0.22595
csi-miR166k-3p	ENSG00000185278	ENST00000367701	ZBTB37	0.668456	1500	2	1502.67	-12.8	-13.1756	-8.9	-8.98047	14.4404	1.64038	0.112334	0.838561	0	1	-0.223157
csi-miR166k-3p	ENSG00000055147	ENST00000351797	FAM114A2	0.844885	237	2	239.845	-12.2	-12.8461	-8.9	-8.98047	13.4795	1.27951	0.124708	0.172398	0	1	-0.223112
csi-miR166k-3p	ENSG00000116014	ENST00000234371	KISS1R	0.726083	89	1	90.7261	-12.8	-13.1871	-8.9	-8.98047	15.4691	2.66909	0.0104741	0.000866546	0	1	-0.222529
csi-miR166k-3p	ENSG00000085415	ENST00000399892	SEH1L	0.771992	223	3.5	227.272	-13.2	-14.655	-8.9	-8.98047	23.8344	10.6344	0.0130976	0.00263085	0	1	-0.221075
csi-miR166k-3p	ENSG00000164736	ENST00000297316	SOX17	0.7527	220	4	224.753	-14.5	-14.8831	-8.9	-8.98047	17.3616	2.86163	0.0821453	0.0814414	0	1	-0.219508
csi-miR166k-3p	ENSG00000070018	ENST00000261349	LRP6	0.856778	1500	2.5	1503.36	-12.5	-13.2529	-8.9	-8.98047	11.6923	-0.807657	0.0177799	0.0933904	0	1	-0.219444
csi-miR166k-3p	ENSG00000148358	ENST00000347136	GPR107	0.76034	953	2	955.76	-10.4	-11.1944	-8.9	-8.98047	16.6704	6.27038	0.0247381	0.235364	0	1	-0.218745
csi-miR166k-3p	ENSG00000145864	ENST00000393959	GABRB2	0.774923	1500	2	1502.77	-11.6	-12.0763	-8.9	-8.98047	7.65768	-3.94232	0.0376052	0.263513	0	1	-0.218119
csi-miR166k-3p	ENSG00000135549	ENST00000368452	PKIB	0.695347	172	3.5	176.195	-13.8	-14.7175	-8.9	-8.98047	15.6331	1.83311	0.031685	0.016784	0	1	-0.216975
csi-miR166k-3p	ENSG00000113209	ENST00000231134	PCDHB5	0.672389	145	2.5	148.172	-13	-13.5375	-8.9	-8.98047	13.2164	0.216391	0.0212046	0.0131349	0	1	-0.21641
csi-miR166k-3p	ENSG00000101751	ENST00000579534	POLI	0.746215	24	2	26.7462	-12.1	-12.5544	-8.9	-8.98047	7.78716	-4.31285	0.149675	0.247417	0	1	-0.21619
csi-miR166k-3p	ENSG00000205213	ENST00000379214	LGR4	0.758861	201	2.5	204.259	-13.3	-13.9592	-8.9	-8.98047	15.5703	2.27034	0.0614793	0.0569504	0	1	-0.215972
csi-miR166k-3p	ENSG00000163950	ENST00000489418	SLBP	0.722828	214	2.5	217.223	-23.9	-24.2726	-8.9	-8.98047	16.0467	-7.85329	0.0484326	0.0237968	0	1	-0.215519
csi-miR166k-3p	ENSG00000146731	ENST00000275603	CCT6A	0.765289	72	3	75.7653	-12.4	-13.4437	-8.9	-8.98047	20.4452	8.04522	0.0476043	0.0216219	0	1	-0.215065
csi-miR166k-3p	ENSG00000111145	ENST00000228741	ELK3	0.86562	597	2	599.866	-11.7	-12.0246	-8.9	-8.98047	13.4982	1.79822	0.111862	0.144047	0	1	-0.214287
csi-miR166k-3p	ENSG00000118579	ENST00000237380	MED28	0.457301	655	3	658.457	-17.5	-13.2381	-8.9	-8.98047	27.9275	10.4275	0.0782441	0.63648	0	1	-0.212627
csi-miR166k-3p	ENSG00000120885	ENST00000316403	CLU	0.747977	167	2.5	170.248	-15.6	-14.7744	-8.9	-8.98047	12.954	-2.64596	0.116208	0.109477	0	1	-0.212562
csi-miR166k-3p	ENSG00000137168	ENST00000373699	PPIL1	0.73719	133	3	136.737	-15.9	-16.9887	-8.9	-8.98047	13.6075	-2.29248	0.0741653	0.0601582	0	1	-0.212298
csi-miR166k-3p	ENSG00000154146	ENST00000284292	NRGN	0.719407	5	3	8.71941	-15	-15.2247	-8.9	-8.98047	11.9252	-3.07483	0.0994154	0.0667848	0	1	-0.211576
csi-miR166k-3p	ENSG00000186472	ENST00000333891	PCLO	0.80231	1280	2	1282.8	-10.4	-10.9135	-8.9	-8.98047	10.684	0.283983	0.0110745	0.0717549	0	1	-0.211303
csi-miR166k-3p	ENSG00000161040	ENST00000440067	FBXL13	0.636536	111	2	113.637	-21.2	-21.7216	-8.9	-8.98047	16.4402	-4.7598	0.00695931	0.029033	0	1	-0.209688
csi-miR166k-3p	ENSG00000179021	ENST00000318887	C3orf38	0.741026	641	2.5	644.241	-14.9	-14.9907	-8.9	-8.98047	13.7464	-1.15357	0.0311878	0.0182667	0	1	-0.208958
csi-miR166k-3p	ENSG00000106004	ENST00000222726	HOXA5	0.730182	115	2	117.73	-10.4	-10.5984	-8.9	-8.98047	17.1472	6.74722	0.044187	0.0229526	0	1	-0.208257
csi-miR166k-3p	ENSG00000242574	ENST00000418107	HLA-DMB	0.713297	119	2	121.713	-11.2	-11.6134	-8.9	-8.98047	18.571	7.371	0.0217715	0.00542456	0	1	-0.208256
csi-miR166k-3p	ENSG00000196196	ENST00000354323	HRCT1	0.746563	20	2.5	23.2466	-18.5	-19.14	-8.9	-8.98047	17.6802	-0.819763	0.0700363	0.0219109	0	1	-0.206992
csi-miR166k-3p	ENSG00000065613	ENST00000369755	SLK	0.771725	433	3.5	437.272	-18	-17.5493	-8.9	-8.98047	17.4268	-0.573227	0.117803	0.146852	0	1	-0.206198
csi-miR166k-3p	ENSG00000184898	ENST00000331426	RBM43	0.789332	304	3	307.789	-14.3	-15.284	-8.9	-8.98047	12.3262	-1.97377	0.135212	0.18675	0	1	-0.205254
csi-miR166k-3p	ENSG00000168092	ENST00000527958	PAFAH1B2	0.709618	808	2	810.71	-14.1	-14.3011	-8.9	-8.98047	11.9907	-2.10934	0.0135452	0.0602187	0	1	-0.205209
csi-miR166k-3p	ENSG00000118526	ENST00000367882	TCF21	0.536612	195	3.5	199.037	-20.9	-19.6409	-8.9	-8.98047	13.0432	-7.85682	0.016738	0.00374068	0	1	-0.204336
csi-miR166k-3p	ENSG00000092203	ENST00000448790	TOX4	0.715664	777	2	779.716	-12.9	-13.143	-8.9	-8.98047	13.031	0.130983	0.0192991	0.0767127	0	1	-0.203762
csi-miR166k-3p	ENSG00000153822	ENST00000392671	KCNJ16	0.846738	739	2.5	742.347	-11.8	-12.3135	-8.9	-8.98047	12.9044	1.10443	0.106203	0.126495	0	1	-0.203564
csi-miR166k-3p	ENSG00000178033	ENST00000368599	CALHM5	0.766574	1500	2.5	1503.27	-16	-16.5292	-8.9	-8.98047	13.2823	-2.71774	0.113095	0.521211	0	1	-0.203086
csi-miR166k-3p	ENSG00000167601	ENST00000301178	AXL	0.683158	380	2.5	383.183	-12.8	-13.7971	-8.9	-8.98047	17.1018	4.30176	0.00109669	0.0199264	0	1	-0.202857
csi-miR166k-3p	ENSG00000154144	ENST00000441174	TBRG1	0.608952	824	3	827.609	-18.1	-16.8859	-8.9	-8.98047	11.3485	-6.7515	0.0163587	0.0762844	0	1	-0.202405
csi-miR166k-3p	ENSG00000103037	ENST00000219315	SETD6	0.713322	1137	3.5	1141.21	-17.3	-17.6866	-8.9	-8.98047	16.4266	-0.873417	0.0621885	0.292868	0	1	-0.202174
csi-miR166k-3p	ENSG00000181744	ENST00000315691	DIPK2A	0.778462	874	2	876.778	-15.3	-14.9005	-8.9	-8.98047	10.0332	-5.2668	0.0749026	0.0859051	0	1	-0.200923
csi-miR166k-3p	ENSG00000198721	ENST00000380118	ECI2	0.611223	25	3.5	29.1112	-18.2	-18.6115	-8.9	-8.98047	21.3279	3.12791	0.00739598	0.00074275	0	1	-0.200807
csi-miR166k-3p	ENSG00000105989	ENST00000265441	WNT2	0.700669	53	3.5	57.2007	-21.2	-21.8187	-8.9	-8.98047	8.01161	-13.1884	0.16672	0.21682	0	1	-0.200492
csi-miR166k-3p	ENSG00000150907	ENST00000379561	FOXO1	0.659467	394	2	396.659	-16.5	-17.2594	-8.9	-8.98047	15.6392	-0.860825	0.0178723	0.0945826	0	1	-0.200458
csi-miR166k-3p	ENSG00000187416	ENST00000424859	LHFPL3	0.72276	80	2	82.7228	-15.6	-15.8739	-8.9	-8.98047	15.9713	0.371337	0.102228	0.162319	0	1	-0.200155
csi-miR166k-3p	ENSG00000138641	ENST00000402738	HERC3	0.849571	727	1	728.85	-13.9	-14.6408	-8.9	-8.98047	14.5863	0.686317	0.0620159	0.0593402	0	1	-0.19958
csi-miR166k-3p	ENSG00000183475	ENST00000332783	ASB7	0.613569	245	3	248.614	-15.3	-15.5977	-8.9	-8.98047	19.2468	3.94683	0.0225608	0.11459	0	1	-0.198994
csi-miR166k-3p	ENSG00000256269	ENST00000652429	HMBS	0.640389	51	2	53.6404	-13	-10.4569	-8.9	-8.98047	26.0708	13.0708	0.0218674	0.0031897	0	1	-0.19889
csi-miR166k-3p	ENSG00000143153	ENST00000367815	ATP1B1	0.622114	420	2.5	423.122	-16.2	-13.5042	-8.9	-8.98047	16.326	0.125967	0.0426002	0.0239734	0	1	-0.198012
csi-miR166k-3p	ENSG00000151348	ENST00000533608	EXT2	0.656118	675	1.5	677.156	-15.2	-15.4628	-8.9	-8.98047	11.417	-3.78298	0.151341	0.592706	0	1	-0.196961
csi-miR166k-3p	ENSG00000176402	ENST00000312891	GJC3	0.600504	50	2	52.6005	-14.6	-15.0986	-8.9	-8.98047	13.3575	-1.24249	0.00846512	0.00109192	0	1	-0.196484
csi-miR166k-3p	ENSG00000143393	ENST00000368873	PI4KB	0.64223	124	1	125.642	-10.4	-10.8084	-8.9	-8.98047	13.693	3.29299	0.00790855	0.015251	0	1	-0.194988
csi-miR166k-3p	ENSG00000179300	ENST00000321110	RTL3	0.658983	275	2	277.659	-16	-15.6414	-8.9	-8.98047	16.461	0.460979	0.0269473	0.0114937	0	1	-0.194483
csi-miR166k-3p	ENSG00000134308	ENST00000238081	YWHAQ	0.753812	499	2.5	502.254	-11.2	-11.7893	-8.9	-8.98047	11.9869	0.786901	0.0846488	0.0910103	0	1	-0.193438
csi-miR166k-3p	ENSG00000149289	ENST00000278590	ZC3H12C	0.704465	746	2	748.704	-12	-12.5452	-8.9	-8.98047	18.4199	6.4199	0.0249491	0.153969	0	1	-0.191315
csi-miR166k-3p	ENSG00000198862	ENST00000361371	LTN1	0.727178	381	2.5	384.227	-11	-11.6307	-8.9	-8.98047	14.8507	3.85074	0.0629871	0.0594975	0	1	-0.190834
csi-miR166k-3p	ENSG00000142864	ENST00000361219	SERBP1	0.756611	23	4.5	28.2566	-13.4	-13.9534	-8.9	-8.98047	18.1397	4.73968	0.219315	0.368118	0	1	-0.189957
csi-miR166k-3p	ENSG00000104432	ENST00000263851	IL7	0.63451	388	2	390.635	-15.6	-16.3027	-8.9	-8.98047	9.96659	-5.63342	0.0186317	0.00695551	0	1	-0.18957
csi-miR166k-3p	ENSG00000257594	ENST00000529983	GALNT4	0.72169	323	3	326.722	-17.3	-17.4053	-8.9	-8.98047	11.6295	-5.67054	0.14338	0.198331	0	1	-0.18948
csi-miR166k-3p	ENSG00000164651	ENST00000418710	SP8	0.765306	261	2	263.765	-10.4	-10.5479	-8.9	-8.98047	14.7328	4.33282	0.104506	0.0936066	0	1	-0.188798
csi-miR166k-3p	ENSG00000173597	ENST00000310613	SULT1B1	0.587365	355	1.5	357.087	-18.9	-19.2417	-8.9	-8.98047	15.3413	-3.55871	0.0329286	0.204758	0	1	-0.188773
csi-miR166k-3p	ENSG00000042781	ENST00000307340	USH2A	0.73908	124	2	126.739	-10.6	-10.888	-8.9	-8.98047	15.6964	5.09639	0.121687	0.181565	0	1	-0.188656
csi-miR166k-3p	ENSG00000137845	ENST00000260408	ADAM10	0.63157	533	2	535.632	-11.9	-12.1899	-8.9	-8.98047	22.0429	10.1429	0.0768505	0.424339	0	1	-0.186579
csi-miR166k-3p	ENSG00000169184	ENST00000302326	MN1	0.79823	376	2	378.798	-15.2	-13.869	-8.9	-8.98047	14.0491	-1.15094	0.196173	0.26938	0	1	-0.18653
csi-miR166k-3p	ENSG00000128714	ENST00000392539	HOXD13	0.643345	196	4	200.643	-21.1	-22.0451	-8.9	-8.98047	14.2417	-6.85826	0.0754072	0.057225	0	1	-0.186107
csi-miR166k-3p	ENSG00000143379	ENST00000692827	SETDB1	0.666595	104	1	105.667	-10.4	-10.7582	-8.9	-8.98047	14.1261	3.72609	0.0311378	0.0110794	0	1	-0.186058
csi-miR166k-3p	ENSG00000172339	ENST00000370205	ALG14	0.695813	1006	2.5	1009.2	-15.6	-16.398	-8.9	-8.98047	18.3775	2.77752	0.16104	0.682218	0	1	-0.18544
csi-miR166k-3p	ENSG00000162267	ENST00000449956	ITIH3	0.605036	9	3	12.605	-11.6	-12.9095	-8.9	-8.98047	18.0359	6.43592	0.00802645	0.000241797	0	1	-0.185305
csi-miR166k-3p	ENSG00000043591	ENST00000369295	ADRB1	0.715823	145	1	146.716	-10.4	-10.5436	-8.9	-8.98047	12.1412	1.74124	0.0798288	0.0526776	0	1	-0.183052
csi-miR166k-3p	ENSG00000165072	ENST00000377182	MAMDC2	0.696231	351	3	354.696	-11.9	-12.5072	-8.9	-8.98047	24.0605	12.1605	0.0168827	0.00639446	0	1	-0.182359
csi-miR166k-3p	ENSG00000221858	ENST00000641592	OR2A12	0.73583	303	3	306.736	-11.8	-12.8869	-8.9	-8.98047	13.8242	2.02417	0.129422	0.198001	0	1	-0.182252
csi-miR166k-3p	ENSG00000143878	ENST00000272233	RHOB	0.729648	578	2.5	581.23	-13.6	-13.933	-8.9	-8.98047	13.222	-0.377996	0.0649971	0.0308926	0	1	-0.182047
csi-miR167d-5p	ENSG00000244694	ENST00000339488	PTCHD4	0.730664	298	2	300.731	-10.8	-11.5013	-8.9	-8.95738	9.65021	-1.14979	0.0285121	0.800845	0	1	-0.396238
csi-miR167d-5p	ENSG00000129682	ENST00000315930	FGF13	0.789868	1500	2.5	1503.29	-12.1	-13.2651	-8.9	-8.95738	4.63087	-7.46913	0.0415379	0.800106	0	1	-0.344923
csi-miR167d-5p	ENSG00000112182	ENST00000257749	BACH2	0.773818	384	3.5	388.274	-13.4	-13.773	-8.9	-8.95738	10.468	-2.93204	0.0145859	0.217947	0	1	-0.313284
csi-miR167d-5p	ENSG00000185942	ENST00000623646	NKAIN3	0.800729	1500	2	1502.8	-15.2	-15.4229	-8.9	-8.95738	17.2915	2.0915	0.0788731	0.918158	0	1	-0.312631
csi-miR167d-5p	ENSG00000164663	ENST00000682992	USP49	0.771238	173	3	176.771	-15	-15.3061	-8.9	-8.95738	12.9843	-2.01565	0.00281039	0.158532	0	1	-0.310499
csi-miR167d-5p	ENSG00000091513	ENST00000402696	TF	0.842784	1500	3	1503.84	-12.4	-13.1509	-8.9	-8.95738	13.4509	1.05093	0.0752015	0.731393	0	1	-0.307332
csi-miR167d-5p	ENSG00000181722	ENST00000675478	ZBTB20	0.81374	1500	2	1502.81	-11	-12.3307	-8.9	-8.95738	14.6625	3.6625	0.0960082	0.948933	0	1	-0.301309
csi-miR167d-5p	ENSG00000132356	ENST00000397128	PRKAA1	0.834349	41	2	43.8343	-10.2	-10.7087	-8.9	-8.95738	11.2981	1.09807	0.000344893	0.0095683	0	1	-0.299523
csi-miR167d-5p	ENSG00000120256	ENST00000239367	LRP11	0.847497	76	2	78.8475	-13.5	-13.7146	-8.9	-8.95738	15.1311	1.63107	0.00359268	0.0165967	0	1	-0.295589
csi-miR167d-5p	ENSG00000174444	ENST00000307961	RPL4	0.747822	43	4	47.7478	-20.7	-20.7798	-8.9	-8.95738	14.1818	-6.51818	0.00459312	0.0134344	0	1	-0.293766
csi-miR167d-5p	ENSG00000006128	ENST00000319273	TAC1	0.825289	23	2.5	26.3253	-11.9	-12.6942	-8.9	-8.95738	12.734	0.834048	0.00952206	0.00270185	0	1	-0.287842
csi-miR167d-5p	ENSG00000204381	ENST00000375614	LAYN	0.78031	90	1.5	92.2803	-11	-11.8353	-8.9	-8.95738	4.32622	-6.67378	0.0112658	0.0344475	0	1	-0.284276
csi-miR167d-5p	ENSG00000161405	ENST00000346872	IKZF3	0.702855	121	0.5	122.203	-11.1	-11.8898	-8.9	-8.95738	14.1904	3.09045	0.0613595	0.535994	0	1	-0.277186
csi-miR167d-5p	ENSG00000107614	ENST00000377799	TRDMT1	0.763748	1500	3.5	1504.26	-12.2	-12.5832	-8.9	-8.95738	15.3418	3.14177	0.0538481	0.633886	0	1	-0.275788
csi-miR167d-5p	ENSG00000069966	ENST00000261837	GNB5	0.767364	547	2	549.767	-11.1	-11.627	-8.9	-8.95738	16.4459	5.34591	0.0420415	0.387299	0	1	-0.271694
csi-miR167d-5p	ENSG00000172461	ENST00000302103	FUT9	0.749408	732	2.5	735.249	-13.2	-13.9542	-8.9	-8.95738	15.569	2.36902	0.113772	0.687667	0	1	-0.269602
csi-miR167d-5p	ENSG00000014123	ENST00000369278	UFL1	0.856943	362	2	364.857	-12.6	-13.1128	-8.9	-8.95738	7.99255	-4.60745	0.0517078	0.0523439	0	1	-0.26833
csi-miR167d-5p	ENSG00000127980	ENST00000248633	PEX1	0.67315	37	4	41.6732	-21.8	-21.9532	-8.9	-8.95738	11.895	-9.905	0.0054697	0.00104084	0	1	-0.26831
csi-miR167d-5p	ENSG00000153246	ENST00000283243	PLA2R1	0.878607	1147	1.5	1149.38	-11.6	-12.1249	-8.9	-8.95738	15.7086	4.10857	0.105212	0.597186	0	1	-0.267881
csi-miR167d-5p	ENSG00000163535	ENST00000357799	SGO2	0.755898	144	3	147.756	-18.1	-17.1537	-8.9	-8.95738	15.9875	-2.11253	0.0216666	0.00871229	0	1	-0.267673
csi-miR167d-5p	ENSG00000178741	ENST00000322347	COX5A	0.799856	308	4	312.8	-15.6	-16.0617	-8.9	-8.95738	15.6315	0.0315132	0.0218172	0.00761716	0	1	-0.266966
csi-miR167d-5p	ENSG00000153832	ENST00000283946	FBXO36	0.784864	235	2	237.785	-14.9	-15.3389	-8.9	-8.95738	13.3138	-1.58623	0.0217927	0.0871759	0	1	-0.264947
csi-miR167d-5p	ENSG00000100711	ENST00000311141	ZFYVE21	0.836177	193	3.5	197.336	-15.2	-15.5632	-8.9	-8.95738	13.9439	-1.25613	0.0636852	0.0442312	0	1	-0.264445
csi-miR167d-5p	ENSG00000152822	ENST00000282753	GRM1	0.748873	87	2	89.7489	-17.2	-17.1262	-8.9	-8.95738	16.1336	-1.0664	0.0150708	0.0751062	0	1	-0.262861
csi-miR167d-5p	ENSG00000075429	ENST00000533854	CACNG5	0.661854	288	2	290.662	-11.2	-11.2746	-8.9	-8.95738	18.1843	6.98431	0.104373	0.671932	0	1	-0.260923
csi-miR167d-5p	ENSG00000169508	ENST00000376414	GPR183	0.796549	82	2	84.7965	-11.9	-12.3855	-8.9	-8.95738	13.5629	1.66286	0.0189131	0.00632009	0	1	-0.2604
csi-miR167d-5p	ENSG00000166326	ENST00000299413	TRIM44	0.78302	1500	3	1503.78	-12.4	-12.8369	-8.9	-8.95738	18.3781	5.97807	0.0707318	0.665469	0	1	-0.260057
csi-miR167d-5p	ENSG00000278053	ENST00000617633	DDX52	0.666821	795	6	801.667	-21.5	-21.5118	-8.9	-8.95738	12.5511	-8.94893	0.0380813	0.211534	0	1	-0.259614
csi-miR167d-5p	ENSG00000186847	ENST00000167586	KRT14	0.7425	18	2.5	21.2425	-13.6	-13.9543	-8.9	-8.95738	8.79488	-4.80512	0.0334988	0.00334528	0	1	-0.256428
csi-miR167d-5p	ENSG00000185477	ENST00000609438	GPRIN3	0.65919	320	2.5	323.159	-13.6	-14.3814	-8.9	-8.95738	21.7771	8.17708	0.0210002	0.413292	0	1	-0.25399
csi-miR167d-5p	ENSG00000064601	ENST00000646241	CTSA	0.786727	3	2	5.78673	-13.4	-14.5981	-8.9	-8.95738	6.00485	-7.39515	0.0551095	0.0142101	0	1	-0.251948
csi-miR167d-5p	ENSG00000197892	ENST00000524189	KIF13B	0.684015	29	3	32.684	-11.7	-12.6528	-8.9	-8.95738	7.38591	-4.31409	0.046684	0.126757	0	1	-0.250487
csi-miR167d-5p	ENSG00000118972	ENST00000237837	FGF23	0.761758	223	2	225.762	-11.2	-11.6923	-8.9	-8.95738	13.6102	2.4102	0.015098	0.0590185	0	1	-0.250472
csi-miR167d-5p	ENSG00000130779	ENST00000620786	CLIP1	0.913767	689	3	692.914	-11.4	-12.1686	-8.9	-8.95738	14.0897	2.68967	0.0583626	0.0441432	0	1	-0.249866
csi-miR167d-5p	ENSG00000143653	ENST00000366510	SCCPDH	0.782862	42	2	44.7829	-14.2	-14.4844	-8.9	-8.95738	12.8952	-1.30484	0.0433907	0.0266454	0	1	-0.249715
csi-miR167d-5p	ENSG00000279170	ENST00000452647	TSTD3	0.858443	378	3	381.858	-11.2	-11.4337	-8.9	-8.95738	12.459	1.25896	0.0820402	0.0747931	0	1	-0.249331
csi-miR167d-5p	ENSG00000177426	ENST00000343820	TGIF1	0.704168	116	3	119.704	-15.8	-16.1695	-8.9	-8.95738	15.6298	-0.170243	0.00492383	0.0274272	0	1	-0.247885
csi-miR167d-5p	ENSG00000165471	ENST00000674931	MBL2	0.797383	840	2	842.797	-11.2	-11.5193	-8.9	-8.95738	7.44527	-3.75473	0.00800185	0.0425779	0	1	-0.246998
csi-miR167d-5p	ENSG00000100767	ENST00000644200	PAPLN	0.742499	273	1	274.742	-10.8	-10.9879	-8.9	-8.95738	11.0949	0.294936	0.0402746	0.165551	0	1	-0.241879
csi-miR167d-5p	ENSG00000204442	ENST00000375915	NALF1	0.699404	430	3	433.699	-16.8	-17.211	-8.9	-8.95738	22.3974	5.59743	0.0639531	0.414557	0	1	-0.241082
csi-miR167d-5p	ENSG00000113742	ENST00000265085	CPEB4	0.847083	1500	2	1502.85	-12.3	-12.6774	-8.9	-8.95738	9.5381	-2.7619	0.0266986	0.226197	0	1	-0.240602
csi-miR167d-5p	ENSG00000134539	ENST00000336164	KLRD1	0.707271	1500	2	1502.71	-15.2	-15.1789	-8.9	-8.95738	18.1673	2.96726	0.0935647	0.812862	0	1	-0.240397
csi-miR167d-5p	ENSG00000218819	ENST00000405799	TDRD15	0.728236	243	4	247.728	-18.2	-18.589	-8.9	-8.95738	17.2828	-0.917181	0.0241858	0.0138556	0	1	-0.239996
csi-miR167d-5p	ENSG00000286019	ENST00000593495	NOTCH2NLB	0.74567	757	2.5	760.246	-12.6	-13.3632	-8.9	-8.95738	15.7301	3.13007	0.0668747	0.40403	0	1	-0.239619
csi-miR167d-5p	ENSG00000188729	ENST00000682035	OSTN	0.811789	164	3	167.812	-13.4	-14.4966	-8.9	-8.95738	12.4121	-0.987921	0.105932	0.174228	0	1	-0.239123
csi-miR167d-5p	ENSG00000145087	ENST00000471454	STXBP5L	0.805963	906	2	908.806	-10.6	-10.8211	-8.9	-8.95738	18.0637	7.46373	0.0486092	0.304654	0	1	-0.237217
csi-miR167d-5p	ENSG00000198824	ENST00000361283	CHAMP1	0.853075	491	2	493.853	-10.6	-11.2172	-8.9	-8.95738	15.6615	5.06154	0.0330827	0.0197819	0	1	-0.236811
csi-miR167d-5p	ENSG00000170500	ENST00000393437	LONRF2	0.726834	1500	2.5	1503.23	-13.8	-14.2939	-8.9	-8.95738	18.9387	5.13874	0.0745169	0.707456	0	1	-0.235907
csi-miR167d-5p	ENSG00000125827	ENST00000246024	TMX4	0.601329	43	2.5	46.1013	-12.5	-12.9969	-8.9	-8.95738	11.2698	-1.23019	0.0499138	0.284022	0	1	-0.235858
csi-miR167d-5p	ENSG00000187772	ENST00000345080	LIN28B	0.804714	842	1.5	844.305	-10.6	-11.1714	-8.9	-8.95738	12.7197	2.11973	0.0213966	0.15047	0	1	-0.235192
csi-miR167d-5p	ENSG00000185219	ENST00000396077	ZNF445	0.641481	1500	2.5	1503.14	-11.2	-11.5352	-8.9	-8.95738	16.9793	5.77934	0.0571471	0.768068	0	1	-0.234943
csi-miR167d-5p	ENSG00000112164	ENST00000373256	GLP1R	0.612245	107	2	109.612	-12.1	-12.4102	-8.9	-8.95738	17.3083	5.20832	0.0322608	0.326553	0	1	-0.234833
csi-miR167d-5p	ENSG00000162777	ENST00000357640	DENND2D	0.719909	351	2	353.72	-11.2	-11.5516	-8.9	-8.95738	11.4607	0.260652	0.0150006	0.0610147	0	1	-0.23431
csi-miR167d-5p	ENSG00000056586	ENST00000357244	RC3H2	0.841896	396	3	399.842	-12.9	-13.1608	-8.9	-8.95738	9.74206	-3.15794	0.208855	0.443453	0	1	-0.232625
csi-miR167d-5p	ENSG00000164609	ENST00000297151	SLU7	0.824155	49	3	52.8242	-14.2	-14.2448	-8.9	-8.95738	15.7581	1.55814	0.135948	0.176956	0	1	-0.23237
csi-miR167d-5p	ENSG00000066739	ENST00000359933	ATG2B	0.668589	377	1.5	379.169	-12.3	-13.0965	-8.9	-8.95738	16.3262	4.02617	0.0187707	0.289981	0	1	-0.232026
csi-miR167d-5p	ENSG00000103353	ENST00000395878	UBFD1	0.680814	212	2.5	215.181	-16.5	-17.2328	-8.9	-8.95738	14.0434	-2.45663	0.137876	0.529131	0	1	-0.232023
csi-miR167d-5p	ENSG00000170522	ENST00000302274	ELOVL6	0.634589	177	1.5	179.135	-14.3	-14.3511	-8.9	-8.95738	18.2981	3.99812	0.0138338	0.24616	0	1	-0.231497
csi-miR167d-5p	ENSG00000144642	ENST00000383767	RBMS3	0.748034	287	0.5	288.248	-11.6	-12.2362	-8.9	-8.95738	18.9192	7.31922	0.00481755	0.153721	0	1	-0.231018
csi-miR167d-5p	ENSG00000178568	ENST00000342788	ERBB4	0.737564	1500	4	1504.74	-17	-17.1411	-8.9	-8.95738	14.4688	-2.53121	0.0682956	0.452258	0	1	-0.23061
csi-miR167d-5p	ENSG00000133169	ENST00000372728	BEX1	0.681053	117	2	119.681	-13	-13.1025	-8.9	-8.95738	13.0892	0.0892029	0.00648768	0.000584485	0	1	-0.227729
csi-miR167d-5p	ENSG00000152942	ENST00000354868	RAD17	0.707218	31	2	33.7072	-13.6	-14.2834	-8.9	-8.95738	11.6603	-1.93975	0.0285838	0.01579	0	1	-0.22764
csi-miR167d-5p	ENSG00000235631	ENST00000434824	RNF148	0.743372	62	2	64.7434	-11.8	-12.3826	-8.9	-8.95738	20.3812	8.5812	0.00317772	0.000196519	0	1	-0.227521
csi-miR167d-5p	ENSG00000102781	ENST00000380615	KATNAL1	0.709753	514	3	517.71	-16.6	-17.9036	-8.9	-8.95738	18.1942	1.59423	0.0481345	0.29391	0	1	-0.227269
csi-miR167d-5p	ENSG00000168092	ENST00000527958	PAFAH1B2	0.600832	28	2.5	31.1008	-11.9	-12.3979	-8.9	-8.95738	10.7236	-1.17645	0.0252077	0.144475	0	1	-0.226662
csi-miR167d-5p	ENSG00000185129	ENST00000331327	PURA	0.558554	258	3	261.559	-15.3	-15.9355	-8.9	-8.95738	18.467	3.16699	0.0663498	0.514357	0	1	-0.225111
csi-miR167d-5p	ENSG00000010244	ENST00000394670	ZNF207	0.768985	1500	3	1503.77	-11.6	-12.2885	-8.9	-8.95738	17.4454	5.84538	0.111729	0.680673	0	1	-0.224294
csi-miR167d-5p	ENSG00000162490	ENST00000294485	DRAXIN	0.608371	298	2.5	301.108	-14.1	-14.9952	-8.9	-8.95738	17.7095	3.60949	0.0507079	0.414576	0	1	-0.224219
csi-miR167d-5p	ENSG00000005100	ENST00000225296	DHX33	0.789705	871	3	874.79	-13.8	-14.3409	-8.9	-8.95738	18.4399	4.63994	0.0288805	0.142351	0	1	-0.223281
csi-miR167d-5p	ENSG00000176542	ENST00000316407	USF3	0.709508	448	3	451.71	-11.4	-12.5884	-8.9	-8.95738	24.0266	12.6266	0.0709422	0.438103	0	1	-0.222945
csi-miR167d-5p	ENSG00000197044	ENST00000357901	ZNF441	0.793387	48	1	49.7934	-11.4	-11.8012	-8.9	-8.95738	15.5504	4.15039	0.060817	0.0611283	0	1	-0.221444
csi-miR167d-5p	ENSG00000164199	ENST00000405460	ADGRV1	0.681154	202	3	205.681	-14	-14.9158	-8.9	-8.95738	12.4215	-1.57849	0.0149833	0.00398415	0	1	-0.221298
csi-miR167d-5p	ENSG00000128713	ENST00000249504	HOXD11	0.749167	101	2.5	104.249	-14.7	-15.2012	-8.9	-8.95738	16.3407	1.64073	0.0438333	0.0123437	0	1	-0.221239
csi-miR167d-5p	ENSG00000204006	ENST00000371759	C1orf185	0.727858	117	2	119.728	-10.6	-11.007	-8.9	-8.95738	17.3804	6.78037	0.0139027	0.00314724	0	1	-0.220801
csi-miR167d-5p	ENSG00000105855	ENST00000222573	ITGB8	0.755803	1500	5.5	1506.26	-20.3	-20.3932	-8.9	-8.95738	21.6925	1.39248	0.0363027	0.260133	0	1	-0.22002
csi-miR167d-5p	ENSG00000158458	ENST00000361474	NRG2	0.758857	233	2	235.759	-13.3	-13.91	-8.9	-8.95738	8.2989	-5.0011	0.0673296	0.035388	0	1	-0.219949
csi-miR167d-5p	ENSG00000146676	ENST00000395699	PURB	0.635104	260	2	262.635	-11.7	-12.4037	-8.9	-8.95738	19.3757	7.67569	0.00288497	0.215176	0	1	-0.219725
csi-miR167d-5p	ENSG00000164104	ENST00000296503	HMGB2	0.768521	211	2	213.769	-13	-13.4157	-8.9	-8.95738	20.4686	7.46863	0.0203761	0.0135798	0	1	-0.219712
csi-miR167d-5p	ENSG00000157470	ENST00000288228	FAM81A	0.701786	58	3	61.7018	-11.7	-10.6442	-8.9	-8.95738	12.803	1.10299	0.101409	0.120323	0	1	-0.21941
csi-miR167d-5p	ENSG00000162444	ENST00000294435	RBP7	0.65566	20	3	23.6557	-16.5	-16.7834	-8.9	-8.95738	14.6245	-1.87547	0.0248454	0.00439276	0	1	-0.219199
csi-miR167d-5p	ENSG00000184261	ENST00000327876	KCNK12	0.450782	424	2	426.451	-16.6	-15.1742	-8.9	-8.95738	21.4183	4.81828	0.0968813	0.818899	0	1	-0.219109
csi-miR167d-5p	ENSG00000067646	ENST00000155093	ZFY	0.858962	1058	3.5	1062.36	-11.8	-12.8451	-8.9	-8.95738	11.8186	0.01859	0.0650344	0.0929375	0	1	-0.218613
csi-miR167d-5p	ENSG00000134812	ENST00000257248	CBLIF	0.675234	14	2	16.6752	-15.2	-15.9925	-8.9	-8.95738	14.2228	-0.977162	0.0105518	0.00150481	0	1	-0.218608
csi-miR167d-5p	ENSG00000143889	ENST00000449105	HNRNPLL	0.799273	217	2	219.799	-13.9	-14.0805	-8.9	-8.95738	20.0701	6.17009	0.0628915	0.0785057	0	1	-0.217578
csi-miR167d-5p	ENSG00000165555	ENST00000380835	NOXRED1	0.689436	263	3	266.689	-17	-17.5115	-8.9	-8.95738	12.792	-4.20797	0.0306085	0.0144557	0	1	-0.21722
csi-miR167d-5p	ENSG00000100104	ENST00000215917	SRRD	0.672938	40	2.5	43.1729	-17.9	-18.4639	-8.9	-8.95738	20.025	2.12505	0.0408363	0.148291	0	1	-0.217104
csi-miR167d-5p	ENSG00000155886	ENST00000341998	SLC24A2	0.589032	679	1.5	681.089	-12	-12.2464	-8.9	-8.95738	12.9603	0.960306	0.0352755	0.437924	0	1	-0.21698
csi-miR167d-5p	ENSG00000136379	ENST00000258884	ABHD17C	0.688934	543	2	545.689	-17.6	-17.7599	-8.9	-8.95738	11.0357	-6.56428	0.00167715	0.00565809	0	1	-0.216745
csi-miR167d-5p	ENSG00000100354	ENST00000454349	TNRC6B	0.663123	1500	4	1504.66	-15.2	-15.2713	-8.9	-8.95738	25.0316	9.83164	0.0870879	0.752188	0	1	-0.216346
csi-miR167d-5p	ENSG00000089289	ENST00000356413	IGBP1	0.647975	109	4	113.648	-18.7	-18.7762	-8.9	-8.95738	17.2719	-1.42806	0.029975	0.00727061	0	1	-0.215511
csi-miR167d-5p	ENSG00000038295	ENST00000061240	TLL1	0.754635	557	2	559.755	-14.5	-14.8818	-8.9	-8.95738	19.1767	4.67666	0.00684117	0.0472205	0	1	-0.214556
csi-miR167d-5p	ENSG00000178235	ENST00000674365	SLITRK1	0.751642	350	2	352.752	-11.6	-12.0666	-8.9	-8.95738	20.1779	8.57792	0.0125152	0.0391852	0	1	-0.214242
csi-miR167d-5p	ENSG00000123575	ENST00000493442	FAM199X	0.715798	959	2	961.716	-12.3	-12.8174	-8.9	-8.95738	15.9263	3.6263	0.0378703	0.31835	0	1	-0.21355
csi-miR167d-5p	ENSG00000126945	ENST00000316594	HNRNPH2	0.678772	138	3.5	142.179	-20.9	-21.1781	-8.9	-8.95738	20.5245	-0.375486	0.0253244	0.0154463	0	1	-0.213475
csi-miR167d-5p	ENSG00000286219	ENST00000650865	NOTCH2NLC	0.74567	1235	2.5	1238.25	-12.6	-13.3632	-8.9	-8.95738	14.8504	2.25044	0.0769754	0.457503	0	1	-0.213408
csi-miR167d-5p	ENSG00000164695	ENST00000297265	CHMP4C	0.675421	128	4.5	133.175	-20.8	-21.3214	-8.9	-8.95738	20.2544	-0.545639	0.0403547	0.0239203	0	1	-0.21335
csi-miR167d-5p	ENSG00000115919	ENST00000264170	KYNU	0.75022	1500	2.5	1503.25	-15.1	-15.1347	-8.9	-8.95738	19.3871	4.28712	0.00125931	0.27341	0	1	-0.213175
csi-miR167d-5p	ENSG00000183434	ENST00000310125	TFDP3	0.671352	20	1	21.6714	-12.8	-13.1816	-8.9	-8.95738	10.1265	-2.6735	0.021963	0.00794833	0	1	-0.212828
csi-miR167d-5p	ENSG00000156398	ENST00000369893	SFXN2	0.551074	530	2	532.551	-21.3	-20.1745	-8.9	-8.95738	18.1807	-3.11928	0.0318683	0.35337	0	1	-0.211823
csi-miR167d-5p	ENSG00000139163	ENST00000266517	ETNK1	0.759235	1500	3	1503.76	-12.9	-13.3548	-8.9	-8.95738	8.5436	-4.3564	0.0141393	0.137473	0	1	-0.211394
csi-miR167e-5p	ENSG00000244694	ENST00000339488	PTCHD4	0.730664	298	2	300.731	-10.8	-11.5013	-8.9	-8.95738	9.65021	-1.14979	0.0285121	0.800845	0	1	-0.396238
csi-miR167e-5p	ENSG00000129682	ENST00000315930	FGF13	0.789868	1500	2.5	1503.29	-12.1	-13.2651	-8.9	-8.95738	4.63087	-7.46913	0.0415379	0.800106	0	1	-0.344923
csi-miR167e-5p	ENSG00000112182	ENST00000257749	BACH2	0.773818	384	3.5	388.274	-13.4	-13.773	-8.9	-8.95738	10.468	-2.93204	0.0145859	0.217947	0	1	-0.313284
csi-miR167e-5p	ENSG00000185942	ENST00000623646	NKAIN3	0.800729	1500	2	1502.8	-15.2	-15.4229	-8.9	-8.95738	17.2915	2.0915	0.0788731	0.918158	0	1	-0.312631
csi-miR167e-5p	ENSG00000164663	ENST00000682992	USP49	0.771238	173	3	176.771	-15	-15.3061	-8.9	-8.95738	12.9843	-2.01565	0.00281039	0.158532	0	1	-0.310499
csi-miR167e-5p	ENSG00000091513	ENST00000402696	TF	0.842784	1500	3	1503.84	-12.4	-13.1509	-8.9	-8.95738	13.4509	1.05093	0.0752015	0.731393	0	1	-0.307332
csi-miR167e-5p	ENSG00000181722	ENST00000675478	ZBTB20	0.81374	1500	2	1502.81	-11	-12.3307	-8.9	-8.95738	14.6625	3.6625	0.0960082	0.948933	0	1	-0.301309
csi-miR167e-5p	ENSG00000132356	ENST00000397128	PRKAA1	0.834349	41	2	43.8343	-10.2	-10.7087	-8.9	-8.95738	11.2981	1.09807	0.000344893	0.0095683	0	1	-0.299523
csi-miR167e-5p	ENSG00000120256	ENST00000239367	LRP11	0.847497	76	2	78.8475	-13.5	-13.7146	-8.9	-8.95738	15.1311	1.63107	0.00359268	0.0165967	0	1	-0.295589
csi-miR167e-5p	ENSG00000174444	ENST00000307961	RPL4	0.747822	43	4	47.7478	-20.7	-20.7798	-8.9	-8.95738	14.1818	-6.51818	0.00459312	0.0134344	0	1	-0.293766
csi-miR167e-5p	ENSG00000006128	ENST00000319273	TAC1	0.825289	23	2.5	26.3253	-11.9	-12.6942	-8.9	-8.95738	12.734	0.834048	0.00952206	0.00270185	0	1	-0.287842
csi-miR167e-5p	ENSG00000204381	ENST00000375614	LAYN	0.78031	90	1.5	92.2803	-11	-11.8353	-8.9	-8.95738	4.32622	-6.67378	0.0112658	0.0344475	0	1	-0.284276
csi-miR167e-5p	ENSG00000161405	ENST00000346872	IKZF3	0.702855	121	0.5	122.203	-11.1	-11.8898	-8.9	-8.95738	14.1904	3.09045	0.0613595	0.535994	0	1	-0.277186
csi-miR167e-5p	ENSG00000107614	ENST00000377799	TRDMT1	0.763748	1500	3.5	1504.26	-12.2	-12.5832	-8.9	-8.95738	15.3418	3.14177	0.0538481	0.633886	0	1	-0.275788
csi-miR167e-5p	ENSG00000069966	ENST00000261837	GNB5	0.767364	547	2	549.767	-11.1	-11.627	-8.9	-8.95738	16.4459	5.34591	0.0420415	0.387299	0	1	-0.271694
csi-miR167e-5p	ENSG00000172461	ENST00000302103	FUT9	0.749408	732	2.5	735.249	-13.2	-13.9542	-8.9	-8.95738	15.569	2.36902	0.113772	0.687667	0	1	-0.269602
csi-miR167e-5p	ENSG00000014123	ENST00000369278	UFL1	0.856943	362	2	364.857	-12.6	-13.1128	-8.9	-8.95738	7.99255	-4.60745	0.0517078	0.0523439	0	1	-0.26833
csi-miR167e-5p	ENSG00000127980	ENST00000248633	PEX1	0.67315	37	4	41.6732	-21.8	-21.9532	-8.9	-8.95738	11.895	-9.905	0.0054697	0.00104084	0	1	-0.26831
csi-miR167e-5p	ENSG00000153246	ENST00000283243	PLA2R1	0.878607	1147	1.5	1149.38	-11.6	-12.1249	-8.9	-8.95738	15.7086	4.10857	0.105212	0.597186	0	1	-0.267881
csi-miR167e-5p	ENSG00000163535	ENST00000357799	SGO2	0.755898	144	3	147.756	-18.1	-17.1537	-8.9	-8.95738	15.9875	-2.11253	0.0216666	0.00871229	0	1	-0.267673
csi-miR167e-5p	ENSG00000178741	ENST00000322347	COX5A	0.799856	308	4	312.8	-15.6	-16.0617	-8.9	-8.95738	15.6315	0.0315132	0.0218172	0.00761716	0	1	-0.266966
csi-miR167e-5p	ENSG00000153832	ENST00000283946	FBXO36	0.784864	235	2	237.785	-14.9	-15.3389	-8.9	-8.95738	13.3138	-1.58623	0.0217927	0.0871759	0	1	-0.264947
csi-miR167e-5p	ENSG00000100711	ENST00000311141	ZFYVE21	0.836177	193	3.5	197.336	-15.2	-15.5632	-8.9	-8.95738	13.9439	-1.25613	0.0636852	0.0442312	0	1	-0.264445
csi-miR167e-5p	ENSG00000152822	ENST00000282753	GRM1	0.748873	87	2	89.7489	-17.2	-17.1262	-8.9	-8.95738	16.1336	-1.0664	0.0150708	0.0751062	0	1	-0.262861
csi-miR167e-5p	ENSG00000075429	ENST00000533854	CACNG5	0.661854	288	2	290.662	-11.2	-11.2746	-8.9	-8.95738	18.1843	6.98431	0.104373	0.671932	0	1	-0.260923
csi-miR167e-5p	ENSG00000169508	ENST00000376414	GPR183	0.796549	82	2	84.7965	-11.9	-12.3855	-8.9	-8.95738	13.5629	1.66286	0.0189131	0.00632009	0	1	-0.2604
csi-miR167e-5p	ENSG00000166326	ENST00000299413	TRIM44	0.78302	1500	3	1503.78	-12.4	-12.8369	-8.9	-8.95738	18.3781	5.97807	0.0707318	0.665469	0	1	-0.260057
csi-miR167e-5p	ENSG00000278053	ENST00000617633	DDX52	0.666821	795	6	801.667	-21.5	-21.5118	-8.9	-8.95738	12.5511	-8.94893	0.0380813	0.211534	0	1	-0.259614
csi-miR167e-5p	ENSG00000186847	ENST00000167586	KRT14	0.7425	18	2.5	21.2425	-13.6	-13.9543	-8.9	-8.95738	8.79488	-4.80512	0.0334988	0.00334528	0	1	-0.256428
csi-miR167e-5p	ENSG00000185477	ENST00000609438	GPRIN3	0.65919	320	2.5	323.159	-13.6	-14.3814	-8.9	-8.95738	21.7771	8.17708	0.0210002	0.413292	0	1	-0.25399
csi-miR167e-5p	ENSG00000064601	ENST00000646241	CTSA	0.786727	3	2	5.78673	-13.4	-14.5981	-8.9	-8.95738	6.00485	-7.39515	0.0551095	0.0142101	0	1	-0.251948
csi-miR167e-5p	ENSG00000197892	ENST00000524189	KIF13B	0.684015	29	3	32.684	-11.7	-12.6528	-8.9	-8.95738	7.38591	-4.31409	0.046684	0.126757	0	1	-0.250487
csi-miR167e-5p	ENSG00000118972	ENST00000237837	FGF23	0.761758	223	2	225.762	-11.2	-11.6923	-8.9	-8.95738	13.6102	2.4102	0.015098	0.0590185	0	1	-0.250472
csi-miR167e-5p	ENSG00000130779	ENST00000620786	CLIP1	0.913767	689	3	692.914	-11.4	-12.1686	-8.9	-8.95738	14.0897	2.68967	0.0583626	0.0441432	0	1	-0.249866
csi-miR167e-5p	ENSG00000143653	ENST00000366510	SCCPDH	0.782862	42	2	44.7829	-14.2	-14.4844	-8.9	-8.95738	12.8952	-1.30484	0.0433907	0.0266454	0	1	-0.249715
csi-miR167e-5p	ENSG00000279170	ENST00000452647	TSTD3	0.858443	378	3	381.858	-11.2	-11.4337	-8.9	-8.95738	12.459	1.25896	0.0820402	0.0747931	0	1	-0.249331
csi-miR167e-5p	ENSG00000177426	ENST00000343820	TGIF1	0.704168	116	3	119.704	-15.8	-16.1695	-8.9	-8.95738	15.6298	-0.170243	0.00492383	0.0274272	0	1	-0.247885
csi-miR167e-5p	ENSG00000165471	ENST00000674931	MBL2	0.797383	840	2	842.797	-11.2	-11.5193	-8.9	-8.95738	7.44527	-3.75473	0.00800185	0.0425779	0	1	-0.246998
csi-miR167e-5p	ENSG00000100767	ENST00000644200	PAPLN	0.742499	273	1	274.742	-10.8	-10.9879	-8.9	-8.95738	11.0949	0.294936	0.0402746	0.165551	0	1	-0.241879
csi-miR167e-5p	ENSG00000204442	ENST00000375915	NALF1	0.699404	430	3	433.699	-16.8	-17.211	-8.9	-8.95738	22.3974	5.59743	0.0639531	0.414557	0	1	-0.241082
csi-miR167e-5p	ENSG00000113742	ENST00000265085	CPEB4	0.847083	1500	2	1502.85	-12.3	-12.6774	-8.9	-8.95738	9.5381	-2.7619	0.0266986	0.226197	0	1	-0.240602
csi-miR167e-5p	ENSG00000134539	ENST00000336164	KLRD1	0.707271	1500	2	1502.71	-15.2	-15.1789	-8.9	-8.95738	18.1673	2.96726	0.0935647	0.812862	0	1	-0.240397
csi-miR167e-5p	ENSG00000218819	ENST00000405799	TDRD15	0.728236	243	4	247.728	-18.2	-18.589	-8.9	-8.95738	17.2828	-0.917181	0.0241858	0.0138556	0	1	-0.239996
csi-miR167e-5p	ENSG00000286019	ENST00000593495	NOTCH2NLB	0.74567	757	2.5	760.246	-12.6	-13.3632	-8.9	-8.95738	15.7301	3.13007	0.0668747	0.40403	0	1	-0.239619
csi-miR167e-5p	ENSG00000188729	ENST00000682035	OSTN	0.811789	164	3	167.812	-13.4	-14.4966	-8.9	-8.95738	12.4121	-0.987921	0.105932	0.174228	0	1	-0.239123
csi-miR167e-5p	ENSG00000145087	ENST00000471454	STXBP5L	0.805963	906	2	908.806	-10.6	-10.8211	-8.9	-8.95738	18.0637	7.46373	0.0486092	0.304654	0	1	-0.237217
csi-miR167e-5p	ENSG00000198824	ENST00000361283	CHAMP1	0.853075	491	2	493.853	-10.6	-11.2172	-8.9	-8.95738	15.6615	5.06154	0.0330827	0.0197819	0	1	-0.236811
csi-miR167e-5p	ENSG00000170500	ENST00000393437	LONRF2	0.726834	1500	2.5	1503.23	-13.8	-14.2939	-8.9	-8.95738	18.9387	5.13874	0.0745169	0.707456	0	1	-0.235907
csi-miR167e-5p	ENSG00000125827	ENST00000246024	TMX4	0.601329	43	2.5	46.1013	-12.5	-12.9969	-8.9	-8.95738	11.2698	-1.23019	0.0499138	0.284022	0	1	-0.235858
csi-miR167e-5p	ENSG00000187772	ENST00000345080	LIN28B	0.804714	842	1.5	844.305	-10.6	-11.1714	-8.9	-8.95738	12.7197	2.11973	0.0213966	0.15047	0	1	-0.235192
csi-miR167e-5p	ENSG00000185219	ENST00000396077	ZNF445	0.641481	1500	2.5	1503.14	-11.2	-11.5352	-8.9	-8.95738	16.9793	5.77934	0.0571471	0.768068	0	1	-0.234943
csi-miR167e-5p	ENSG00000112164	ENST00000373256	GLP1R	0.612245	107	2	109.612	-12.1	-12.4102	-8.9	-8.95738	17.3083	5.20832	0.0322608	0.326553	0	1	-0.234833
csi-miR167e-5p	ENSG00000162777	ENST00000357640	DENND2D	0.719909	351	2	353.72	-11.2	-11.5516	-8.9	-8.95738	11.4607	0.260652	0.0150006	0.0610147	0	1	-0.23431
csi-miR167e-5p	ENSG00000056586	ENST00000357244	RC3H2	0.841896	396	3	399.842	-12.9	-13.1608	-8.9	-8.95738	9.74206	-3.15794	0.208855	0.443453	0	1	-0.232625
csi-miR167e-5p	ENSG00000164609	ENST00000297151	SLU7	0.824155	49	3	52.8242	-14.2	-14.2448	-8.9	-8.95738	15.7581	1.55814	0.135948	0.176956	0	1	-0.23237
csi-miR167e-5p	ENSG00000066739	ENST00000359933	ATG2B	0.668589	377	1.5	379.169	-12.3	-13.0965	-8.9	-8.95738	16.3262	4.02617	0.0187707	0.289981	0	1	-0.232026
csi-miR167e-5p	ENSG00000103353	ENST00000395878	UBFD1	0.680814	212	2.5	215.181	-16.5	-17.2328	-8.9	-8.95738	14.0434	-2.45663	0.137876	0.529131	0	1	-0.232023
csi-miR167e-5p	ENSG00000170522	ENST00000302274	ELOVL6	0.634589	177	1.5	179.135	-14.3	-14.3511	-8.9	-8.95738	18.2981	3.99812	0.0138338	0.24616	0	1	-0.231497
csi-miR167e-5p	ENSG00000144642	ENST00000383767	RBMS3	0.748034	287	0.5	288.248	-11.6	-12.2362	-8.9	-8.95738	18.9192	7.31922	0.00481755	0.153721	0	1	-0.231018
csi-miR167e-5p	ENSG00000178568	ENST00000342788	ERBB4	0.737564	1500	4	1504.74	-17	-17.1411	-8.9	-8.95738	14.4688	-2.53121	0.0682956	0.452258	0	1	-0.23061
csi-miR167e-5p	ENSG00000133169	ENST00000372728	BEX1	0.681053	117	2	119.681	-13	-13.1025	-8.9	-8.95738	13.0892	0.0892029	0.00648768	0.000584485	0	1	-0.227729
csi-miR167e-5p	ENSG00000152942	ENST00000354868	RAD17	0.707218	31	2	33.7072	-13.6	-14.2834	-8.9	-8.95738	11.6603	-1.93975	0.0285838	0.01579	0	1	-0.22764
csi-miR167e-5p	ENSG00000235631	ENST00000434824	RNF148	0.743372	62	2	64.7434	-11.8	-12.3826	-8.9	-8.95738	20.3812	8.5812	0.00317772	0.000196519	0	1	-0.227521
csi-miR167e-5p	ENSG00000102781	ENST00000380615	KATNAL1	0.709753	514	3	517.71	-16.6	-17.9036	-8.9	-8.95738	18.1942	1.59423	0.0481345	0.29391	0	1	-0.227269
csi-miR167e-5p	ENSG00000168092	ENST00000527958	PAFAH1B2	0.600832	28	2.5	31.1008	-11.9	-12.3979	-8.9	-8.95738	10.7236	-1.17645	0.0252077	0.144475	0	1	-0.226662
csi-miR167e-5p	ENSG00000185129	ENST00000331327	PURA	0.558554	258	3	261.559	-15.3	-15.9355	-8.9	-8.95738	18.467	3.16699	0.0663498	0.514357	0	1	-0.225111
csi-miR167e-5p	ENSG00000010244	ENST00000394670	ZNF207	0.768985	1500	3	1503.77	-11.6	-12.2885	-8.9	-8.95738	17.4454	5.84538	0.111729	0.680673	0	1	-0.224294
csi-miR167e-5p	ENSG00000162490	ENST00000294485	DRAXIN	0.608371	298	2.5	301.108	-14.1	-14.9952	-8.9	-8.95738	17.7095	3.60949	0.0507079	0.414576	0	1	-0.224219
csi-miR167e-5p	ENSG00000005100	ENST00000225296	DHX33	0.789705	871	3	874.79	-13.8	-14.3409	-8.9	-8.95738	18.4399	4.63994	0.0288805	0.142351	0	1	-0.223281
csi-miR167e-5p	ENSG00000176542	ENST00000316407	USF3	0.709508	448	3	451.71	-11.4	-12.5884	-8.9	-8.95738	24.0266	12.6266	0.0709422	0.438103	0	1	-0.222945
csi-miR167e-5p	ENSG00000197044	ENST00000357901	ZNF441	0.793387	48	1	49.7934	-11.4	-11.8012	-8.9	-8.95738	15.5504	4.15039	0.060817	0.0611283	0	1	-0.221444
csi-miR167e-5p	ENSG00000164199	ENST00000405460	ADGRV1	0.681154	202	3	205.681	-14	-14.9158	-8.9	-8.95738	12.4215	-1.57849	0.0149833	0.00398415	0	1	-0.221298
csi-miR167e-5p	ENSG00000128713	ENST00000249504	HOXD11	0.749167	101	2.5	104.249	-14.7	-15.2012	-8.9	-8.95738	16.3407	1.64073	0.0438333	0.0123437	0	1	-0.221239
csi-miR167e-5p	ENSG00000204006	ENST00000371759	C1orf185	0.727858	117	2	119.728	-10.6	-11.007	-8.9	-8.95738	17.3804	6.78037	0.0139027	0.00314724	0	1	-0.220801
csi-miR167e-5p	ENSG00000105855	ENST00000222573	ITGB8	0.755803	1500	5.5	1506.26	-20.3	-20.3932	-8.9	-8.95738	21.6925	1.39248	0.0363027	0.260133	0	1	-0.22002
csi-miR167e-5p	ENSG00000158458	ENST00000361474	NRG2	0.758857	233	2	235.759	-13.3	-13.91	-8.9	-8.95738	8.2989	-5.0011	0.0673296	0.035388	0	1	-0.219949
csi-miR167e-5p	ENSG00000146676	ENST00000395699	PURB	0.635104	260	2	262.635	-11.7	-12.4037	-8.9	-8.95738	19.3757	7.67569	0.00288497	0.215176	0	1	-0.219725
csi-miR167e-5p	ENSG00000164104	ENST00000296503	HMGB2	0.768521	211	2	213.769	-13	-13.4157	-8.9	-8.95738	20.4686	7.46863	0.0203761	0.0135798	0	1	-0.219712
csi-miR167e-5p	ENSG00000157470	ENST00000288228	FAM81A	0.701786	58	3	61.7018	-11.7	-10.6442	-8.9	-8.95738	12.803	1.10299	0.101409	0.120323	0	1	-0.21941
csi-miR167e-5p	ENSG00000162444	ENST00000294435	RBP7	0.65566	20	3	23.6557	-16.5	-16.7834	-8.9	-8.95738	14.6245	-1.87547	0.0248454	0.00439276	0	1	-0.219199
csi-miR167e-5p	ENSG00000184261	ENST00000327876	KCNK12	0.450782	424	2	426.451	-16.6	-15.1742	-8.9	-8.95738	21.4183	4.81828	0.0968813	0.818899	0	1	-0.219109
csi-miR167e-5p	ENSG00000067646	ENST00000155093	ZFY	0.858962	1058	3.5	1062.36	-11.8	-12.8451	-8.9	-8.95738	11.8186	0.01859	0.0650344	0.0929375	0	1	-0.218613
csi-miR167e-5p	ENSG00000134812	ENST00000257248	CBLIF	0.675234	14	2	16.6752	-15.2	-15.9925	-8.9	-8.95738	14.2228	-0.977162	0.0105518	0.00150481	0	1	-0.218608
csi-miR167e-5p	ENSG00000143889	ENST00000449105	HNRNPLL	0.799273	217	2	219.799	-13.9	-14.0805	-8.9	-8.95738	20.0701	6.17009	0.0628915	0.0785057	0	1	-0.217578
csi-miR167e-5p	ENSG00000165555	ENST00000380835	NOXRED1	0.689436	263	3	266.689	-17	-17.5115	-8.9	-8.95738	12.792	-4.20797	0.0306085	0.0144557	0	1	-0.21722
csi-miR167e-5p	ENSG00000100104	ENST00000215917	SRRD	0.672938	40	2.5	43.1729	-17.9	-18.4639	-8.9	-8.95738	20.025	2.12505	0.0408363	0.148291	0	1	-0.217104
csi-miR167e-5p	ENSG00000155886	ENST00000341998	SLC24A2	0.589032	679	1.5	681.089	-12	-12.2464	-8.9	-8.95738	12.9603	0.960306	0.0352755	0.437924	0	1	-0.21698
csi-miR167e-5p	ENSG00000136379	ENST00000258884	ABHD17C	0.688934	543	2	545.689	-17.6	-17.7599	-8.9	-8.95738	11.0357	-6.56428	0.00167715	0.00565809	0	1	-0.216745
csi-miR167e-5p	ENSG00000100354	ENST00000454349	TNRC6B	0.663123	1500	4	1504.66	-15.2	-15.2713	-8.9	-8.95738	25.0316	9.83164	0.0870879	0.752188	0	1	-0.216346
csi-miR167e-5p	ENSG00000089289	ENST00000356413	IGBP1	0.647975	109	4	113.648	-18.7	-18.7762	-8.9	-8.95738	17.2719	-1.42806	0.029975	0.00727061	0	1	-0.215511
csi-miR167e-5p	ENSG00000038295	ENST00000061240	TLL1	0.754635	557	2	559.755	-14.5	-14.8818	-8.9	-8.95738	19.1767	4.67666	0.00684117	0.0472205	0	1	-0.214556
csi-miR167e-5p	ENSG00000178235	ENST00000674365	SLITRK1	0.751642	350	2	352.752	-11.6	-12.0666	-8.9	-8.95738	20.1779	8.57792	0.0125152	0.0391852	0	1	-0.214242
csi-miR167e-5p	ENSG00000123575	ENST00000493442	FAM199X	0.715798	959	2	961.716	-12.3	-12.8174	-8.9	-8.95738	15.9263	3.6263	0.0378703	0.31835	0	1	-0.21355
csi-miR167e-5p	ENSG00000126945	ENST00000316594	HNRNPH2	0.678772	138	3.5	142.179	-20.9	-21.1781	-8.9	-8.95738	20.5245	-0.375486	0.0253244	0.0154463	0	1	-0.213475
csi-miR167e-5p	ENSG00000286219	ENST00000650865	NOTCH2NLC	0.74567	1235	2.5	1238.25	-12.6	-13.3632	-8.9	-8.95738	14.8504	2.25044	0.0769754	0.457503	0	1	-0.213408
csi-miR167e-5p	ENSG00000164695	ENST00000297265	CHMP4C	0.675421	128	4.5	133.175	-20.8	-21.3214	-8.9	-8.95738	20.2544	-0.545639	0.0403547	0.0239203	0	1	-0.21335
csi-miR167e-5p	ENSG00000115919	ENST00000264170	KYNU	0.75022	1500	2.5	1503.25	-15.1	-15.1347	-8.9	-8.95738	19.3871	4.28712	0.00125931	0.27341	0	1	-0.213175
csi-miR167e-5p	ENSG00000183434	ENST00000310125	TFDP3	0.671352	20	1	21.6714	-12.8	-13.1816	-8.9	-8.95738	10.1265	-2.6735	0.021963	0.00794833	0	1	-0.212828
csi-miR167e-5p	ENSG00000156398	ENST00000369893	SFXN2	0.551074	530	2	532.551	-21.3	-20.1745	-8.9	-8.95738	18.1807	-3.11928	0.0318683	0.35337	0	1	-0.211823
csi-miR167e-5p	ENSG00000139163	ENST00000266517	ETNK1	0.759235	1500	3	1503.76	-12.9	-13.3548	-8.9	-8.95738	8.5436	-4.3564	0.0141393	0.137473	0	1	-0.211394
csi-miR168-3p	ENSG00000092969	ENST00000366930	TGFB2	0.777027	129	3.5	133.277	-14.2	-14.7078	-10.8	-11.2	13.6986	-0.50143	0.0295507	0.00439336	0	1	-0.365695
csi-miR168-3p	ENSG00000141622	ENST00000269439	ARK2C	0.701782	96	2.5	99.2018	-14.7	-15.4685	-10.8	-11.2	15.6747	0.974715	0.0273424	0.0914414	0	1	-0.336165
csi-miR168-3p	ENSG00000196338	ENST00000358741	NLGN3	0.775358	142	2	144.775	-13.7	-14.165	-10.8	-11.2	19.9052	6.20524	0.0317458	0.00634122	0	1	-0.322865
csi-miR168-3p	ENSG00000141431	ENST00000269197	ASXL3	0.817784	550	2	552.818	-13.9	-14.0916	-10.8	-11.2	17.8397	3.93968	0.0362237	0.00684331	0	1	-0.319024
csi-miR168-3p	ENSG00000126950	ENST00000372930	TMEM35A	0.704898	462	2.5	465.205	-17	-17.1713	-10.8	-11.2	14.0038	-2.99616	0.019404	0.00239445	0	1	-0.314332
csi-miR168-3p	ENSG00000115828	ENST00000338415	QPCT	0.629717	65	3	68.6297	-15.7	-16.0881	-10.8	-11.2	19.2387	3.53868	0.00380425	5.74431e-05	0	1	-0.308373
csi-miR168-3p	ENSG00000106852	ENST00000394319	LHX6	0.74099	314	1.5	316.241	-13.4	-13.6357	-10.8	-11.2	13.9073	0.507298	0.0505161	0.0174844	0	1	-0.300903
csi-miR168-3p	ENSG00000116903	ENST00000366645	EXOC8	0.726266	896	2.5	899.226	-20.5	-20.1699	-10.8	-11.2	15.4179	-5.08207	0.0170589	0.00150559	0	1	-0.299831
csi-miR168-3p	ENSG00000028277	ENST00000692977	POU2F2	0.699483	864	2.5	867.199	-17.8	-18.0554	-10.8	-11.2	13.3086	-4.49137	0.0296689	0.0760765	0	1	-0.29453
csi-miR168-3p	ENSG00000048540	ENST00000537304	LMO3	0.666247	136	2	138.666	-13.5	-14.2638	-10.8	-11.2	18.8661	5.36607	0.0118846	0.000720235	0	1	-0.293183
csi-miR168-3p	ENSG00000138311	ENST00000395254	ZNF365	0.69362	303	2	305.694	-14.8	-15.2995	-10.8	-11.2	18.2261	3.42613	0.0298217	0.00534122	0	1	-0.286295
csi-miR168-3p	ENSG00000114857	ENST00000232978	NKTR	0.697264	403	2	405.697	-14	-14.4951	-10.8	-11.2	18.0987	4.09867	0.0231314	0.00304296	0	1	-0.285414
csi-miR168-3p	ENSG00000211450	ENST00000534355	SELENOH	0.670695	200	2	202.671	-15.9	-16.686	-10.8	-11.2	23.2048	7.30481	0.00916714	0.000537852	0	1	-0.280202
csi-miR168-3p	ENSG00000087460	ENST00000371085	GNAS	0.639014	168	1.5	170.139	-15.5	-16.0483	-10.8	-11.2	19.9005	4.40048	0.00617854	9.94717e-05	0	1	-0.279164
csi-miR168-3p	ENSG00000149516	ENST00000278865	MS4A3	0.628293	344	2	346.628	-16.6	-17.3032	-10.8	-11.2	16.867	0.266962	0.006626	0.00020675	0	1	-0.2779
csi-miR168-3p	ENSG00000141664	ENST00000269499	ZCCHC2	0.726689	898	2	900.727	-15.1	-16.0734	-10.8	-11.2	12.8541	-2.24594	0.0212913	0.00252448	0	1	-0.276556
csi-miR168-3p	ENSG00000162971	ENST00000354611	TYW5	0.683561	709	2	711.684	-17	-16.9892	-10.8	-11.2	15.2634	-1.73664	0.0274867	0.00365977	0	1	-0.274327
csi-miR168-3p	ENSG00000014824	ENST00000264451	SLC30A9	0.732757	901	2	903.733	-12.6	-12.8522	-10.8	-11.2	13.1815	0.581532	0.0368503	0.00743885	0	1	-0.273694
csi-miR168-3p	ENSG00000089094	ENST00000377071	KDM2B	0.583373	231	2	233.583	-13.2	-13.3684	-10.8	-11.2	14.6228	1.42284	0.0160015	0.0017627	0	1	-0.271907
csi-miR168-3p	ENSG00000111339	ENST00000228936	ART4	0.696	485	2	487.696	-14	-14.1875	-10.8	-11.2	16.7414	2.74136	0.0464543	0.00884666	0	1	-0.270607
csi-miR168-3p	ENSG00000168264	ENST00000366609	IRF2BP2	0.590656	775	3.5	779.091	-25.5	-23.5077	-10.8	-11.2	23.5131	-1.98693	0.0195108	0.00233923	0	1	-0.26454
csi-miR168-3p	ENSG00000187699	ENST00000340623	C2orf88	0.671293	882	3.5	886.171	-18.5	-19.2605	-10.8	-11.2	20.5982	2.09819	0.0137946	0.000819229	0	1	-0.260676
csi-miR168-3p	ENSG00000187513	ENST00000342280	GJA4	0.565587	143	1.5	145.066	-15.8	-13.624	-10.8	-11.2	27.6023	11.8023	0.00924651	0.000994347	0	1	-0.259848
csi-miR168-3p	ENSG00000047932	ENST00000368498	GOPC	0.588198	113	2.5	116.088	-18.5	-18.8853	-10.8	-11.2	24.2091	5.7091	0.0150817	0.00117073	0	1	-0.259292
csi-miR168-3p	ENSG00000151893	ENST00000369151	CACUL1	0.730115	724	2.5	727.23	-13.9	-13.9074	-10.8	-11.2	15.695	1.79499	0.0798199	0.030569	0	1	-0.258463
csi-miR168-3p	ENSG00000162852	ENST00000366513	CNST	0.576528	38	3	41.5765	-21	-22.0635	-10.8	-11.2	23.0992	2.09925	0.0229013	0.00292216	0	1	-0.257455
csi-miR168-3p	ENSG00000123130	ENST00000379303	ACOT9	0.696629	842	2	844.697	-17.1	-17.2677	-10.8	-11.2	24.5355	7.43555	0.00311614	0.00340904	0	1	-0.256684
csi-miR168-3p	ENSG00000073734	ENST00000650372	ABCB11	0.653819	932	1.5	934.154	-12.8	-13.3211	-10.8	-11.2	14.8302	2.03018	0.0041514	0.00326072	0	1	-0.249462
csi-miR168-3p	ENSG00000145012	ENST00000617246	LPP	0.624572	547	2.5	550.125	-18	-18.3853	-10.8	-11.2	24.1811	6.18109	0.0138597	0.021817	0	1	-0.249189
csi-miR168-3p	ENSG00000164134	ENST00000296543	NAA15	0.627858	225	2	227.628	-13	-13.9381	-10.8	-11.2	25.0012	12.0012	0.0129005	0.000793477	0	1	-0.247709
csi-miR168-3p	ENSG00000125449	ENST00000245543	ARMC7	0.569754	113	3	116.57	-19.4	-18.1188	-10.8	-11.2	26.7939	7.39392	0.0537972	0.023513	0	1	-0.246887
csi-miR168-3p	ENSG00000164122	ENST00000296525	ASB5	0.649308	750	2	752.649	-14.9	-15.3385	-10.8	-11.2	21.0613	6.16125	0.00689413	0.000202959	0	1	-0.246196
csi-miR168-3p	ENSG00000138600	ENST00000261854	SPPL2A	0.590784	726	2	728.591	-15.3	-15.4643	-10.8	-11.2	18.5925	3.29255	0.000151206	0.000369359	0	1	-0.241854
csi-miR168-3p	ENSG00000166783	ENST00000396368	MARF1	0.727427	1053	1.5	1055.23	-14.2	-14.3455	-10.8	-11.2	18.1835	3.98355	0.0391362	0.00965399	0	1	-0.23955
csi-miR168-3p	ENSG00000070540	ENST00000262139	WIPI1	0.505836	62	1.5	64.0058	-15.7	-15.7479	-10.8	-11.2	16.7812	1.08121	0.0198931	0.00196668	0	1	-0.239544
csi-miR168-3p	ENSG00000162849	ENST00000407071	KIF26B	0.729383	1500	3	1503.73	-14.1	-15.2642	-10.8	-11.2	19.8328	5.73281	0.0112816	0.0236172	0	1	-0.235166
csi-miR168-3p	ENSG00000160013	ENST00000291294	PTGIR	0.560289	294	2	296.56	-14.2	-13.8145	-10.8	-11.2	19.0214	4.82143	0.0410885	0.0155819	0	1	-0.235094
csi-miR168-3p	ENSG00000070950	ENST00000264926	RAD18	0.633802	439	3	442.634	-17.4	-18.0366	-10.8	-11.2	25.564	8.16398	0.0401463	0.00946987	0	1	-0.23481
csi-miR168-3p	ENSG00000075391	ENST00000367649	RASAL2	0.518278	159	3	162.518	-17.4	-17.7536	-10.8	-11.2	21.1382	3.73815	0.0323516	0.00563274	0	1	-0.231358
csi-miR168-3p	ENSG00000008130	ENST00000341426	NADK	0.47131	503	3	506.471	-23.8	-16.8131	-10.8	-11.2	32.0934	8.2934	0.0791516	0.060753	0	1	-0.230391
csi-miR168-3p	ENSG00000141380	ENST00000415083	SS18	0.550581	449	2	451.551	-22	-22.4436	-10.8	-11.2	18.6879	-3.31212	0.0238254	0.00326145	0	1	-0.228771
csi-miR168-3p	ENSG00000141965	ENST00000269856	FEM1A	0.63748	1149	2	1151.64	-15.7	-15.6845	-10.8	-11.2	21.0587	5.35867	0.07399	0.266813	0	1	-0.226444
csi-miR168-3p	ENSG00000078269	ENST00000355585	SYNJ2	0.683474	1259	3	1262.68	-16.6	-16.5722	-10.8	-11.2	19.214	2.614	0.0436349	0.0101657	0	1	-0.224768
csi-miR168-3p	ENSG00000116237	ENST00000343813	ICMT	0.501404	201	1.5	203.001	-16.9	-17.0653	-10.8	-11.2	22.5135	5.61347	5.38436e-05	0.00129197	0	1	-0.22431
csi-miR168-3p	ENSG00000138347	ENST00000358913	MYPN	0.528921	421	1.5	423.029	-14.8	-15.6411	-10.8	-11.2	15.4906	0.690574	0.0106617	0.000632281	0	1	-0.224087
csi-miR168-3p	ENSG00000138617	ENST00000649807	PARP16	0.509127	386	2	388.509	-16.6	-15.6418	-10.8	-11.2	22.3571	5.75708	0.0166415	0.00204925	0	1	-0.223266
csi-miR168-3p	ENSG00000213516	ENST00000652648	RBMXL1	0.506212	1002	4.5	1007.01	-19.7	-18.8224	-10.8	-11.2	19.837	0.136978	0.0151562	0.00123018	0	1	-0.223239
csi-miR168-3p	ENSG00000171703	ENST00000343484	TCEA2	0.414809	79	1.5	80.9148	-14.8	-12.8202	-10.8	-11.2	22.6812	7.88117	0.00162255	6.22827e-05	0	1	-0.222218
csi-miR168-3p	ENSG00000129667	ENST00000675367	RHBDF2	0.522796	176	4	180.523	-23.6	-23.71	-10.8	-11.2	31.8636	8.26357	0.0329804	0.0163884	0	1	-0.220227
csi-miR168-3p	ENSG00000143771	ENST00000465271	CNIH4	0.777056	1500	1.5	1502.28	-12.9	-13.4871	-10.8	-11.2	16.2898	3.38981	0.0516058	0.0176746	0	1	-0.219851
csi-miR168-3p	ENSG00000115568	ENST00000411696	ZNF142	0.603834	28	2	30.6038	-13.7	-14.3222	-10.8	-11.2	23.5151	9.81511	0.0771999	0.0393039	0	1	-0.218892
csi-miR168-3p	ENSG00000070214	ENST00000374720	SLC44A1	0.722855	834	1.5	836.223	-13.1	-13.7039	-10.8	-11.2	21.6653	8.56528	0.0645431	0.0214117	0	1	-0.21665
csi-miR168-3p	ENSG00000108587	ENST00000451249	GOSR1	0.678824	1395	1.5	1397.18	-13.4	-14.2586	-10.8	-11.2	16.9104	3.51045	0.00882994	0.0182206	0	1	-0.216406
csi-miR168-3p	ENSG00000148019	ENST00000643273	CEP78	0.601929	463	3	466.602	-15.6	-16.4462	-10.8	-11.2	10.9006	-4.69942	0.111647	0.0442916	0	1	-0.215523
csi-miR168-3p	ENSG00000119321	ENST00000238256	FKBP15	0.663744	1200	3	1203.66	-14.3	-14.0935	-10.8	-11.2	16.8413	2.54132	0.0653536	0.0264973	0	1	-0.215402
csi-miR168-3p	ENSG00000179178	ENST00000439858	TMEM125	0.402278	51	2.5	53.9023	-20.9	-21.2206	-10.8	-11.2	17.2088	-3.6912	0.0167424	0.00277569	0	1	-0.21404
csi-miR168-3p	ENSG00000206026	ENST00000579022	SMIM21	0.580348	489	2	491.58	-13.2	-13.7722	-10.8	-11.2	23.7196	10.5196	0.0208765	0.00245278	0	1	-0.213702
csi-miR168-3p	ENSG00000179922	ENST00000325351	ZNF784	0.477889	27	3	30.4779	-17	-17.5394	-10.8	-11.2	21.0654	4.06539	0.0462932	0.0193216	0	1	-0.213593
csi-miR168-3p	ENSG00000103502	ENST00000219789	CDIPT	0.457554	340	3	343.458	-18.8	-15.6427	-10.8	-11.2	33.7299	14.9299	0.0172955	0.00475081	0	1	-0.212128
csi-miR168-3p	ENSG00000134551	ENST00000396400	PRH2	0.553639	581	2	583.554	-14.6	-15.0144	-10.8	-11.2	23.9316	9.33165	0.00617263	0.000140079	0	1	-0.210425
csi-miR168-3p	ENSG00000179133	ENST00000636213	C10orf67	0.631816	626	3	629.632	-15.5	-16.1558	-10.8	-11.2	22.7958	7.2958	0.0691106	0.0287924	0	1	-0.209608
csi-miR168-3p	ENSG00000117682	ENST00000236342	DHDDS	0.620562	452	1	453.621	-15.8	-16.2207	-10.8	-11.2	22.1842	6.3842	0.0513781	0.0230278	0	1	-0.209289
csi-miR168-3p	ENSG00000073464	ENST00000380833	CLCN4	0.588053	124	3	127.588	-15.6	-16.6463	-10.8	-11.2	26.3237	10.7237	0.0721346	0.0297812	0	1	-0.207651
csi-miR168-3p	ENSG00000182087	ENST00000356663	TMEM259	0.30588	145	3	148.306	-19.7	-14.9255	-10.8	-11.2	31.6693	11.9693	0.00247135	0.0148187	0	1	-0.207536
csi-miR168-3p	ENSG00000100220	ENST00000216038	RTCB	0.474263	83	2	85.4743	-19.4	-19.782	-10.8	-11.2	26.4236	7.02355	0.00956315	0.000686597	0	1	-0.206807
csi-miR168-3p	ENSG00000113430	ENST00000231357	IRX4	0.510251	241	2.5	244.01	-15.7	-16.0769	-10.8	-11.2	17.5053	1.80534	0.0646424	0.0337001	0	1	-0.206759
csi-miR168-3p	ENSG00000186628	ENST00000334574	FSD2	0.523317	901	5	906.523	-27.3	-27.7625	-10.8	-11.2	18.4817	-8.81831	0.0596279	0.0162823	0	1	-0.205399
csi-miR168-3p	ENSG00000116017	ENST00000263620	ARID3A	0.502494	638	4	642.502	-17.8	-18.012	-10.8	-11.2	33.5281	15.7281	0.0509329	0.245464	0	1	-0.204459
csi-miR168-3p	ENSG00000112782	ENST00000339561	CLIC5	0.721487	1500	3.5	1504.22	-14.7	-15.2542	-10.8	-11.2	20.0928	5.3928	0.0639784	0.0222648	0	1	-0.204147
csi-miR168-3p	ENSG00000177932	ENST00000315475	ZNF354C	0.573057	733	3	736.573	-16.5	-16.7137	-10.8	-11.2	23.5803	7.08034	0.0369873	0.00636756	0	1	-0.203256
csi-miR168-3p	ENSG00000004468	ENST00000226279	CD38	0.430161	128	2.5	130.93	-20	-19.1649	-10.8	-11.2	19.6586	-0.341434	0.0492766	0.0150166	0	1	-0.203191
csi-miR168-3p	ENSG00000169684	ENST00000299565	CHRNA5	0.432738	185	2.5	187.933	-16.6	-16.3504	-10.8	-11.2	19.323	2.72304	0.0321992	0.005176	0	1	-0.201919
csi-miR168-3p	ENSG00000175467	ENST00000312397	SART1	0.545816	273	1.5	275.046	-17.4	-17.9935	-10.8	-11.2	21.4719	4.0719	0.0473735	0.0175557	0	1	-0.201549
csi-miR168-3p	ENSG00000124193	ENST00000244020	SRSF6	0.626902	1462	2.5	1465.13	-15.4	-15.8691	-10.8	-11.2	17.8107	2.4107	0.0141618	0.00111743	0	1	-0.199867
csi-miR168-3p	ENSG00000116761	ENST00000370938	CTH	0.478086	133	3	136.478	-18.6	-19.1666	-10.8	-11.2	28.1826	9.58257	0.0216921	0.00249604	0	1	-0.199665
csi-miR168-3p	ENSG00000171180	ENST00000641868	OR2M4	0.718509	1178	2.5	1181.22	-13	-13.182	-10.8	-11.2	20.6087	7.60871	0.0842605	0.0302786	0	1	-0.199493
csi-miR168-3p	ENSG00000167191	ENST00000300571	GPRC5B	0.553785	210	3	213.554	-16.1	-16.2103	-10.8	-11.2	15.1977	-0.902315	0.147186	0.123746	0	1	-0.198916
csi-miR168-3p	ENSG00000169436	ENST00000303045	COL22A1	0.466674	94	2.5	96.9667	-14.8	-15.479	-10.8	-11.2	25.9935	11.1935	0.0164336	0.00176479	0	1	-0.19756
csi-miR168-3p	ENSG00000079950	ENST00000367941	STX7	0.537764	1138	2	1140.54	-17.6	-17.1694	-10.8	-11.2	19.9645	2.3645	0.0044839	0.00423381	0	1	-0.19496
csi-miR168-3p	ENSG00000151461	ENST00000357604	UPF2	0.485577	199	2	201.486	-16	-16.6987	-10.8	-11.2	22.1846	6.1846	0.0308925	0.00479299	0	1	-0.194108
csi-miR168-3p	ENSG00000165716	ENST00000371692	DIPK1B	0.437369	174	2	176.437	-18.5	-17.9139	-10.8	-11.2	22.5026	4.00256	0.03451	0.00775726	0	1	-0.192435
csi-miR168-3p	ENSG00000152332	ENST00000489294	UHMK1	0.699666	1500	2	1502.7	-13.9	-15.0963	-10.8	-11.2	20.5473	6.64727	0.0243295	0.00331468	0	1	-0.192403
csi-miR168-3p	ENSG00000142233	ENST00000270235	NTN5	0.546953	97	2	99.547	-13.6	-14.0815	-10.8	-11.2	34.1133	20.5133	0.0255862	0.00586901	0	1	-0.191411
csi-miR168-3p	ENSG00000204851	ENST00000599531	PNMA8B	0.509732	563	2	565.51	-16.1	-15.7497	-10.8	-11.2	12.0424	-4.05757	0.11245	0.136168	0	1	-0.190705
csi-miR168-3p	ENSG00000106077	ENST00000222800	ABHD11	0.46833	67	2.5	69.9683	-19	-19.8054	-10.8	-11.2	28.8643	9.86429	0.0225902	0.00280213	0	1	-0.188101
csi-miR168-3p	ENSG00000108828	ENST00000355653	VAT1	0.48465	482	4.5	486.985	-21.7	-22.2017	-10.8	-11.2	30.0721	8.37206	0.0345156	0.0144301	0	1	-0.187646
csi-miR168-3p	ENSG00000162367	ENST00000691006	TAL1	0.411169	98	2.5	100.911	-22.9	-21.1242	-10.8	-11.2	25.8072	2.9072	0.0594729	0.0292853	0	1	-0.187395
csi-miR168-3p	ENSG00000151365	ENST00000281030	THRSP	0.418146	120	2	122.418	-16.5	-16.5571	-10.8	-11.2	25.9193	9.41932	0.00848695	0.000483305	0	1	-0.185785
csi-miR168-3p	ENSG00000185252	ENST00000400451	ZNF74	0.526103	252	2	254.526	-13.2	-13.6806	-10.8	-11.2	30.3641	17.1641	0.0242971	0.00402942	0	1	-0.185025
csi-miR168-3p	ENSG00000196081	ENST00000418100	ZNF724	0.358993	56	2.5	58.859	-19.8	-19.3084	-10.8	-11.2	24.9091	5.10913	0.0110636	0.000539337	0	1	-0.18448
csi-miR168-3p	ENSG00000167977	ENST00000301738	KCTD5	0.483763	518	2.5	520.984	-14.1	-14.4939	-10.8	-11.2	28.1021	14.0021	0.00625418	0.0239937	0	1	-0.184338
csi-miR168-3p	ENSG00000185070	ENST00000330753	FLRT2	0.503362	22	3	25.5034	-17.9	-17.8434	-10.8	-11.2	10.7218	-7.1782	0.187796	0.150379	0	1	-0.183964
csi-miR168-3p	ENSG00000143867	ENST00000272223	OSR1	0.570413	227	3	230.57	-13.9	-14.7658	-10.8	-11.2	27.482	13.582	0.101675	0.104352	0	1	-0.183509
csi-miR168-3p	ENSG00000166450	ENST00000389286	PRTG	0.644184	1500	2	1502.64	-17.9	-18.0408	-10.8	-11.2	16.5494	-1.35064	0.048809	0.011971	0	1	-0.183449
csi-miR168-3p	ENSG00000254858	ENST00000599612	MPV17L2	0.437587	380	2	382.438	-17.5	-15.5938	-10.8	-11.2	26.0342	8.53422	0.0356869	0.0110521	0	1	-0.182941
csi-miR168-3p	ENSG00000218891	ENST00000325421	ZNF579	0.537585	239	3	242.538	-12.8	-13.6621	-10.8	-11.2	31.9916	19.1916	0.0437748	0.0163603	0	1	-0.18001
csi-miR168-3p	ENSG00000151892	ENST00000355422	GFRA1	0.563672	476	2	478.564	-17.9	-17.8257	-10.8	-11.2	17.5212	-0.378817	0.120804	0.0825308	0	1	-0.179763
csi-miR168-3p	ENSG00000161940	ENST00000293805	BCL6B	0.421694	128	1.5	129.922	-16.2	-16.7934	-10.8	-11.2	19.7444	3.54442	0.0289162	0.00761892	0	1	-0.178652
csi-miR168-3p	ENSG00000184305	ENST00000509176	CCSER1	0.574962	1500	2	1502.57	-15.1	-15.4091	-10.8	-11.2	14.5515	-0.548477	0.019587	0.00165969	0	1	-0.178311
csi-miR168-3p	ENSG00000067836	ENST00000322048	ROGDI	0.250037	28	2	30.25	-14.9	-13.6507	-10.8	-11.2	12.9333	-1.96666	0.0158541	0.00261612	0	1	-0.177943
csi-miR390a-3p	ENSG00000105486	ENST00000263274	LIG1	0.938606	1	1.5	3.43861	-13.3	-13.7749	-9.5	-9.52732	15.1052	1.80521	0.0194952	0.00181562	0	1	-0.328509
csi-miR390a-3p	ENSG00000168702	ENST00000389484	LRP1B	0.934048	478	1.5	480.434	-12.5	-12.5447	-9.5	-9.52732	12.6448	0.144754	0.0386495	0.025303	0	1	-0.296912
csi-miR390a-3p	ENSG00000111731	ENST00000446597	C2CD5	0.795973	333	3.5	337.296	-18.4	-18.6215	-9.5	-9.52732	9.90641	-8.49359	0.0248871	0.00867663	0	1	-0.296703
csi-miR390a-3p	ENSG00000250565	ENST00000522587	ATP6V1E2	0.778422	42	2	44.7784	-16.6	-16.8147	-9.5	-9.52732	13.6784	-2.92159	0.0024207	7.54203e-05	0	1	-0.29206
csi-miR390a-3p	ENSG00000184708	ENST00000330125	EIF4ENIF1	0.870957	137	2	139.871	-12.4	-12.5177	-9.5	-9.52732	19.7394	7.33939	0.0181078	0.00247383	0	1	-0.288182
csi-miR390a-3p	ENSG00000184408	ENST00000331113	KCND2	0.852752	82	3	85.8528	-12.5	-13.1724	-9.5	-9.52732	16.512	4.01198	0.0517702	0.0408902	0	1	-0.282899
csi-miR390a-3p	ENSG00000164985	ENST00000380733	PSIP1	0.84445	350	2.5	353.344	-12.5	-13.0503	-9.5	-9.52732	14.1726	1.67262	0.0251963	0.00953474	0	1	-0.278097
csi-miR390a-3p	ENSG00000135525	ENST00000354570	MAP7	0.774791	159	2.5	162.275	-17.4	-17.72	-9.5	-9.52732	11.5015	-5.89847	0.0333655	0.0185158	0	1	-0.275128
csi-miR390a-3p	ENSG00000152503	ENST00000513154	TRIM36	0.755527	65	3.5	69.2555	-18.9	-18.9528	-9.5	-9.52732	17.9249	-0.975117	0.0290169	0.0141083	0	1	-0.272929
csi-miR390a-3p	ENSG00000167216	ENST00000683218	KATNAL2	0.765621	144	1.5	146.266	-13.3	-13.7345	-9.5	-9.52732	12.9505	-0.349545	0.000843768	0.00205448	0	1	-0.271552
csi-miR390a-3p	ENSG00000101247	ENST00000378106	NDUFAF5	0.855621	44	3.5	48.3556	-18	-17.4705	-9.5	-9.52732	16.1046	-1.89543	0.148969	0.187615	0	1	-0.270828
csi-miR390a-3p	ENSG00000173401	ENST00000378695	GLIPR1L1	0.777007	169	1	170.777	-15.8	-16.3318	-9.5	-9.52732	12.9571	-2.84285	0.00225143	0.0001824	0	1	-0.267372
csi-miR390a-3p	ENSG00000162599	ENST00000403491	NFIA	0.852787	869	3	872.853	-14.5	-15.7706	-9.5	-9.52732	14.1337	-0.366327	0.0124539	0.0641457	0	1	-0.266803
csi-miR390a-3p	ENSG00000104093	ENST00000560891	DMXL2	0.817051	222	1	223.817	-12.9	-13.5048	-9.5	-9.52732	11.4487	-1.45133	0.0260137	0.00928621	0	1	-0.264382
csi-miR390a-3p	ENSG00000139324	ENST00000266712	TMTC3	0.751813	76	4.5	81.2518	-21.5	-21.993	-9.5	-9.52732	15.6711	-5.82888	0.0887691	0.121687	0	1	-0.264119
csi-miR390a-3p	ENSG00000101916	ENST00000218032	TLR8	0.791389	129	3	132.791	-22.2	-22.8299	-9.5	-9.52732	16.9749	-5.22511	0.0451232	0.0223083	0	1	-0.26405
csi-miR390a-3p	ENSG00000142867	ENST00000648566	BCL10	0.797297	167	2.5	170.297	-12.4	-13.0437	-9.5	-9.52732	14.1222	1.72224	0.0436012	0.0328891	0	1	-0.261145
csi-miR390a-3p	ENSG00000118526	ENST00000367882	TCF21	0.745613	104	3	107.746	-12.4	-13.0694	-9.5	-9.52732	15.8911	3.4911	0.0219196	0.0063281	0	1	-0.256295
csi-miR390a-3p	ENSG00000163002	ENST00000295119	NUP35	0.77284	93	2.5	96.2728	-15.9	-16.3905	-9.5	-9.52732	20.5416	4.64162	0.0160409	0.00377986	0	1	-0.255773
csi-miR390a-3p	ENSG00000196653	ENST00000436624	ZNF502	0.700824	89	2	91.7008	-14.9	-14.7282	-9.5	-9.52732	15.6353	0.735264	0.00194463	0.00272342	0	1	-0.255614
csi-miR390a-3p	ENSG00000165392	ENST00000298139	WRN	0.828758	45	1.5	47.3288	-12.6	-13.1677	-9.5	-9.52732	16.3569	3.7569	0.0700579	0.068764	0	1	-0.249963
csi-miR390a-3p	ENSG00000176714	ENST00000324364	CCDC121	0.777025	376	2	378.777	-12.5	-12.8078	-9.5	-9.52732	12.1113	-0.388695	0.0346283	0.0200304	0	1	-0.247554
csi-miR390a-3p	ENSG00000225830	ENST00000355832	ERCC6	0.775295	496	2	498.775	-14.1	-14.8723	-9.5	-9.52732	15.4592	1.35918	0.00544856	0.0256781	0	1	-0.247205
csi-miR390a-3p	ENSG00000109381	ENST00000686138	ELF2	0.761742	522	3.5	526.262	-16.1	-17.09	-9.5	-9.52732	11.3936	-4.70641	0.0432176	0.0313099	0	1	-0.243174
csi-miR390a-3p	ENSG00000170381	ENST00000643230	SEMA3E	0.827236	329	2	331.827	-17.1	-17.5868	-9.5	-9.52732	13.4186	-3.68138	0.10887	0.155731	0	1	-0.239668
csi-miR390a-3p	ENSG00000173559	ENST00000425611	NABP1	0.798589	240	1.5	242.299	-13	-13.7698	-9.5	-9.52732	17.6885	4.68848	0.0291949	0.0117442	0	1	-0.237452
csi-miR390a-3p	ENSG00000175354	ENST00000309660	PTPN2	0.720427	924	2	926.72	-19.1	-16.9382	-9.5	-9.52732	15.45	-3.65001	0.00304334	0.00802635	0	1	-0.23702
csi-miR390a-3p	ENSG00000109814	ENST00000316423	UGDH	0.790495	49	2	51.7905	-13.7	-14.5351	-9.5	-9.52732	22.879	9.17903	0.0298793	0.0162545	0	1	-0.236881
csi-miR390a-3p	ENSG00000100987	ENST00000376709	VSX1	0.694869	154	2.5	157.195	-14.2	-14.6051	-9.5	-9.52732	15.275	1.07501	0.0166071	0.00373519	0	1	-0.236756
csi-miR390a-3p	ENSG00000165805	ENST00000298699	C12orf50	0.701046	113	1.5	115.201	-14.3	-14.9493	-9.5	-9.52732	14.7494	0.449378	0.00485601	0.000376159	0	1	-0.236261
csi-miR390a-3p	ENSG00000211452	ENST00000361921	DIO1	0.71552	149	3	152.716	-18.7	-18.2825	-9.5	-9.52732	19.5491	0.849056	0.0472187	0.0251759	0	1	-0.233206
csi-miR390a-3p	ENSG00000112742	ENST00000369798	TTK	0.682505	59	1.5	61.1825	-23.9	-24.2954	-9.5	-9.52732	18.5944	-5.30555	0.00343326	0.000235641	0	1	-0.233033
csi-miR390a-3p	ENSG00000176695	ENST00000585993	OR4F17	0.797917	77	1	78.7979	-16.6	-17.1422	-9.5	-9.52732	20.0254	3.42536	0.0470126	0.0347505	0	1	-0.231446
csi-miR390a-3p	ENSG00000186092	ENST00000641515	OR4F5	0.797917	94	1	95.7979	-16.6	-17.1422	-9.5	-9.52732	20.0295	3.42948	0.0460489	0.0333991	0	1	-0.230726
csi-miR390a-3p	ENSG00000101782	ENST00000339486	RIOK3	0.875801	275	0.5	276.376	-13.3	-14.143	-9.5	-9.52732	19.1186	5.81864	0.0608737	0.0418615	0	1	-0.229235
csi-miR390a-3p	ENSG00000169251	ENST00000351193	NMD3	0.741959	163	2.5	166.242	-18	-18.7647	-9.5	-9.52732	20.0925	2.09246	0.0337361	0.0165503	0	1	-0.227104
csi-miR390a-3p	ENSG00000119950	ENST00000332674	MXI1	0.815642	460	1.5	462.316	-13.9	-14.1762	-9.5	-9.52732	13.7759	-0.124117	0.0724207	0.0612507	0	1	-0.226145
csi-miR390a-3p	ENSG00000115159	ENST00000438166	GPD2	0.671027	95	2.5	98.171	-14.4	-14.9228	-9.5	-9.52732	20.3484	5.94836	0.00393645	0.0165082	0	1	-0.22591
csi-miR390a-3p	ENSG00000196620	ENST00000338206	UGT2B15	0.684221	221	1.5	223.184	-17.9	-18.5203	-9.5	-9.52732	14.118	-3.78201	0.0121329	0.0024642	0	1	-0.222516
csi-miR390a-3p	ENSG00000148737	ENST00000355995	TCF7L2	0.721	303	1.5	305.221	-12.8	-13.7082	-9.5	-9.52732	11.714	-1.08596	0.0253583	0.00961189	0	1	-0.222247
csi-miR390a-3p	ENSG00000171928	ENST00000307767	TVP23B	0.765341	444	2.5	447.265	-14.2	-14.4914	-9.5	-9.52732	18.6498	4.44983	0.0419169	0.0228041	0	1	-0.219594
csi-miR390a-3p	ENSG00000205838	ENST00000505624	TTC23L	0.704468	130	3	133.704	-13.5	-13.8672	-9.5	-9.52732	16.3419	2.84194	0.0561233	0.0279763	0	1	-0.219117
csi-miR390a-3p	ENSG00000116161	ENST00000367679	CACYBP	0.862435	780	1	781.862	-12.4	-12.7143	-9.5	-9.52732	11.6738	-0.726154	0.0794154	0.0660294	0	1	-0.217027
csi-miR390a-3p	ENSG00000198429	ENST00000429654	ZNF69	0.647948	154	2	156.648	-14.5	-14.3577	-9.5	-9.52732	16.343	1.84304	0.0145751	0.00201973	0	1	-0.216578
csi-miR390a-3p	ENSG00000173950	ENST00000310380	XXYLT1	0.688626	19	1.5	21.1886	-13.9	-14.1982	-9.5	-9.52732	12.5777	-1.32229	0.0522995	0.0199759	0	1	-0.215929
csi-miR390a-3p	ENSG00000180113	ENST00000316081	TDRD6	0.8034	384	2	386.803	-14.1	-14.8897	-9.5	-9.52732	18.6188	4.51877	0.0682255	0.0669503	0	1	-0.214882
csi-miR390a-3p	ENSG00000174444	ENST00000307961	RPL4	0.691165	8	1.5	10.1912	-14.7	-15.1698	-9.5	-9.52732	16.8146	2.11465	0.0355635	0.0126155	0	1	-0.213771
csi-miR390a-3p	ENSG00000180481	ENST00000550916	GLIPR1L2	0.763693	667	1.5	669.264	-14.4	-14.573	-9.5	-9.52732	15.5503	1.15029	0.0265503	0.0133905	0	1	-0.212698
csi-miR390a-3p	ENSG00000164609	ENST00000297151	SLU7	0.804652	444	2.5	447.305	-13.4	-13.7492	-9.5	-9.52732	23.0418	9.64175	0.057163	0.040777	0	1	-0.211245
csi-miR390a-3p	ENSG00000120333	ENST00000476371	MRPS14	0.684849	463	2.5	466.185	-18.1	-18.4928	-9.5	-9.52732	20.5861	2.48613	0.00311402	0.00774304	0	1	-0.209146
csi-miR390a-3p	ENSG00000187918	ENST00000641930	OR51I2	0.823191	608	1.5	610.323	-15.7	-15.9334	-9.5	-9.52732	15.98	0.279996	0.0906031	0.10133	0	1	-0.20834
csi-miR390a-3p	ENSG00000169299	ENST00000381967	PGM2	0.711709	401	3	404.712	-12.1	-12.4726	-9.5	-9.52732	22.1322	10.0322	0.0194719	0.00784787	0	1	-0.207413
csi-miR390a-3p	ENSG00000247626	ENST00000282276	MARS2	0.701164	469	1.5	471.201	-12.3	-12.5199	-9.5	-9.52732	14.4425	2.14247	0.0190494	0.00589194	0	1	-0.206594
csi-miR390a-3p	ENSG00000175387	ENST00000262160	SMAD2	0.664539	1500	1.5	1502.16	-12.4	-12.9336	-9.5	-9.52732	17.3831	4.98306	0.135697	0.87127	0	1	-0.20591
csi-miR390a-3p	ENSG00000122787	ENST00000242375	AKR1D1	0.854301	728	1	729.854	-13.8	-14.463	-9.5	-9.52732	15.6362	1.83615	0.0690729	0.0490911	0	1	-0.205333
csi-miR390a-3p	ENSG00000123552	ENST00000500704	USP45	0.815755	914	2	916.816	-14.4	-14.9889	-9.5	-9.52732	10.9992	-3.40079	0.0881369	0.109354	0	1	-0.205103
csi-miR390a-3p	ENSG00000157450	ENST00000348370	RNF111	0.797213	1172	3	1175.8	-12.1	-12.464	-9.5	-9.52732	9.30078	-2.79922	0.0688983	0.0656151	0	1	-0.204921
csi-miR390a-3p	ENSG00000133794	ENST00000403290	BMAL1	0.676274	228	2	230.676	-17.1	-17.8817	-9.5	-9.52732	18.8914	1.7914	0.0164598	0.00397291	0	1	-0.203542
csi-miR390a-3p	ENSG00000164631	ENST00000405858	ZNF12	0.714734	461	3	464.715	-14.7	-15.413	-9.5	-9.52732	15.3862	0.686164	0.0557634	0.0404506	0	1	-0.203179
csi-miR390a-3p	ENSG00000164325	ENST00000296776	TMEM174	0.659347	315	2	317.659	-14.9	-15.4568	-9.5	-9.52732	11.0919	-3.80806	0.0376581	0.0115466	0	1	-0.202408
csi-miR390a-3p	ENSG00000215474	ENST00000425639	SKOR2	0.696129	283	1	284.696	-12.4	-12.5666	-9.5	-9.52732	21.4967	9.09675	0.000368963	0.000247728	0	1	-0.201869
csi-miR390a-3p	ENSG00000134183	ENST00000679935	GNAT2	0.614463	92	3	95.6145	-13.2	-14.0451	-9.5	-9.52732	18.7132	5.51325	0.0103123	0.00147713	0	1	-0.201525
csi-miR390a-3p	ENSG00000158528	ENST00000433360	PPP1R9A	0.799299	311	1.5	313.299	-15.7	-16.3895	-9.5	-9.52732	11.1921	-4.50795	0.163942	0.23776	0	1	-0.201063
csi-miR390a-3p	ENSG00000163655	ENST00000496455	GMPS	0.83788	70	2	72.8379	-13.3	-13.9809	-9.5	-9.52732	15.5969	2.29693	0.233255	0.386486	0	1	-0.200941
csi-miR390a-3p	ENSG00000125430	ENST00000360954	HS3ST3B1	0.765153	144	2.5	147.265	-17	-16.906	-9.5	-9.52732	20.4744	3.47438	0.125897	0.136839	0	1	-0.20044
csi-miR390a-3p	ENSG00000106571	ENST00000395925	GLI3	0.775067	526	3.5	530.275	-18.7	-19.174	-9.5	-9.52732	21.6186	2.91858	0.0851228	0.0764503	0	1	-0.200324
csi-miR390a-3p	ENSG00000279170	ENST00000452647	TSTD3	0.671281	183	2	185.671	-15.9	-14.3496	-9.5	-9.52732	15.8889	-0.011076	0.0888905	0.0627364	0	1	-0.19987
csi-miR390a-3p	ENSG00000096968	ENST00000381652	JAK2	0.825177	969	1	970.825	-14.3	-14.6395	-9.5	-9.52732	13.5091	-0.790856	0.0573012	0.0549083	0	1	-0.199407
csi-miR390a-3p	ENSG00000171488	ENST00000370454	LRRC8C	0.699569	717	4	721.7	-16.9	-17.3675	-9.5	-9.52732	11.872	-5.02803	0.0882927	0.110572	0	1	-0.199049
csi-miR390a-3p	ENSG00000164649	ENST00000406877	CDCA7L	0.722867	480	3.5	484.223	-15.8	-16.0617	-9.5	-9.52732	22.275	6.47499	0.0463173	0.0207429	0	1	-0.198904
csi-miR390a-3p	ENSG00000123560	ENST00000621218	PLP1	0.749069	922	4	926.749	-19	-18.9928	-9.5	-9.52732	17.9973	-1.0027	0.064699	0.0444875	0	1	-0.196826
csi-miR390a-3p	ENSG00000145423	ENST00000274063	SFRP2	0.594328	184	3.5	188.094	-21.3	-21.9414	-9.5	-9.52732	19.1232	-2.17682	0.0187859	0.00644838	0	1	-0.196719
csi-miR390a-3p	ENSG00000135093	ENST00000257548	USP30	0.68997	518	4.5	523.19	-16.2	-16.708	-9.5	-9.52732	17.2669	1.0669	0.0719028	0.0509924	0	1	-0.196151
csi-miR390a-3p	ENSG00000133703	ENST00000311936	KRAS	0.735166	668	1	669.735	-13.4	-13.6167	-9.5	-9.52732	20.8262	7.4262	0.0056743	0.0260256	0	1	-0.195017
csi-miR390a-3p	ENSG00000023909	ENST00000370238	GCLM	0.78146	769	3	772.781	-14.2	-15.0636	-9.5	-9.52732	12.4704	-1.7296	0.119963	0.174006	0	1	-0.194655
csi-miR390a-3p	ENSG00000165669	ENST00000369183	FAM204A	0.775551	1500	1.5	1502.28	-17.4	-17.5844	-9.5	-9.52732	17.2803	-0.119724	0.121965	0.524439	0	1	-0.194303
csi-miR390a-3p	ENSG00000102531	ENST00000492622	FNDC3A	0.814845	981	1	982.815	-14.6	-15.2708	-9.5	-9.52732	14.4625	-0.137482	0.0422762	0.0314501	0	1	-0.193884
csi-miR390a-3p	ENSG00000132825	ENST00000370996	PPP1R3D	0.778592	781	2	783.779	-12.4	-12.8873	-9.5	-9.52732	13.3432	0.943163	0.0725103	0.055863	0	1	-0.19161
csi-miR390a-3p	ENSG00000171720	ENST00000305264	HDAC3	0.674016	220	2.5	223.174	-18.2	-18.3132	-9.5	-9.52732	25.6968	7.49684	0.0243348	0.00434358	0	1	-0.1908
csi-miR390a-3p	ENSG00000138448	ENST00000261023	ITGAV	0.765056	695	2	697.765	-13.3	-14.0863	-9.5	-9.52732	14.1925	0.892489	0.0758235	0.0875588	0	1	-0.190532
csi-miR390a-3p	ENSG00000111816	ENST00000606080	FRK	0.710907	1500	3.5	1504.21	-19.6	-20.052	-9.5	-9.52732	18.9692	-0.630812	0.0531501	0.284788	0	1	-0.188705
csi-miR390a-3p	ENSG00000113719	ENST00000393784	ERGIC1	0.752728	443	2	445.753	-14.5	-15.3036	-9.5	-9.52732	18.2432	3.7432	0.0612919	0.0278611	0	1	-0.188701
csi-miR390a-3p	ENSG00000165898	ENST00000556816	ISCA2	0.759314	332	2	334.759	-14.4	-14.8882	-9.5	-9.52732	19.4768	5.07675	0.0871989	0.0710466	0	1	-0.187999
csi-miR390a-3p	ENSG00000120159	ENST00000333916	CAAP1	0.684862	221	1.5	223.185	-14.6	-15.1777	-9.5	-9.52732	19.4401	4.84009	0.0381456	0.0283936	0	1	-0.187776
csi-miR390a-3p	ENSG00000060140	ENST00000075503	STYK1	0.672764	328	1.5	330.173	-16.7	-16.9954	-9.5	-9.52732	16.0811	-0.618929	0.0413893	0.0166485	0	1	-0.187154
csi-miR390a-3p	ENSG00000164749	ENST00000396423	HNF4G	0.649526	64	3	67.6495	-15.8	-15.7804	-9.5	-9.52732	23.2377	7.43774	0.0645418	0.0572193	0	1	-0.185709
csi-miR390a-3p	ENSG00000164691	ENST00000367066	TAGAP	0.562136	133	4.5	138.062	-20.8	-20.645	-9.5	-9.52732	23.3597	2.55974	0.0374134	0.0231086	0	1	-0.185203
csi-miR390a-3p	ENSG00000153006	ENST00000513458	SREK1IP1	0.811869	846	2.5	849.312	-16.7	-16.5975	-6.2	-6.23529	11.6572	-5.04277	0.0223881	0.697518	0	1	-0.184682
csi-miR390a-3p	ENSG00000116095	ENST00000234453	PLEKHA3	0.698442	1500	2.5	1503.2	-14.9	-15.6288	-9.5	-9.52732	14.9671	0.0671501	0.0534774	0.324502	0	1	-0.184521
csi-miR390a-3p	ENSG00000118482	ENST00000262043	PHF3	0.735767	1500	2	1502.74	-15.4	-16.2767	-9.5	-9.52732	15.4516	0.0516167	0.00404433	0.121038	0	1	-0.184141
csi-miR390a-3p	ENSG00000115947	ENST00000392857	ORC4	0.619389	382	1	383.619	-15.3	-16.2589	-9.5	-9.52732	14.2146	-1.08541	0.0126924	0.0607754	0	1	-0.184106
csi-miR390a-3p	ENSG00000204887	ENST00000377747	KRTAP1-4	0.614055	158	3	161.614	-16.4	-16.5961	-9.5	-9.52732	25.8831	9.48314	0.0109917	0.00123805	0	1	-0.183964
csi-miR390a-3p	ENSG00000147027	ENST00000275954	TMEM47	0.939677	1464	2	1466.94	-13.3	-13.7646	-9.5	-9.52732	20.5425	7.24251	0.0927931	0.113826	0	1	-0.183363
csi-miR390a-3p	ENSG00000134321	ENST00000382040	RSAD2	0.719203	164	1.5	166.219	-13.4	-14.6839	-9.5	-9.52732	17.9009	4.5009	0.0634365	0.0424924	0	1	-0.183257
csi-miR390a-3p	ENSG00000029363	ENST00000531224	BCLAF1	0.75178	658	2	660.752	-14.8	-15.036	-9.5	-9.52732	16.0768	1.27678	0.088376	0.0981088	0	1	-0.182521
csi-miR390a-3p	ENSG00000147117	ENST00000377073	ZNF157	0.549966	118	2	120.55	-18.9	-18.4724	-9.5	-9.52732	16.5665	-2.33345	0.0213365	0.00608084	0	1	-0.182227
csi-miR390a-3p	ENSG00000100376	ENST00000441876	FAM118A	0.59849	235	2	237.598	-19.1	-19.469	-9.5	-9.52732	21.5059	2.40595	0.00141128	0.00158129	0	1	-0.181779
csi-miR390a-3p	ENSG00000282815	ENST00000695840	TEX13C	0.696157	498	2	500.696	-14.9	-13.9724	-9.5	-9.52732	20.306	5.40597	0.0585892	0.0274739	0	1	-0.180608
csi-miR390a-3p	ENSG00000129595	ENST00000261486	EPB41L4A	0.704528	525	2	527.705	-16.4	-16.8073	-9.5	-9.52732	16.8057	0.405685	0.0632747	0.0566642	0	1	-0.180195
csi-miR390a-3p	ENSG00000177646	ENST00000308982	ACAD9	0.557008	145	4	149.557	-22	-21.7952	-9.5	-9.52732	25.8898	3.88976	0.01818	0.00222897	0	1	-0.179823
csi-miR390a-5p	ENSG00000140022	ENST00000614646	STON2	0.841164	38	4.5	43.3412	-20.7	-21.1844	-9.6	-9.84997	10.8934	-9.80655	0.0953404	0.537085	0	1	-0.433732
csi-miR390a-5p	ENSG00000033122	ENST00000651989	LRRC7	0.802833	1500	3	1503.8	-19.1	-19.9934	-9.6	-9.84997	13.8283	-5.27172	0.0259216	0.869703	0	1	-0.41007
csi-miR390a-5p	ENSG00000065923	ENST00000616978	SLC9A7	0.653435	217	2.5	220.153	-14.9	-14.6201	-9.6	-9.84997	10.2606	-4.63937	0.0433205	0.539788	0	1	-0.368586
csi-miR390a-5p	ENSG00000139187	ENST00000356986	KLRG1	0.840255	340	3	343.84	-14	-14.2277	-9.6	-9.84997	6.9605	-7.0395	0.00985061	0.0521061	0	1	-0.363867
csi-miR390a-5p	ENSG00000203805	ENST00000398250	PLPP4	0.930646	564	2	566.931	-13.7	-14.0755	-9.6	-9.84997	12.5312	-1.16883	0.0427868	0.207021	0	1	-0.35927
csi-miR390a-5p	ENSG00000158258	ENST00000458420	CLSTN2	0.638451	598	4	602.638	-18	-18.301	-9.6	-9.84997	19.2752	1.27519	0.058584	0.765145	0	1	-0.358806
csi-miR390a-5p	ENSG00000196581	ENST00000378191	AJAP1	0.692007	124	2	126.692	-14.2	-14.0245	-9.6	-9.84997	13.752	-0.448016	0.0600884	0.530599	0	1	-0.355101
csi-miR390a-5p	ENSG00000118596	ENST00000547379	SLC16A7	0.6802	269	4.5	274.18	-23.2	-23.3303	-9.6	-9.84997	17.4256	-5.77441	0.0734041	0.516816	0	1	-0.351256
csi-miR390a-5p	ENSG00000105974	ENST00000341049	CAV1	0.778547	165	3	168.779	-24.2	-23.8425	-9.6	-9.84997	12.2532	-11.9468	0.000798478	0.0121909	0	1	-0.348987
csi-miR390a-5p	ENSG00000196591	ENST00000519065	HDAC2	0.742269	286	1.5	288.242	-20.8	-20.7939	-9.6	-9.84997	11.3228	-9.47716	0.094874	0.561651	0	1	-0.348822
csi-miR390a-5p	ENSG00000143195	ENST00000271417	ILDR2	0.536094	52	3	55.5361	-15.7	-14.9317	-9.6	-9.84997	13.9134	-1.78657	0.136173	0.892727	0	1	-0.338746
csi-miR390a-5p	ENSG00000075336	ENST00000169551	TIMM21	0.874747	181	0.5	182.375	-12	-12.8058	-9.6	-9.84997	9.60967	-2.39033	0.00116794	0.0197349	0	1	-0.337702
csi-miR390a-5p	ENSG00000116329	ENST00000234961	OPRD1	0.722272	1134	4	1138.72	-19	-18.6601	-9.6	-9.84997	22.8899	3.88986	0.0560111	0.678687	0	1	-0.335919
csi-miR390a-5p	ENSG00000131558	ENST00000253861	EXOC4	0.809688	77	3	80.8097	-13.6	-14.5381	-9.6	-9.84997	13.7928	0.192755	0.00445344	0.0129264	0	1	-0.332899
csi-miR390a-5p	ENSG00000181722	ENST00000675478	ZBTB20	0.680911	1500	2.5	1503.18	-18.6	-18.8379	-9.6	-9.84997	8.22405	-10.376	0.113735	0.964784	0	1	-0.332687
csi-miR390a-5p	ENSG00000166847	ENST00000300087	DCTN5	0.749929	86	2	88.7499	-15	-15.0111	-9.6	-9.84997	17.5747	2.57471	0.215346	0.933099	0	1	-0.332544
csi-miR390a-5p	ENSG00000152291	ENST00000377386	TGOLN2	0.736093	73	2	75.7361	-16	-17.337	-9.6	-9.84997	13.6717	-2.32827	0.00669347	0.222562	0	1	-0.332491
csi-miR390a-5p	ENSG00000236699	ENST00000420470	ARHGEF38	0.800496	250	2	252.8	-14.8	-14.7103	-9.6	-9.84997	12.6071	-2.19293	0.012204	0.0534456	0	1	-0.325718
csi-miR390a-5p	ENSG00000143476	ENST00000366991	DTL	0.769224	146	2.5	149.269	-20.7	-22.2115	-9.6	-9.84997	9.52384	-11.1762	0.000920432	0.0216277	0	1	-0.323177
csi-miR390a-5p	ENSG00000135218	ENST00000447544	CD36	0.669505	138	4	142.67	-22.2	-21.663	-9.6	-9.84997	13.7564	-8.44364	0.00134214	0.0359383	0	1	-0.320327
csi-miR390a-5p	ENSG00000272047	ENST00000607778	GTF2H5	0.689247	165	2.5	168.189	-14.5	-14.992	-9.6	-9.84997	13.403	-1.09701	0.118493	0.603942	0	1	-0.32018
csi-miR390a-5p	ENSG00000168811	ENST00000699704	IL12A	0.806407	100	1.5	102.306	-12.9	-13.028	-9.6	-9.84997	13.5645	0.664509	0.00690369	0.00193629	0	1	-0.316957
csi-miR390a-5p	ENSG00000137955	ENST00000319942	RABGGTB	0.809522	179	2	181.81	-14.4	-14.1056	-9.6	-9.84997	15.2437	0.843699	0.0125737	0.0045276	0	1	-0.316729
csi-miR390a-5p	ENSG00000133030	ENST00000651222	MPRIP	0.751479	1020	2	1022.75	-11.8	-12.3755	-9.6	-9.84997	14.3897	2.58971	0.0194865	0.440953	0	1	-0.315405
csi-miR390a-5p	ENSG00000150768	ENST00000280346	DLAT	0.869914	118	2	120.87	-12.6	-13.1255	-9.6	-9.84997	14.1714	1.57138	0.0536995	0.0557389	0	1	-0.315024
csi-miR390a-5p	ENSG00000130032	ENST00000674457	PRRG3	0.762396	264	3	267.762	-14.1	-14.6302	-9.6	-9.84997	11.8224	-2.27764	0.15075	0.541737	0	1	-0.314321
csi-miR390a-5p	ENSG00000129810	ENST00000412997	SGO1	0.875773	219	3	222.876	-12.1	-12.6926	-9.6	-9.84997	12.9985	0.898499	0.0741974	0.0724403	0	1	-0.313392
csi-miR390a-5p	ENSG00000182712	ENST00000369484	CMC4	0.773632	27	2	29.7736	-12.3	-12.6825	-9.6	-9.84997	8.37758	-3.92242	0.0291962	0.0119933	0	1	-0.31312
csi-miR390a-5p	ENSG00000166035	ENST00000299022	LIPC	0.840217	150	2	152.84	-15.7	-15.6413	-9.6	-9.84997	14.4104	-1.28956	0.048608	0.0353678	0	1	-0.310169
csi-miR390a-5p	ENSG00000184033	ENST00000328435	CTAG1B	0.754874	4	2	6.75487	-12.2	-12.3339	-9.6	-9.84997	9.48503	-2.71497	0.023009	0.0034828	0	1	-0.309703
csi-miR390a-5p	ENSG00000268651	ENST00000599837	CTAG1A	0.754874	4	2	6.75487	-12.2	-12.3339	-9.6	-9.84997	9.48503	-2.71497	0.023009	0.0034828	0	1	-0.309703
csi-miR390a-5p	ENSG00000116044	ENST00000397062	NFE2L2	0.75823	22	1.5	24.2582	-18.1	-17.978	-9.6	-9.84997	10.9104	-7.18962	0.0253605	0.0182276	0	1	-0.308785
csi-miR390a-5p	ENSG00000186687	ENST00000379380	LYRM7	0.822662	1267	3.5	1271.32	-14.3	-14.9294	-9.6	-9.84997	9.74618	-4.55382	0.0391663	0.259034	0	1	-0.307643
csi-miR390a-5p	ENSG00000108091	ENST00000263102	CCDC6	0.733957	394	1.5	396.234	-13	-13.653	-9.6	-9.84997	9.1294	-3.8706	0.054085	0.314866	0	1	-0.307195
csi-miR390a-5p	ENSG00000154380	ENST00000366843	ENAH	0.738369	1167	2	1169.74	-13.6	-14.2784	-9.6	-9.84997	21.6401	8.04014	0.0539662	0.696405	0	1	-0.305416
csi-miR390a-5p	ENSG00000165959	ENST00000298912	CLMN	0.648212	1500	2	1502.65	-16.6	-16.582	-9.6	-9.84997	10.2251	-6.37486	0.0546164	0.736795	0	1	-0.304394
csi-miR390a-5p	ENSG00000182050	ENST00000611864	MGAT4C	0.819264	1500	2	1502.82	-19.6	-19.7425	-9.6	-9.84997	18.637	-0.963037	0.00125203	0.355997	0	1	-0.304067
csi-miR390a-5p	ENSG00000186513	ENST00000641291	OR9Q2	0.789828	250	1.5	252.29	-14.1	-14.4602	-9.6	-9.84997	16.2754	2.17538	0.0171989	0.0964073	0	1	-0.301723
csi-miR390a-5p	ENSG00000156076	ENST00000286574	WIF1	0.767695	134	3	137.768	-14.1	-14.3651	-9.6	-9.84997	16.9408	2.8408	0.015632	0.00637804	0	1	-0.300674
csi-miR390a-5p	ENSG00000155008	ENST00000373173	APOOL	0.752998	569	2	571.753	-17.6	-18.0717	-9.6	-9.84997	14.4414	-3.15859	0.0802365	0.417442	0	1	-0.300251
csi-miR390a-5p	ENSG00000115977	ENST00000409085	AAK1	0.620096	1500	2	1502.62	-21.4	-22.4327	-9.6	-9.84997	17.0947	-4.30532	0.00738486	0.727855	0	1	-0.296298
csi-miR390a-5p	ENSG00000140945	ENST00000567109	CDH13	0.718616	89	2	91.7186	-18.4	-18.3667	-9.6	-9.84997	20.3855	1.98554	0.0577906	0.287064	0	1	-0.29616
csi-miR390a-5p	ENSG00000196236	ENST00000357137	XPNPEP3	0.700681	639	1	640.701	-17	-17.3104	-9.6	-9.84997	13.0373	-3.96265	0.0305177	0.362122	0	1	-0.294804
csi-miR390a-5p	ENSG00000110880	ENST00000261401	CORO1C	0.741716	207	2	209.742	-14.4	-14.9379	-9.6	-9.84997	14.5609	0.160906	0.0227196	0.110062	0	1	-0.294071
csi-miR390a-5p	ENSG00000003987	ENST00000180173	MTMR7	0.78665	719	3	722.787	-14.6	-14.9292	-9.6	-9.84997	14.5833	-0.0167084	0.0110358	0.0723391	0	1	-0.293643
csi-miR390a-5p	ENSG00000213066	ENST00000366847	CEP43	0.525252	294	2	296.525	-16.5	-16.8438	-9.6	-9.84997	26.482	9.98201	0.0405158	0.749064	0	1	-0.293159
csi-miR390a-5p	ENSG00000100997	ENST00000339157	ABHD12	0.72079	29	1.5	31.2208	-15.8	-16.5913	-9.6	-9.84997	11.621	-4.17903	0.00087325	0.00241637	0	1	-0.292618
csi-miR390a-5p	ENSG00000166250	ENST00000448775	CLMP	0.658304	486	2	488.658	-15	-14.2106	-9.6	-9.84997	10.2164	-4.78362	0.0563548	0.31551	0	1	-0.292538
csi-miR390a-5p	ENSG00000146414	ENST00000275233	SHPRH	0.778755	147	3.5	151.279	-23.6	-24.0499	-9.6	-9.84997	16.0269	-7.5731	0.0795738	0.104533	0	1	-0.291034
csi-miR390a-5p	ENSG00000115266	ENST00000590469	APC2	0.701742	10	2	12.7017	-11.9	-12.0702	-9.6	-9.84997	14.3728	2.47282	0.0121964	0.0551462	0	1	-0.290948
csi-miR390a-5p	ENSG00000119401	ENST00000450136	TRIM32	0.71039	96	2	98.7104	-14.7	-14.7216	-9.6	-9.84997	15.6287	0.928681	0.0118724	0.0511438	0	1	-0.288242
csi-miR390a-5p	ENSG00000273079	ENST00000609686	GRIN2B	0.658368	1500	2.5	1503.16	-12.7	-14.1768	-9.6	-9.84997	10.0224	-2.67764	0.130559	0.990328	0	1	-0.288176
csi-miR390a-5p	ENSG00000167491	ENST00000683918	GATAD2A	0.740191	274	1	275.74	-13.2	-13.4557	-9.6	-9.84997	13.2047	0.00474644	0.00837899	0.0729746	0	1	-0.286142
csi-miR390a-5p	ENSG00000151892	ENST00000355422	GFRA1	0.630854	317	1.5	319.131	-14.8	-15.8179	-9.6	-9.84997	20.5387	5.73873	0.01447	0.421239	0	1	-0.284956
csi-miR390a-5p	ENSG00000097033	ENST00000370558	SH3GLB1	0.749758	896	2	898.75	-15.1	-15.4673	-9.6	-9.84997	11.5962	-3.5038	0.0464643	0.290122	0	1	-0.283543
csi-miR390a-5p	ENSG00000145907	ENST00000356245	G3BP1	0.723411	1500	3	1503.72	-17.7	-16.8162	-9.6	-9.84997	14.9781	-2.72187	0.103871	0.636391	0	1	-0.283078
csi-miR390a-5p	ENSG00000165219	ENST00000297933	GAPVD1	0.73228	634	2	636.732	-13	-13.1877	-9.6	-9.84997	17.308	4.30798	0.0736708	0.417739	0	1	-0.282734
csi-miR390a-5p	ENSG00000137038	ENST00000358227	DMAC1	0.778217	31	3	34.7782	-12.9	-13.5615	-9.6	-9.84997	12.0849	-0.815086	0.100737	0.134639	0	1	-0.282652
csi-miR390a-5p	ENSG00000155097	ENST00000518738	ATP6V1C1	0.697916	302	2.5	305.198	-13.6	-13.8767	-9.6	-9.84997	17.6915	4.09149	0.00496012	0.104435	0	1	-0.281568
csi-miR390a-5p	ENSG00000205730	ENST00000381440	ITPRIPL2	0.77341	1080	2	1082.77	-19.1	-18.5676	-9.6	-9.84997	16.8081	-2.29194	0.0667695	0.374744	0	1	-0.28128
csi-miR390a-5p	ENSG00000131848	ENST00000683990	ZSCAN5A	0.633912	102	3	105.634	-24.8	-24.6442	-9.6	-9.84997	12.8217	-11.9783	0.010243	0.00156519	0	1	-0.281278
csi-miR390a-5p	ENSG00000181381	ENST00000682922	DDX60L	0.856769	175	2.5	178.357	-12	-13.251	-9.6	-9.84997	17.1659	5.16593	0.0811777	0.099186	0	1	-0.280054
csi-miR390a-5p	ENSG00000129474	ENST00000262713	AJUBA	0.775156	792	1.5	794.275	-17.1	-17.0277	-9.6	-9.84997	13.9116	-3.18841	0.0347882	0.181676	0	1	-0.279678
csi-miR390a-5p	ENSG00000265808	ENST00000578049	SEC22B	0.656036	64	2	66.656	-11.9	-12.226	-9.6	-9.84997	22.1956	10.2956	0.0740084	0.450423	0	1	-0.279257
csi-miR390a-5p	ENSG00000090104	ENST00000367459	RGS1	0.790434	301	2.5	304.29	-13.8	-13.6387	-9.6	-9.84997	15.0888	1.28879	0.0642222	0.0713614	0	1	-0.279164
csi-miR390a-5p	ENSG00000170606	ENST00000304858	HSPA4	0.735433	238	2	240.735	-17.9	-18.4217	-9.6	-9.84997	20.5148	2.61481	0.0182682	0.120499	0	1	-0.278932
csi-miR390a-5p	ENSG00000112078	ENST00000373731	KCTD20	0.697607	219	2	221.698	-11.9	-12.0819	-9.6	-9.84997	18.7999	6.89985	0.0598723	0.310221	0	1	-0.278665
csi-miR390a-5p	ENSG00000164171	ENST00000296585	ITGA2	0.771509	659	2	661.772	-15.6	-16.1688	-9.6	-9.84997	15.4597	-0.140284	0.0266934	0.150435	0	1	-0.2784
csi-miR390a-5p	ENSG00000168615	ENST00000487273	ADAM9	0.749568	37	2	39.7496	-13.4	-13.7006	-9.6	-9.84997	14.4541	1.05414	0.0485752	0.0499312	0	1	-0.277718
csi-miR390a-5p	ENSG00000120925	ENST00000527424	RNF170	0.758237	32	2.5	35.2582	-13.7	-13.7464	-9.6	-9.84997	6.86852	-6.83148	0.163562	0.283796	0	1	-0.277377
csi-miR390a-5p	ENSG00000140391	ENST00000267970	TSPAN3	0.713821	568	3	571.714	-13.3	-13.3309	-9.6	-9.84997	17.8718	4.57177	0.139958	0.577515	0	1	-0.2761
csi-miR390a-5p	ENSG00000157168	ENST00000405005	NRG1	0.740348	1500	2	1502.74	-15.9	-16.4733	-9.6	-9.84997	17.3912	1.49121	0.0461439	0.555792	0	1	-0.275945
csi-miR390a-5p	ENSG00000184156	ENST00000388996	KCNQ3	0.623109	501	2	503.623	-24.8	-21.2575	-9.6	-9.84997	21.5016	-3.29844	0.179562	0.713235	0	1	-0.275578
csi-miR390a-5p	ENSG00000143324	ENST00000367590	XPR1	0.597298	419	3.5	423.097	-16.5	-16.5126	-9.6	-9.84997	14.2272	-2.27278	0.0624697	0.363771	0	1	-0.275393
csi-miR390a-5p	ENSG00000181588	ENST00000402693	MEX3D	0.698608	83	3	86.6986	-14	-14.3817	-9.6	-9.84997	15.93	1.92999	0.0184213	0.00393601	0	1	-0.27535
csi-miR390a-5p	ENSG00000153714	ENST00000319264	LURAP1L	0.738033	164	2	166.738	-17.9	-17.9645	-9.6	-9.84997	12.1026	-5.79741	0.0548485	0.047671	0	1	-0.273891
csi-miR390a-5p	ENSG00000125686	ENST00000300651	MED1	0.82302	223	4	227.823	-18.4	-18.1652	-9.6	-9.84997	17.3498	-1.05017	0.177807	0.292659	0	1	-0.273716
csi-miR390a-5p	ENSG00000145391	ENST00000274031	SETD7	0.620792	446	2	448.621	-17	-16.9524	-9.6	-9.84997	11.9165	-5.08346	0.113153	0.5458	0	1	-0.272492
csi-miR390a-5p	ENSG00000171105	ENST00000302850	INSR	0.68331	363	2	365.683	-17	-17.2628	-9.6	-9.84997	16.8449	-0.155149	0.0566322	0.29033	0	1	-0.271245
csi-miR390a-5p	ENSG00000196800	ENST00000356972	SPINK14	0.670998	95	5	100.671	-22.6	-22.9964	-9.6	-9.84997	17.1512	-5.44881	0.0495884	0.0164452	0	1	-0.271089
csi-miR390a-5p	ENSG00000135250	ENST00000393651	SRPK2	0.665144	22	3	25.6651	-17.1	-16.8946	-9.6	-9.84997	10.6432	-6.45677	0.0667717	0.0715208	0	1	-0.270825
csi-miR390a-5p	ENSG00000166170	ENST00000299204	BAG5	0.849532	735	2	737.85	-12.9	-14.0968	-9.6	-9.84997	20.7694	7.86945	0.00144017	0.0285386	0	1	-0.269247
csi-miR390a-5p	ENSG00000132970	ENST00000335327	WASF3	0.682368	299	2	301.682	-16.5	-16.1502	-9.6	-9.84997	20.2624	3.7624	0.0394855	0.215845	0	1	-0.268706
csi-miR390a-5p	ENSG00000140284	ENST00000267842	SLC27A2	0.68298	61	3	64.683	-14	-13.7283	-9.6	-9.84997	21.3532	7.35323	0.00863318	0.00195921	0	1	-0.268558
csi-miR390a-5p	ENSG00000141030	ENST00000268717	COPS3	0.579028	14	3.5	18.079	-22.2	-22.1302	-9.6	-9.84997	8.20174	-13.9983	0.035659	0.0211855	0	1	-0.267729
csi-miR390a-5p	ENSG00000153234	ENST00000339562	NR4A2	0.841061	499	2	501.841	-14.9	-15.3357	-9.6	-9.84997	17.338	2.43797	0.0536792	0.0447589	0	1	-0.267537
csi-miR390a-5p	ENSG00000111716	ENST00000350669	LDHB	0.723303	31	2	33.7233	-16.2	-16.8089	-9.6	-9.84997	14.8456	-1.35436	0.0373764	0.0214668	0	1	-0.267342
csi-miR390a-5p	ENSG00000166268	ENST00000552032	MYRFL	0.641174	99	4	103.641	-21.9	-21.4123	-9.6	-9.84997	19.2704	-2.62963	0.030602	0.021867	0	1	-0.266092
csi-miR390a-5p	ENSG00000258227	ENST00000546910	CLEC5A	0.619608	123	1.5	125.12	-15.7	-12.4831	-9.6	-9.84997	24.6925	8.99252	0.0294355	0.154265	0	1	-0.265902
csi-miR390a-5p	ENSG00000197888	ENST00000317746	UGT2B17	0.712077	162	0	162.712	-12.1	-12.6488	-9.6	-9.84997	8.61776	-3.48224	0.00744965	0.000980905	0	1	-0.264694
csi-miR390a-5p	ENSG00000152256	ENST00000282077	PDK1	0.628304	1500	2	1502.63	-16.5	-16.9039	-9.6	-9.84997	20.1303	3.63027	0.0195539	0.641859	0	1	-0.264681
csi-miR390a-5p	ENSG00000009335	ENST00000348165	UBE3C	0.852825	59	3	62.8528	-17	-17.4458	-9.6	-9.84997	17.494	0.494005	0.174024	0.238716	0	1	-0.264337
csi-miR390a-5p	ENSG00000127507	ENST00000315576	ADGRE2	0.685441	308	3	311.685	-12.5	-13.3209	-9.6	-9.84997	19.2359	6.73586	0.079607	0.345239	0	1	-0.263379
csi-miR390a-5p	ENSG00000178295	ENST00000381254	GEN1	0.662944	379	2	381.663	-12.7	-13.529	-9.6	-9.84997	15.3934	2.69339	0.144008	0.639319	0	1	-0.263239
csi-miR390a-5p	ENSG00000130045	ENST00000375854	NXNL2	0.704974	145	3	148.705	-16	-15.6723	-9.6	-9.84997	18.9103	2.91033	0.0379569	0.0203883	0	1	-0.263117
csi-miR390a-5p	ENSG00000103353	ENST00000395878	UBFD1	0.686765	802	2	804.687	-13.2	-13.1599	-9.6	-9.84997	20.5522	7.35222	0.0342379	0.356562	0	1	-0.263012
csi-miR390a-5p	ENSG00000111142	ENST00000323666	METAP2	0.777104	34	3	37.7771	-15.4	-16.2257	-9.6	-9.84997	14.2998	-1.1002	0.137834	0.213678	0	1	-0.262844
csi-miR390a-5p	ENSG00000137692	ENST00000260247	DCUN1D5	0.791363	1500	1	1501.79	-18	-18.5987	-9.6	-9.84997	17.2539	-0.746075	0.136927	0.777418	0	1	-0.262568
csi-miR390a-5p	ENSG00000198945	ENST00000361794	L3MBTL3	0.758448	225	2	227.758	-20.2	-19.5377	-9.6	-9.84997	17.6465	-2.55349	0.0826041	0.107896	0	1	-0.262553
csi-miR390a-5p	ENSG00000153933	ENST00000284061	DGKE	0.670371	752	3	755.67	-18.8	-18.3169	-9.6	-9.84997	24.6021	5.80208	0.0730181	0.459841	0	1	-0.26251
csi-miR390b-5p	ENSG00000020922	ENST00000323929	MRE11	0.821654	93	3	96.8217	-19	-18.8265	-11.3	-11.3456	12.0755	-6.92452	0.0181966	0.106448	0	1	-0.406111
csi-miR390b-5p	ENSG00000141030	ENST00000268717	COPS3	0.750241	13	3	16.7502	-21.2	-21.3049	-11.3	-11.3456	8.10331	-13.0967	0.015122	0.00405346	0	1	-0.374179
csi-miR390b-5p	ENSG00000124882	ENST00000244869	EREG	0.867042	234	2	236.867	-16.7	-17.319	-11.3	-11.3456	15.8899	-0.810144	0.00378902	0.017843	0	1	-0.368268
csi-miR390b-5p	ENSG00000008324	ENST00000011691	SS18L2	0.844502	6	3	9.8445	-18	-18.3785	-11.3	-11.3456	6.33348	-11.6665	0.111336	0.133896	0	1	-0.364341
csi-miR390b-5p	ENSG00000155755	ENST00000409883	TMEM237	0.746632	83	2	85.7466	-15.6	-15.9999	-11.3	-11.3456	11.9997	-3.60027	0.0328573	0.207158	0	1	-0.363821
csi-miR390b-5p	ENSG00000126822	ENST00000247226	PLEKHG3	0.581595	119	2.5	122.082	-19.8	-19.8283	-11.3	-11.3456	20.5052	0.70517	0.0222066	0.527983	0	1	-0.361391
csi-miR390b-5p	ENSG00000048649	ENST00000308488	RSF1	0.751284	303	3	306.751	-17.7	-18.4462	-11.3	-11.3456	11.6534	-6.04664	0.0205495	0.148349	0	1	-0.358769
csi-miR390b-5p	ENSG00000101981	ENST00000218099	F9	0.840035	151	3	154.84	-16.2	-16.0328	-11.3	-11.3456	16.6066	0.406597	0.0506541	0.0279984	0	1	-0.348747
csi-miR390b-5p	ENSG00000121486	ENST00000367506	TRMT1L	0.780066	105	2	107.78	-16.2	-15.9677	-11.3	-11.3456	13.1589	-3.04107	0.0234779	0.0141766	0	1	-0.345575
csi-miR390b-5p	ENSG00000140718	ENST00000471389	FTO	0.771424	1033	2	1035.77	-15.9	-16.1285	-11.3	-11.3456	15.966	0.0660076	0.00405567	0.285054	0	1	-0.337781
csi-miR390b-5p	ENSG00000180871	ENST00000318507	CXCR2	0.737314	123	1.5	125.237	-13.4	-13.4116	-11.3	-11.3456	11.126	-2.27397	0.000214295	0.00223079	0	1	-0.337386
csi-miR390b-5p	ENSG00000173452	ENST00000405844	TMEM196	0.711603	154	3.5	158.212	-27.5	-27.5212	-11.3	-11.3456	11.8762	-15.6238	0.0404587	0.0356299	0	1	-0.336676
csi-miR390b-5p	ENSG00000143324	ENST00000367590	XPR1	0.693856	419	4	423.694	-15.5	-15.6874	-11.3	-11.3456	14.2258	-1.27424	0.0270111	0.153906	0	1	-0.333595
csi-miR390b-5p	ENSG00000071626	ENST00000233078	DAZAP1	0.827536	304	3	307.828	-17	-17.7759	-11.3	-11.3456	18.3972	1.39725	0.0269599	0.00834872	0	1	-0.329948
csi-miR390b-5p	ENSG00000185716	ENST00000542527	MOSMO	0.84937	1305	2	1307.85	-14.8	-15.0138	-11.3	-11.3456	4.55229	-10.2477	0.00553451	0.0288299	0	1	-0.32958
csi-miR390b-5p	ENSG00000151458	ENST00000504087	ANKRD50	0.884292	329	2	331.884	-15.5	-15.8302	-11.3	-11.3456	14.8662	-0.63382	0.0889835	0.11793	0	1	-0.329354
csi-miR390b-5p	ENSG00000165669	ENST00000369183	FAM204A	0.746095	579	3	582.746	-17.3	-17.341	-11.3	-11.3456	18.5672	1.26721	0.197332	0.800311	0	1	-0.32772
csi-miR390b-5p	ENSG00000177570	ENST00000314727	SAMD12	0.773643	83	2	85.7736	-14	-14.3312	-11.3	-11.3456	13.9953	-0.00470734	0.0361653	0.0267485	0	1	-0.324989
csi-miR390b-5p	ENSG00000115977	ENST00000409085	AAK1	0.753669	1500	2.5	1503.25	-20.3	-21.5144	-11.3	-11.3456	16.7548	-3.54522	0.00163193	0.411551	0	1	-0.323237
csi-miR390b-5p	ENSG00000100461	ENST00000359890	RBM23	0.658786	738	1	739.659	-15.6	-16.2953	-11.3	-11.3456	16.044	0.443993	0.0254917	0.492083	0	1	-0.321884
csi-miR390b-5p	ENSG00000075142	ENST00000265729	SRI	0.736836	222	2	224.737	-19	-18.6164	-11.3	-11.3456	12.7773	-6.2227	0.0295615	0.0135979	0	1	-0.320993
csi-miR390b-5p	ENSG00000116205	ENST00000234827	TCEANC2	0.698332	1263	2	1265.7	-18.4	-18.8539	-11.3	-11.3456	16.255	-2.14501	0.0739923	0.664467	0	1	-0.319335
csi-miR390b-5p	ENSG00000254206	ENST00000698511	NPIPB11	0.604879	21	2	23.6049	-21.3	-20.869	-11.3	-11.3456	8.71954	-12.5805	0.00185404	5.46559e-05	0	1	-0.316902
csi-miR390b-5p	ENSG00000185864	ENST00000682606	NPIPB4	0.604879	21	2	23.6049	-21.3	-20.869	-11.3	-11.3456	8.71954	-12.5805	0.00185404	5.46559e-05	0	1	-0.316902
csi-miR390b-5p	ENSG00000102445	ENST00000429979	RUBCNL	0.570896	329	1.5	331.071	-21.7	-21.9101	-11.3	-11.3456	17.0206	-4.67944	0.0605564	0.558147	0	1	-0.316775
csi-miR390b-5p	ENSG00000135218	ENST00000447544	CD36	0.83893	153	2	155.839	-18.5	-18.9213	-11.3	-11.3456	15.9224	-2.57756	0.0928969	0.111553	0	1	-0.316761
csi-miR390b-5p	ENSG00000198064	ENST00000697092	NPIPB13	0.604879	21	2	23.6049	-21.3	-20.869	-11.3	-11.3456	8.71954	-12.5805	0.00203665	6.20916e-05	0	1	-0.316759
csi-miR390b-5p	ENSG00000213066	ENST00000366847	CEP43	0.590871	295	2	297.591	-15.6	-15.839	-11.3	-11.3456	26.4785	10.8785	0.0698704	0.680355	0	1	-0.315968
csi-miR390b-5p	ENSG00000069509	ENST00000378045	FUNDC1	0.732868	215	2.5	218.233	-18.3	-18.375	-11.3	-11.3456	16.9507	-1.34929	0.0142177	0.00436566	0	1	-0.31596
csi-miR390b-5p	ENSG00000243716	ENST00000424340	NPIPB5	0.604879	21	2	23.6049	-21.3	-20.869	-11.3	-11.3456	8.71954	-12.5805	0.00331281	0.000155924	0	1	-0.315768
csi-miR390b-5p	ENSG00000169203	ENST00000550665	NPIPB12	0.604879	21	2	23.6049	-21.3	-20.869	-11.3	-11.3456	8.71954	-12.5805	0.00342717	0.00017782	0	1	-0.315682
csi-miR390b-5p	ENSG00000152102	ENST00000389915	FAM168B	0.639811	152	2	154.64	-20.2	-18.1648	-11.3	-11.3456	23.1209	2.92091	0.0489803	0.262292	0	1	-0.315018
csi-miR390b-5p	ENSG00000135821	ENST00000331872	GLUL	0.660485	190	2	192.66	-19.9	-19.8453	-11.3	-11.3456	19.0121	-0.887922	0.0943012	0.45045	0	1	-0.313574
csi-miR390b-5p	ENSG00000083307	ENST00000646743	GRHL2	0.73107	592	2	594.731	-19	-18.8575	-11.3	-11.3456	18.2439	-0.756117	0.0127888	0.135854	0	1	-0.312205
csi-miR390b-5p	ENSG00000021826	ENST00000233072	CPS1	0.684702	34	2.5	37.1847	-14.2	-14.4029	-11.3	-11.3456	9.30582	-4.89418	0.0397127	0.019423	0	1	-0.312056
csi-miR390b-5p	ENSG00000132141	ENST00000314144	CCT6B	0.603914	72	3.5	76.1039	-16.1	-15.46	-11.3	-11.3456	14.5685	-1.53146	0.0020127	6.84335e-05	0	1	-0.310961
csi-miR390b-5p	ENSG00000113494	ENST00000618457	PRLR	0.963526	2	3	5.96353	-14.2	-14.508	-11.3	-11.3456	13.4581	-0.741945	0.365759	0.698903	0	1	-0.309575
csi-miR390b-5p	ENSG00000111231	ENST00000228827	GPN3	0.732917	270	2	272.733	-14	-14.5474	-11.3	-11.3456	13.1205	-0.87952	0.0130842	0.00433411	0	1	-0.309096
csi-miR390b-5p	ENSG00000087502	ENST00000360150	ERGIC2	0.825168	365	2	367.825	-16.7	-16.5782	-11.3	-11.3456	12.4346	-4.26538	0.118513	0.180552	0	1	-0.308649
csi-miR390b-5p	ENSG00000177300	ENST00000323319	CLDN22	0.802801	236	1.5	238.303	-18.1	-18.1802	-11.3	-11.3456	16.997	-1.10303	0.0477065	0.0286158	0	1	-0.308073
csi-miR390b-5p	ENSG00000155026	ENST00000404406	RSPH10B	0.728016	52	2	54.728	-20.9	-20.9491	-11.3	-11.3456	19.5883	-1.31168	0.0199845	0.00261456	0	1	-0.307771
csi-miR390b-5p	ENSG00000117479	ENST00000236137	SLC19A2	0.745603	207	2	209.746	-16.6	-16.5201	-11.3	-11.3456	15.3309	-1.26913	0.0394045	0.0324914	0	1	-0.307249
csi-miR390b-5p	ENSG00000169402	ENST00000404077	RSPH10B2	0.728016	52	2	54.728	-20.9	-20.9491	-11.3	-11.3456	19.5883	-1.31168	0.0222964	0.00298798	0	1	-0.306021
csi-miR390b-5p	ENSG00000166147	ENST00000316623	FBN1	0.793357	442	3	445.793	-17.2	-17.6675	-11.3	-11.3456	14.385	-2.81503	0.0614363	0.0490029	0	1	-0.305894
csi-miR390b-5p	ENSG00000182256	ENST00000615808	GABRG3	0.748287	1500	2	1502.75	-22.4	-22.1481	-11.3	-11.3456	14.6623	-7.73768	0.0256716	0.324734	0	1	-0.304551
csi-miR390b-5p	ENSG00000153933	ENST00000284061	DGKE	0.703324	504	2	506.703	-23.4	-23.4681	-11.3	-11.3456	17.5663	-5.83373	0.00252031	0.0662456	0	1	-0.303348
csi-miR390b-5p	ENSG00000121903	ENST00000684572	ZSCAN20	0.578259	315	2	317.578	-16.4	-16.2971	-11.3	-11.3456	20.7942	4.39418	0.0443537	0.450759	0	1	-0.303058
csi-miR390b-5p	ENSG00000106344	ENST00000223073	RBM28	0.533593	645	2	647.534	-21.6	-21.548	-11.3	-11.3456	24.7786	3.17855	0.0788517	0.798661	0	1	-0.302824
csi-miR390b-5p	ENSG00000060140	ENST00000075503	STYK1	0.691696	176	3	179.692	-18.7	-18.9046	-11.3	-11.3456	21.6288	2.9288	0.000641188	0.00161615	0	1	-0.301876
csi-miR390b-5p	ENSG00000135457	ENST00000257915	TFCP2	0.741098	22	2	24.7411	-15.9	-15.9962	-11.3	-11.3456	14.435	-1.46496	0.0676308	0.0565733	0	1	-0.301132
csi-miR390b-5p	ENSG00000106034	ENST00000310396	CPED1	0.819865	804	2	806.82	-16.8	-17.3322	-11.3	-11.3456	12.6053	-4.19472	0.0299976	0.0159021	0	1	-0.300909
csi-miR390b-5p	ENSG00000115364	ENST00000393909	MRPL19	0.671268	279	2	281.671	-15	-15.0838	-11.3	-11.3456	18.9546	3.95459	0.0328288	0.203866	0	1	-0.299847
csi-miR390b-5p	ENSG00000124134	ENST00000537075	KCNS1	0.622854	278	3	281.623	-17.2	-17.0918	-11.3	-11.3456	18.8427	1.64265	0.00341178	0.102359	0	1	-0.299219
csi-miR390b-5p	ENSG00000087303	ENST00000216286	NID2	0.668757	108	2	110.669	-18.3	-18.3571	-11.3	-11.3456	13.5011	-4.79892	0.0197749	0.00746269	0	1	-0.298988
csi-miR390b-5p	ENSG00000127314	ENST00000250559	RAP1B	0.784678	1500	2	1502.78	-17.7	-18.1965	-11.3	-11.3456	15.284	-2.41601	0.0949131	0.552161	0	1	-0.298335
csi-miR390b-5p	ENSG00000147316	ENST00000344683	MCPH1	0.607905	219	2	221.608	-19.1	-18.3608	-11.3	-11.3456	16.2134	-2.88661	0.0562122	0.269797	0	1	-0.298246
csi-miR390b-5p	ENSG00000133103	ENST00000455146	COG6	0.706717	181	2	183.707	-14.5	-15.3088	-11.3	-11.3456	17.3603	2.86027	0.000939914	0.00396661	0	1	-0.297183
csi-miR390b-5p	ENSG00000130775	ENST00000373921	THEMIS2	0.754029	6	2	8.75403	-14	-14.5759	-11.3	-11.3456	6.62169	-7.37831	0.108437	0.0740257	0	1	-0.29676
csi-miR390b-5p	ENSG00000140577	ENST00000268184	CRTC3	0.678224	285	3	288.678	-19.1	-19.6179	-11.3	-11.3456	17.0722	-2.02783	0.0888969	0.294075	0	1	-0.29498
csi-miR390b-5p	ENSG00000157168	ENST00000405005	NRG1	0.783494	1500	2.5	1503.28	-18.8	-19.2571	-11.3	-11.3456	18.4227	-0.377272	0.0161464	0.265797	0	1	-0.294594
csi-miR390b-5p	ENSG00000112343	ENST00000357085	TRIM38	0.613126	58	2	60.6131	-22	-22.3131	-11.3	-11.3456	20.5168	-1.48325	0.0663678	0.343572	0	1	-0.294198
csi-miR390b-5p	ENSG00000175395	ENST00000302609	ZNF25	0.711515	412	2	414.712	-15.9	-16.13	-11.3	-11.3456	16.9682	1.06821	0.00263386	0.0106231	0	1	-0.293555
csi-miR390b-5p	ENSG00000136110	ENST00000377962	CNMD	0.675251	110	2	112.675	-14.9	-15.1691	-11.3	-11.3456	15.2832	0.383162	0.0136896	0.00282764	0	1	-0.293436
csi-miR390b-5p	ENSG00000136114	ENST00000258613	THSD1	0.562505	12	2.5	15.0625	-16	-14.6298	-11.3	-11.3456	14.6285	-1.37154	0.00448239	0.000537968	0	1	-0.292947
csi-miR390b-5p	ENSG00000163497	ENST00000295727	FEV	0.583215	3	2	5.58321	-18.8	-19.0169	-11.3	-11.3456	10.0662	-8.73385	0.00388913	0.00206637	0	1	-0.292934
csi-miR390b-5p	ENSG00000036549	ENST00000370801	ZZZ3	0.604268	430	4.5	435.104	-24.4	-23.9471	-11.3	-11.3456	19.8064	-4.5936	0.00454003	0.0289649	0	1	-0.291583
csi-miR390b-5p	ENSG00000175189	ENST00000309668	INHBC	0.648005	116	2.5	119.148	-20.8	-20.7167	-11.3	-11.3456	21.2937	0.49366	0.000765647	0.0137205	0	1	-0.291353
csi-miR390b-5p	ENSG00000004455	ENST00000672715	AK2	0.688555	1026	2	1028.69	-17.3	-18.0818	-11.3	-11.3456	12.2102	-5.08982	0.0187841	0.246159	0	1	-0.291052
csi-miR390b-5p	ENSG00000001629	ENST00000265742	ANKIB1	0.700399	302	2.5	305.2	-32.2	-32.3028	-11.3	-11.3456	14.9525	-17.2475	0.0597083	0.0539052	0	1	-0.29079
csi-miR390b-5p	ENSG00000160588	ENST00000278949	MPZL3	0.848511	265	2	267.849	-18.1	-18.4962	-11.3	-11.3456	16.9882	-1.11177	0.138908	0.192111	0	1	-0.290663
csi-miR390b-5p	ENSG00000103061	ENST00000263997	SLC7A6OS	0.56344	80	2	82.5634	-17.4	-15.0651	-11.3	-11.3456	19.4887	2.08869	0.0373564	0.160382	0	1	-0.289352
csi-miR390b-5p	ENSG00000168807	ENST00000336278	SNTB2	0.619727	459	2	461.62	-25.3	-24.5797	-11.3	-11.3456	22.0978	-3.20219	0.0754848	0.414453	0	1	-0.289108
csi-miR390b-5p	ENSG00000152402	ENST00000526355	GUCY1A2	0.830161	1500	1	1501.83	-14.2	-14.634	-11.3	-11.3456	17.0734	2.87338	0.0456797	0.345199	0	1	-0.288595
csi-miR390b-5p	ENSG00000182552	ENST00000326397	RWDD4	0.786916	852	2.5	855.287	-17.2	-17.7929	-11.3	-11.3456	13.4684	-3.73162	0.0326378	0.0242128	0	1	-0.287282
csi-miR390b-5p	ENSG00000277932	ENST00000610445	OR52E5	0.750909	441	2	443.751	-15.5	-15.2474	-11.3	-11.3456	17.6241	2.12406	0.0350003	0.0167415	0	1	-0.286935
csi-miR390b-5p	ENSG00000077684	ENST00000226319	JADE1	0.747362	92	2	94.7474	-18.5	-18.2793	-11.3	-11.3456	16.7023	-1.79771	0.11875	0.186952	0	1	-0.286189
csi-miR390b-5p	ENSG00000067715	ENST00000261205	SYT1	0.825841	518	2	520.826	-14	-14.7857	-11.3	-11.3456	12.5156	-1.48444	0.0940082	0.102302	0	1	-0.285758
csi-miR390b-5p	ENSG00000084628	ENST00000373736	NKAIN1	0.622732	367	2	369.623	-19.2	-19.1105	-11.3	-11.3456	12.5093	-6.69074	0.00750375	0.0374077	0	1	-0.285018
csi-miR390b-5p	ENSG00000160870	ENST00000336374	CYP3A7	0.636481	168	2	170.636	-22.7	-22.8008	-11.3	-11.3456	13.1972	-9.50284	0.0218916	0.00542377	0	1	-0.2842
csi-miR390b-5p	ENSG00000182050	ENST00000611864	MGAT4C	0.760333	1500	2	1502.76	-19.6	-19.9568	-11.3	-11.3456	19.2212	-0.378786	0.00894626	0.265163	0	1	-0.28376
csi-miR390b-5p	ENSG00000136997	ENST00000621592	MYC	0.707333	38	2	40.7073	-16	-15.6408	-11.3	-11.3456	12.5724	-3.42764	0.0973278	0.0940315	0	1	-0.283462
csi-miR390b-5p	ENSG00000115825	ENST00000234179	PRKD3	0.761491	182	1.5	184.261	-13.4	-13.8589	-11.3	-11.3456	13.1492	-0.250761	0.087947	0.104052	0	1	-0.283384
csi-miR390b-5p	ENSG00000174970	ENST00000641071	OR10AG1	0.733704	251	1.5	253.234	-16.9	-16.8992	-11.3	-11.3456	16.6734	-0.22662	0.0475848	0.038559	0	1	-0.282567
csi-miR390b-5p	ENSG00000170899	ENST00000370963	GSTA4	0.590078	177	3	180.59	-23.1	-22.7587	-11.3	-11.3456	14.336	-8.76395	0.0190363	0.00450253	0	1	-0.282387
csi-miR390b-5p	ENSG00000184144	ENST00000331830	CNTN2	0.589376	250	3.5	254.089	-16.9	-17.6411	-11.3	-11.3456	26.9788	10.0788	0.0542934	0.402892	0	1	-0.281828
csi-miR390b-5p	ENSG00000082512	ENST00000261464	TRAF5	0.636163	231	2	233.636	-22.1	-22.5179	-11.3	-11.3456	16.2697	-5.83033	0.00692038	0.0286898	0	1	-0.28182
csi-miR390b-5p	ENSG00000175782	ENST00000398004	SLC35E3	0.572143	1500	1.5	1502.07	-15.9	-16.1071	-11.3	-11.3456	20.4365	4.53648	0.0506309	0.802072	0	1	-0.281786
csi-miR390b-5p	ENSG00000148082	ENST00000375835	SHC3	0.611122	1179	2.5	1182.11	-24	-23.7897	-11.3	-11.3456	21.9152	-2.08477	0.060252	0.569767	0	1	-0.281619
csi-miR390b-5p	ENSG00000046653	ENST00000316715	GPM6B	0.75544	574	2	576.755	-17.3	-17.0836	-11.3	-11.3456	14.9852	-2.31482	0.052434	0.0433065	0	1	-0.281565
csi-miR390b-5p	ENSG00000152256	ENST00000282077	PDK1	0.728809	1500	1	1501.73	-13.9	-14.269	-11.3	-11.3456	18.69	4.78996	0.0260744	0.448207	0	1	-0.28136
csi-miR390b-5p	ENSG00000147160	ENST00000276101	AWAT2	0.630116	24	2	26.6301	-17.9	-18.1059	-11.3	-11.3456	17.9938	0.0937796	0.0167956	0.0389423	0	1	-0.281324
csi-miR390b-5p	ENSG00000165899	ENST00000547103	OTOGL	0.787541	668	2	670.788	-15.5	-16.0382	-11.3	-11.3456	13.0805	-2.41951	0.0626716	0.0730374	0	1	-0.281155
csi-miR390b-5p	ENSG00000187605	ENST00000409262	TET3	0.548485	202	1.5	204.048	-23.9	-24.0168	-11.3	-11.3456	7.58028	-16.3197	0.00012923	0.0241177	0	1	-0.280848
csi-miR390b-5p	ENSG00000138135	ENST00000371852	CH25H	0.806836	68	0	68.8068	-14	-14.5575	-11.3	-11.3456	24.5139	10.5139	0.0266759	0.0133497	0	1	-0.280103
csi-miR390b-5p	ENSG00000134851	ENST00000381334	TMEM165	0.648241	290	2	292.648	-16.5	-16.2109	-11.3	-11.3456	16.7164	0.21644	0.0058523	0.000780113	0	1	-0.280014
csi-miR390b-5p	ENSG00000043462	ENST00000046794	LCP2	0.736059	124	2	126.736	-19.5	-19.2941	-11.3	-11.3456	17.458	-2.04197	0.0827796	0.0667319	0	1	-0.279581
csi-miR390b-5p	ENSG00000112619	ENST00000230381	PRPH2	0.696309	614	2.5	617.196	-21.6	-21.8528	-11.3	-11.3456	17.788	-3.81198	0.0305615	0.0975463	0	1	-0.279299
csi-miR390b-5p	ENSG00000223496	ENST00000435634	EXOSC6	0.704705	810	2	812.705	-13.4	-13.5295	-11.3	-11.3456	16.297	2.897	0.0333407	0.186361	0	1	-0.279165
csi-miR390b-5p	ENSG00000178502	ENST00000319121	KLHL11	0.800511	1500	3	1503.8	-22.8	-22.885	-11.3	-11.3456	20.1859	-2.61414	0.0271021	0.16229	0	1	-0.279097
csi-miR390b-5p	ENSG00000025796	ENST00000369002	SEC63	0.748826	231	2	233.749	-16.9	-16.7068	-11.3	-11.3456	13.0317	-3.86825	0.133888	0.199727	0	1	-0.278356
csi-miR3951a-3p	ENSG00000145012	ENST00000617246	LPP	0.847395	226	2	228.847	-14.4	-14.6393	-5.8	-6.58169	14.2428	-0.157166	0.049013	0.757429	0	1	-0.394453
csi-miR3951a-3p	ENSG00000141627	ENST00000675505	DYM	0.892743	153	3	156.893	-8.6	-9.2446	-5.8	-6.58169	15.4176	6.8176	0.0808356	0.676468	0	1	-0.373011
csi-miR3951a-3p	ENSG00000135452	ENST00000257910	TSPAN31	0.917989	7	4	11.918	-7.5	-8.05795	-5.8	-6.58169	2.46261	-5.03739	0.142172	0.434302	0	1	-0.347103
csi-miR3951a-3p	ENSG00000203867	ENST00000369519	RBM20	0.868418	10	3	13.8684	-7.9	-8.97072	-5.8	-6.58169	11.7054	3.80543	0.0442383	0.324546	0	1	-0.330286
csi-miR3951a-3p	ENSG00000131127	ENST00000240499	ZNF141	0.785745	564	3	567.786	-11.3	-11.6191	-5.8	-6.58169	7.49822	-3.80178	0.0271859	0.458362	0	1	-0.328949
csi-miR3951a-3p	ENSG00000114999	ENST00000233336	TTL	0.814908	1285	2	1287.81	-7.7	-8.3497	-5.8	-6.58169	5.41388	-2.28612	0.0147415	0.63317	0	1	-0.325775
csi-miR3951a-3p	ENSG00000117697	ENST00000366977	NSL1	0.875265	1500	2.5	1503.38	-7.5	-7.84554	-5.8	-6.58169	10.7887	3.28869	0.0448894	0.723052	0	1	-0.323736
csi-miR3951a-3p	ENSG00000112320	ENST00000317357	SOBP	0.845894	10	3	13.8459	-7.7	-8.48576	-5.8	-6.58169	8.00511	0.305109	0.00447554	0.0832415	0	1	-0.315225
csi-miR3951a-3p	ENSG00000169213	ENST00000371655	RAB3B	0.797152	953	2	955.797	-7.7	-8.3497	-5.8	-6.58169	9.86305	2.16305	0.00511915	0.535632	0	1	-0.312818
csi-miR3951a-3p	ENSG00000028277	ENST00000692977	POU2F2	0.729218	182	3	185.729	-7.7	-8.91828	-5.8	-6.58169	2.18429	-5.51571	0.00715678	0.263767	0	1	-0.307797
csi-miR3951a-3p	ENSG00000185352	ENST00000376705	HS6ST3	0.845394	828	4.5	833.345	-11.7	-12.5747	-5.8	-6.58169	10.5997	-1.10035	0.00939543	0.257392	0	1	-0.30664
csi-miR3951a-3p	ENSG00000146676	ENST00000395699	PURB	0.722683	140	3	143.723	-10.4	-11.5505	-5.8	-6.58169	9.67921	-0.720793	0.0721305	0.572702	0	1	-0.303401
csi-miR3951a-3p	ENSG00000183023	ENST00000332839	SLC8A1	0.798793	1500	4	1504.8	-8.5	-9.30685	-5.8	-6.58169	10.8188	2.31876	0.0834766	0.843214	0	1	-0.303144
csi-miR3951a-3p	ENSG00000171206	ENST00000643721	TRIM8	0.96806	229	4	233.968	-8.8	-9.926	-5.8	-6.58169	2.92027	-5.87973	0.100484	0.0833067	0	1	-0.29954
csi-miR3951a-3p	ENSG00000143603	ENST00000271915	KCNN3	0.626968	24	3.5	28.127	-8.6	-9.2255	-5.8	-6.58169	6.28983	-2.31017	0.0186634	0.391566	0	1	-0.298223
csi-miR3951a-3p	ENSG00000182050	ENST00000611864	MGAT4C	0.842272	1500	3	1503.84	-7.5	-8.42343	-5.8	-6.58169	8.97963	1.47963	0.0839308	0.785244	0	1	-0.29811
csi-miR3951a-3p	ENSG00000204952	ENST00000378079	FBXO47	0.851292	22	2	24.8513	-12.4	-13.1259	-5.8	-6.58169	5.15009	-7.24991	0.00991836	0.00779007	0	1	-0.297144
csi-miR3951a-3p	ENSG00000172845	ENST00000310015	SP3	0.854689	248	2.5	251.355	-7.7	-8.71157	-5.8	-6.58169	16.1346	8.43461	0.00839768	0.226057	0	1	-0.294412
csi-miR3951a-3p	ENSG00000090612	ENST00000536435	ZNF268	0.732205	56	3	59.7322	-7.7	-8.44139	-5.8	-6.58169	13.7414	6.0414	0.120172	0.703044	0	1	-0.293223
csi-miR3951a-3p	ENSG00000129245	ENST00000250113	FXR2	0.886607	17	2.5	20.3866	-9.8	-10.5552	-5.8	-6.58169	8.69138	-1.10862	0.0226271	0.00569493	0	1	-0.293142
csi-miR3951a-3p	ENSG00000038532	ENST00000409790	CLEC16A	0.831354	13	3	16.8314	-7.7	-9.24274	-5.8	-6.58169	6.76378	-0.936219	0.0622805	0.242788	0	1	-0.292731
csi-miR3951a-3p	ENSG00000182107	ENST00000555868	TMEM30B	0.852995	1	3	4.85299	-7.7	-8.88895	-5.8	-6.58169	4.40721	-3.29279	0.0891351	0.237016	0	1	-0.292184
csi-miR3951a-3p	ENSG00000206579	ENST00000327381	XKR4	0.83283	1500	1.5	1502.33	-7.7	-8.60235	-5.8	-6.58169	7.64598	-0.0540228	0.0929219	0.862304	0	1	-0.289625
csi-miR3951a-3p	ENSG00000100354	ENST00000454349	TNRC6B	0.733435	214	2	216.733	-7.4	-7.94596	-5.8	-6.58169	15.2414	7.84144	0.116117	0.789463	0	1	-0.289504
csi-miR3951a-3p	ENSG00000187105	ENST00000553558	HEATR4	0.876266	14	2	16.8763	-7.7	-8.41564	-5.8	-6.58169	9.18154	1.48154	0.00973648	0.000503922	0	1	-0.288738
csi-miR3951a-3p	ENSG00000185177	ENST00000319636	ZNF479	0.808009	204	4	208.808	-9.2	-10.0356	-5.8	-6.58169	7.92106	-1.27894	0.00013955	0.00566121	0	1	-0.286868
csi-miR3951a-3p	ENSG00000196911	ENST00000368564	KPNA5	0.775863	100	2.5	103.276	-9.7	-10.8935	-5.8	-6.58169	14.7439	5.04392	0.0120152	0.282787	0	1	-0.286607
csi-miR3951a-3p	ENSG00000106261	ENST00000324306	ZKSCAN1	0.688651	189	3	192.689	-11.6	-12.3494	-5.8	-6.58169	13.9281	2.32811	0.0912423	0.660291	0	1	-0.282862
csi-miR3951a-3p	ENSG00000033122	ENST00000651989	LRRC7	0.764446	1500	2	1502.76	-7.7	-8.24559	-5.8	-6.58169	9.4113	1.7113	0.00219207	0.602789	0	1	-0.282002
csi-miR3951a-3p	ENSG00000185933	ENST00000329905	CALHM1	0.854256	159	2	161.854	-8.8	-10.2429	-5.8	-6.58169	7.62988	-1.17012	0.00488003	0.0408465	0	1	-0.279202
csi-miR3951a-3p	ENSG00000181220	ENST00000458143	ZNF746	0.814821	35	2	37.8148	-9.8	-10.7751	-5.8	-6.58169	6.76677	-3.03323	0.00756641	0.0186128	0	1	-0.27479
csi-miR3951a-3p	ENSG00000198585	ENST00000521288	NUDT16	0.665241	575	2	577.665	-11.3	-11.1462	-5.8	-6.58169	6.47939	-4.82061	0.0833346	0.646666	0	1	-0.273458
csi-miR3951a-3p	ENSG00000082175	ENST00000325455	PGR	0.774609	335	2	337.775	-10.2	-11.3071	-5.8	-6.58169	15.9922	5.79219	0.0865552	0.604762	0	1	-0.272986
csi-miR3951a-3p	ENSG00000163217	ENST00000295379	BMP10	0.882657	813	3	816.883	-9.4	-9.80875	-5.8	-6.58169	12.3315	2.93152	0.0290878	0.198969	0	1	-0.272956
csi-miR3951a-3p	ENSG00000123600	ENST00000375258	METTL8	0.684117	94	2	96.6841	-9.1	-9.83632	-5.8	-6.58169	14.5905	5.49045	0.0640087	0.572442	0	1	-0.272444
csi-miR3951a-3p	ENSG00000144730	ENST00000296318	IL17RD	0.829105	293	2	295.829	-7.5	-7.82216	-5.8	-6.58169	20.0826	12.5826	0.1156	0.61767	0	1	-0.271974
csi-miR3951a-3p	ENSG00000185565	ENST00000490035	LSAMP	0.67998	322	3	325.68	-11.4	-12.3942	-5.8	-6.58169	16.2457	4.84568	0.0362751	0.519175	0	1	-0.271477
csi-miR3951a-3p	ENSG00000171843	ENST00000380338	MLLT3	0.769225	25	2.5	28.2692	-7.5	-8.36785	-5.8	-6.58169	10.3368	2.83677	0.0346431	0.198721	0	1	-0.269463
csi-miR3951a-3p	ENSG00000183853	ENST00000359209	KIRREL1	0.780078	204	4.5	209.28	-13.2	-14.2028	-5.8	-6.58169	13.5349	0.334926	0.0872485	0.338185	0	1	-0.26945
csi-miR3951a-3p	ENSG00000120328	ENST00000239450	PCDHB12	0.830092	170	3	173.83	-8.1	-9.10048	-5.8	-6.58169	7.67505	-0.424948	0.0268699	0.0395994	0	1	-0.269049
csi-miR3951a-3p	ENSG00000107957	ENST00000369774	SH3PXD2A	0.90087	1500	3	1503.9	-8.8	-10.2021	-5.8	-6.58169	11.4453	2.64532	0.0166484	0.365624	0	1	-0.26892
csi-miR3951a-3p	ENSG00000187889	ENST00000343433	FYB2	0.829458	138	2.5	141.329	-7.7	-8.75883	-5.8	-6.58169	9.90499	2.20499	0.000110334	0.000132782	0	1	-0.268464
csi-miR3951a-3p	ENSG00000125835	ENST00000381342	SNRPB	0.767595	4	4	8.7676	-8.8	-9.67097	-5.8	-6.58169	10.7769	1.97694	0.00786253	0.000821728	0	1	-0.266892
csi-miR3951a-3p	ENSG00000081818	ENST00000194152	PCDHB4	0.911982	518	4	522.912	-7.7	-8.65345	-5.8	-6.58169	8.58601	0.886014	0.0457757	0.0097541	0	1	-0.266652
csi-miR3951a-3p	ENSG00000164684	ENST00000327835	ZNF704	0.799416	1500	2	1502.8	-9.5	-10.5575	-5.8	-6.58169	15.1394	5.6394	0.0462367	0.734511	0	1	-0.266183
csi-miR3951a-3p	ENSG00000196458	ENST00000360187	ZNF605	0.73346	153	2.5	156.233	-12.6	-13.4416	-5.8	-6.58169	20.3097	7.70971	0.107255	0.674472	0	1	-0.265866
csi-miR3951a-3p	ENSG00000075391	ENST00000367649	RASAL2	0.760511	252	2	254.761	-8.1	-8.9889	-5.8	-6.58169	13.9645	5.8645	0.0277596	0.324904	0	1	-0.265431
csi-miR3951a-3p	ENSG00000186205	ENST00000366910	MTARC1	0.726004	26	2	28.726	-9.3	-10.5179	-5.8	-6.58169	14.3878	5.08785	0.103369	0.607379	0	1	-0.264996
csi-miR3951a-3p	ENSG00000166862	ENST00000300105	CACNG2	0.84893	163	2	165.849	-7.7	-8.48779	-5.8	-6.58169	1.42747	-6.27253	0.17293	0.460517	0	1	-0.264564
csi-miR3951a-3p	ENSG00000111639	ENST00000229238	MRPL51	0.80097	13	2	15.801	-10.7	-11.9342	-5.8	-6.58169	7.57456	-3.12544	0.00521439	0.00595144	0	1	-0.26452
csi-miR3951a-3p	ENSG00000241149	ENST00000330020	ZNF722	0.776748	120	3	123.777	-10.8	-11.7807	-5.8	-6.58169	10.7533	-0.0467329	0.005533	0.0412989	0	1	-0.260856
csi-miR3951a-3p	ENSG00000156639	ENST00000287218	ZFAND3	0.83647	152	2	154.836	-7.7	-8.3239	-5.8	-6.58169	12.0712	4.37118	0.0150934	0.0440749	0	1	-0.260232
csi-miR3951a-3p	ENSG00000071626	ENST00000233078	DAZAP1	0.843282	382	3	385.843	-11.1	-11.7896	-5.8	-6.58169	13.2146	2.11457	0.00164359	0.00215261	0	1	-0.259964
csi-miR3951a-3p	ENSG00000049540	ENST00000252034	ELN	0.815925	46	4	50.8159	-9.3	-10.0196	-5.8	-6.58169	12.0074	2.70742	0.0398222	0.0162779	0	1	-0.259905
csi-miR3951a-3p	ENSG00000007202	ENST00000528896	BLTP2	0.874113	23	2	25.8741	-10.7	-11.3886	-5.8	-6.58169	9.27804	-1.42196	0.0535067	0.0210682	0	1	-0.259881
csi-miR3951a-3p	ENSG00000171016	ENST00000563719	PYGO1	0.907056	3	2	5.90706	-7.7	-8.51299	-5.8	-6.58169	4.61086	-3.08914	0.238683	0.566891	0	1	-0.25949
csi-miR3951a-3p	ENSG00000172301	ENST00000302362	COPRS	0.856182	1	3	4.85618	-8.3	-9.42273	-5.8	-6.58169	12.389	4.08896	0.0380283	0.0131475	0	1	-0.25944
csi-miR3951a-3p	ENSG00000181873	ENST00000366711	IBA57	0.798116	1500	3.5	1504.3	-13.1	-13.6455	-5.8	-6.58169	7.11597	-5.98403	0.0537556	0.475637	0	1	-0.258587
csi-miR3951a-3p	ENSG00000183760	ENST00000331256	ACP7	0.947201	15	2.5	18.4472	-7.7	-8.395	-5.8	-6.58169	2.50363	-5.19637	0.176604	0.199793	0	1	-0.257886
csi-miR3951a-3p	ENSG00000122008	ENST00000241436	POLK	0.851932	1500	4	1504.85	-8.2	-9.12851	-5.8	-6.58169	15.7126	7.51262	0.0982354	0.676148	0	1	-0.257767
csi-miR3951a-3p	ENSG00000148154	ENST00000374279	UGCG	0.820293	31	3.5	35.3203	-8.7	-9.50367	-5.8	-6.58169	17.1245	8.42452	0.0230512	0.0432608	0	1	-0.256844
csi-miR3951a-3p	ENSG00000180773	ENST00000326402	SLC36A4	0.836313	372	2.5	375.336	-11.8	-12.4452	-5.8	-6.58169	14.468	2.66797	0.0992978	0.390166	0	1	-0.256817
csi-miR3951a-3p	ENSG00000139354	ENST00000547754	GAS2L3	0.792801	20	4	24.7928	-7.7	-8.6543	-5.8	-6.58169	8.15377	0.453767	0.114968	0.266684	0	1	-0.256397
csi-miR3951a-3p	ENSG00000037965	ENST00000040584	HOXC8	0.890649	442	2	444.891	-9.2	-10.514	-5.8	-6.58169	6.62783	-2.57217	0.0733225	0.179066	0	1	-0.256036
csi-miR3951a-3p	ENSG00000188620	ENST00000357878	HMX3	0.802791	76	3	79.8028	-7.7	-8.87669	-5.8	-6.58169	13.9707	6.27066	0.00202969	0.0183846	0	1	-0.255979
csi-miR3951a-3p	ENSG00000174482	ENST00000698399	LINGO2	0.775868	1500	3.5	1504.28	-7.7	-8.48954	-5.8	-6.58169	12.7004	5.00039	0.021963	0.508367	0	1	-0.255392
csi-miR3951a-3p	ENSG00000184156	ENST00000388996	KCNQ3	0.752291	466	0.5	467.252	-7.7	-8.30578	-5.8	-6.58169	18.0399	10.3399	0.0331381	0.509466	0	1	-0.254313
csi-miR3951a-3p	ENSG00000148842	ENST00000369878	CNNM2	0.796758	1500	2	1502.8	-8.6	-9.18923	-5.8	-6.58169	13.6449	5.04486	0.0637707	0.700191	0	1	-0.253936
csi-miR3951a-3p	ENSG00000002587	ENST00000002596	HS3ST1	0.811671	1255	2	1257.81	-9.3	-10.081	-5.8	-6.58169	5.04564	-4.25436	0.0123481	0.291972	0	1	-0.25392
csi-miR3951a-3p	ENSG00000198873	ENST00000392870	GRK5	0.836182	21	2	23.8362	-7.7	-8.31198	-5.8	-6.58169	21.4028	13.7028	0.0942983	0.395563	0	1	-0.253309
csi-miR3951a-3p	ENSG00000076641	ENST00000220597	PAG1	0.820977	1500	3.5	1504.32	-10.7	-11.8546	-5.8	-6.58169	10.3547	-0.345269	0.0557491	0.511208	0	1	-0.253087
csi-miR3951a-3p	ENSG00000111432	ENST00000229030	FZD10	0.813872	106	4	110.814	-7.7	-8.98236	-5.8	-6.58169	15.4477	7.7477	0.0274081	0.0551078	0	1	-0.253066
csi-miR3951a-3p	ENSG00000169783	ENST00000355300	LINGO1	0.864509	359	4	363.865	-8.7	-9.82305	-5.8	-6.58169	10.6382	1.93818	0.0468303	0.0248631	0	1	-0.252883
csi-miR3951a-3p	ENSG00000081019	ENST00000261441	RSBN1	0.764121	113	3.5	117.264	-7.7	-8.49739	-5.8	-6.58169	12.9972	5.29723	0.00119225	0.0164328	0	1	-0.252832
csi-miR3951a-3p	ENSG00000090402	ENST00000264382	SI	0.881037	16	2.5	19.381	-7.5	-8.31548	-5.8	-6.58169	14.153	6.65304	0.0446	0.00689347	0	1	-0.252799
csi-miR3951a-3p	ENSG00000254469	ENST00000679412	XNDC1N	0.745934	39	2.5	42.2459	-7.7	-8.42978	-5.8	-6.58169	12.3812	4.68117	0.00711873	0.0927175	0	1	-0.252733
csi-miR3951a-3p	ENSG00000172260	ENST00000357731	NEGR1	0.53556	205	3	208.536	-11.9	-12.5866	-5.8	-6.58169	11.7896	-0.110376	0.0319052	0.55581	0	1	-0.252281
csi-miR3951a-3p	ENSG00000184305	ENST00000509176	CCSER1	0.78223	455	2	457.782	-9.6	-10.6072	-5.8	-6.58169	8.188	-1.412	0.0170046	0.162795	0	1	-0.251813
csi-miR3951a-3p	ENSG00000166337	ENST00000299424	TAF10	0.765775	120	2	122.766	-7.7	-8.65823	-5.8	-6.58169	10.7569	3.05688	0.0127297	0.116257	0	1	-0.251765
csi-miR3951a-3p	ENSG00000105810	ENST00000424848	CDK6	0.786536	1500	3.5	1504.29	-7.7	-8.91916	-5.8	-6.58169	9.72377	2.02377	0.0240735	0.454337	0	1	-0.25025
csi-miR3951a-3p	ENSG00000013297	ENST00000064724	CLDN11	0.813999	232	3.5	236.314	-10.8	-11.4451	-5.8	-6.58169	16.8617	6.06172	0.00955863	0.0165456	0	1	-0.25014
csi-miR3951a-3p	ENSG00000134343	ENST00000256737	ANO3	0.900541	641	3	644.901	-10.5	-11.4702	-5.8	-6.58169	10.5123	0.0122852	0.0658129	0.143025	0	1	-0.250133
csi-miR3951a-3p	ENSG00000125485	ENST00000372159	DDX31	0.876987	473	2	475.877	-7.5	-8.09963	-5.8	-6.58169	14.2937	6.79373	6.8568e-05	0.00173755	0	1	-0.249733
csi-miR3951a-3p	ENSG00000136872	ENST00000647789	ALDOB	0.875485	229	3	232.875	-11.3	-11.7146	-5.8	-6.58169	17.4584	6.15838	0.0575645	0.094242	0	1	-0.249245
csi-miR3951a-3p	ENSG00000221836	ENST00000641693	OR2A5	0.816555	1195	2	1197.82	-7.7	-8.69306	-5.8	-6.58169	10.2236	2.52361	0.029321	0.398045	0	1	-0.248589
csi-miR3951a-3p	ENSG00000265491	ENST00000582693	RNF115	0.765311	256	2.5	259.265	-7.7	-8.33968	-5.8	-6.58169	25.7336	18.0336	0.0104989	0.312743	0	1	-0.24849
csi-miR3951a-3p	ENSG00000196431	ENST00000354760	CRYBA4	0.718771	9	4	13.7188	-9.1	-10.1858	-5.8	-6.58169	8.22853	-0.871469	0.0147238	0.00163088	0	1	-0.24752
csi-miR3951a-3p	ENSG00000148942	ENST00000396005	SLC5A12	0.773114	362	2	364.773	-9.6	-10.8129	-5.8	-6.58169	15.6608	6.06077	0.0237282	0.277537	0	1	-0.247112
csi-miR3951a-3p	ENSG00000144026	ENST00000295208	ZNF514	0.828953	435	2	437.829	-10.3	-11.5128	-5.8	-6.58169	17.2978	6.99782	0.0657783	0.369738	0	1	-0.24682
csi-miR3951a-3p	ENSG00000142751	ENST00000374135	GPN2	0.812896	24	2	26.8129	-8.8	-9.80996	-5.8	-6.58169	12.6567	3.85667	0.0850331	0.263152	0	1	-0.246532
csi-miR3951a-3p	ENSG00000125703	ENST00000317868	ATG4C	0.847663	160	3	163.848	-7.7	-8.32369	-5.8	-6.58169	15.1973	7.49731	0.0585752	0.107639	0	1	-0.246395
csi-miR3951a-3p	ENSG00000263155	ENST00000267853	MYZAP	0.875178	153	3.5	157.375	-9	-9.60733	-5.8	-6.58169	10.5311	1.53112	0.0860527	0.0460185	0	1	-0.245905
csi-miR3951a-3p	ENSG00000142945	ENST00000372224	KIF2C	0.84937	31	3.5	35.3494	-10.4	-11.2548	-5.8	-6.58169	14.6527	4.25273	0.0607943	0.0342754	0	1	-0.245708
csi-miR3951a-3p	ENSG00000113448	ENST00000340635	PDE4D	0.823942	827	3	830.824	-7.7	-8.36447	-5.8	-6.58169	12.0777	4.37771	0.0790233	0.383852	0	1	-0.24556
csi-miR3951a-3p	ENSG00000187790	ENST00000267430	FANCM	0.935927	89	3	92.9359	-9.6	-10.3146	-5.8	-6.58169	13.3324	3.73239	0.103248	0.0491594	0	1	-0.245177
csi-miR3951a-3p	ENSG00000198553	ENST00000312942	KCNRG	0.77392	19	1.5	21.2739	-7.7	-8.27382	-5.8	-6.58169	7.56103	-0.138973	0.0134449	0.00118187	0	1	-0.245163
csi-miR3951a-3p	ENSG00000196228	ENST00000681802	SULT1C3	0.818828	9	4	13.8188	-9.6	-10.531	-5.8	-6.58169	6.31806	-3.28194	0.0865261	0.0256106	0	1	-0.244996
csi-miR3951a-3p	ENSG00000112511	ENST00000374516	PHF1	0.835461	9	2.5	12.3355	-7.7	-9.51719	-5.8	-6.58169	8.19549	0.495494	0.0422382	0.0133754	0	1	-0.244939
csi-miR3951a-3p	ENSG00000162664	ENST00000340281	ZNF326	0.789544	825	2	827.79	-9.3	-9.85926	-5.8	-6.58169	11.8158	2.51578	0.00578742	0.220922	0	1	-0.244625
[truncated: 2,001 more rows]
